# Supplementary material for: Time-resolved oxidative signal convergence across the algae–embryophyte divide
Source: Nat Commun. 2025 Feb 19;16:1780. doi: 10.1038/s41467-025-56939-y (PMC11840003; doi:10.1038/s41467-025-56939-y)
Supplement: Supplementary file 4 — Supplementary Data 1 [file 41467_2025_56939_MOESM4_ESM.xlsx]

## Sheet: Sheet1
Supplementary Data 1: Enriched GO terms among the significantly differentially expressed genes in 51 comparisons (stress versus control) represented in the three organisms.
Cluster	ID	Description	GeneRatio	BgRatio	pvalue	p.adjust	qvalue	geneID	Count
zc_cold1	GO:0006535	cysteine biosynthetic process from serine	1/2	24/21111	0.002272457546081963	0.010901592294151996	NA	Zci_01804	1
zc_cold1	GO:0019344	cysteine biosynthetic process	1/2	27/21111	0.0025563329836668647	0.010901592294151996	NA	Zci_01804	1
zc_cold1	GO:0009070	serine family amino acid biosynthetic process	1/2	45/21111	0.004258737416028224	0.010901592294151996	NA	Zci_01804	1
zc_cold1	GO:0000097	sulfur amino acid biosynthetic process	1/2	48/21111	0.004542330122563332	0.010901592294151996	NA	Zci_01804	1
zc_cold1	GO:0006534	cysteine metabolic process	1/2	48/21111	0.004542330122563332	0.010901592294151996	NA	Zci_01804	1
zc_cold1	GO:0009069	serine family amino acid metabolic process	1/2	80/21111	0.007564805827383281	0.014747520835763757	NA	Zci_01804	1
zc_cold1	GO:0000096	sulfur amino acid metabolic process	1/2	91/21111	0.008602720487528859	0.014747520835763757	NA	Zci_01804	1
zc_cold1	GO:0044272	sulfur compound biosynthetic process	1/2	146/21111	0.013784148441340904	0.020676222662011357	NA	Zci_01804	1
zc_cold1	GO:1901607	alpha-amino acid biosynthetic process	1/2	220/21111	0.020734103990858843	0.02764547198781179	NA	Zci_01804	1
zc_cold1	GO:0008652	cellular amino acid biosynthetic process	1/2	267/21111	0.02513550390448238	0.030162604685378857	NA	Zci_01804	1
zc_cold1	GO:0006790	sulfur compound metabolic process	1/2	378/21111	0.035490945975683696	0.03679311094830884	NA	Zci_01804	1
zc_cold1	GO:1901605	alpha-amino acid metabolic process	1/2	392/21111	0.03679311094830884	0.03679311094830884	NA	Zci_01804	1
zc_cold2	GO:1901979	regulation of inward rectifier potassium channel activity	2/21	10/21111	4.220652592516059e-5	0.007033642025066477	0.004622698205093116	Zci_11741/Zci_02946	2
zc_cold2	GO:1901016	regulation of potassium ion transmembrane transporter activity	2/21	13/21111	7.30264066414264e-5	0.007033642025066477	0.004622698205093116	Zci_11741/Zci_02946	2
zc_cold2	GO:1901379	regulation of potassium ion transmembrane transport	2/21	17/21111	1.2702290178951423e-4	0.007033642025066477	0.004622698205093116	Zci_11741/Zci_02946	2
zc_cold2	GO:2001257	regulation of cation channel activity	2/21	18/21111	1.4281506649881171e-4	0.007033642025066477	0.004622698205093116	Zci_11741/Zci_02946	2
zc_cold2	GO:0043266	regulation of potassium ion transport	2/21	23/21111	2.3545105650358956e-4	0.009276771626241428	0.006096943147356108	Zci_11741/Zci_02946	2
zc_cold2	GO:0048511	rhythmic process	3/21	143/21111	3.701227540534931e-4	0.01174816455780662	0.007721208873151025	Zci_09179/Zci_04537/Zci_09313	3
zc_cold2	GO:0007623	circadian rhythm	3/21	149/21111	4.1744747159718957e-4	0.01174816455780662	0.007721208873151025	Zci_09179/Zci_04537/Zci_09313	3
zc_cold2	GO:0080092	regulation of pollen tube growth	2/21	43/21111	8.30348848739657e-4	0.01817541368907916	0.011945369402921381	Zci_11741/Zci_02946	2
zc_cold2	GO:1904062	regulation of cation transmembrane transport	2/21	43/21111	8.30348848739657e-4	0.01817541368907916	0.011945369402921381	Zci_11741/Zci_02946	2
zc_cold2	GO:0047484	regulation of response to osmotic stress	2/21	50/21111	0.0011217275012027946	0.020496853973779015	0.013471082226956019	Zci_11741/Zci_09229	2
zc_cold2	GO:2000241	regulation of reproductive process	4/21	483/21111	0.0011887153181543509	0.020496853973779015	0.013471082226956019	Zci_09179/Zci_11741/Zci_02946/Zci_04537	4
zc_cold2	GO:0010769	regulation of cell morphogenesis involved in differentiation	2/21	54/21111	0.0013072247254982726	0.020496853973779015	0.013471082226956019	Zci_11741/Zci_02946	2
zc_cold2	GO:0010959	regulation of metal ion transport	2/21	56/21111	0.0014051124269282588	0.020496853973779015	0.013471082226956019	Zci_11741/Zci_02946	2
zc_cold2	GO:0022898	regulation of transmembrane transporter activity	2/21	61/21111	0.0016647191044693616	0.020496853973779015	0.013471082226956019	Zci_11741/Zci_02946	2
zc_cold2	GO:0032409	regulation of transporter activity	2/21	61/21111	0.0016647191044693616	0.020496853973779015	0.013471082226956019	Zci_11741/Zci_02946	2
zc_cold2	GO:0032412	regulation of ion transmembrane transporter activity	2/21	61/21111	0.0016647191044693616	0.020496853973779015	0.013471082226956019	Zci_11741/Zci_02946	2
zc_cold2	GO:0051510	regulation of unidimensional cell growth	2/21	66/21111	0.0019454360317228562	0.02254417048525898	0.014816633554297914	Zci_11741/Zci_02946	2
zc_cold2	GO:0034765	regulation of ion transmembrane transport	2/21	78/21111	0.0027041175042585505	0.02959506379660747	0.019450669767473783	Zci_11741/Zci_02946	2
zc_cold2	GO:0046777	protein autophosphorylation	3/21	296/21111	0.003009593943510328	0.03120473720376498	0.0205085903075773	Zci_11741/Zci_02946/Zci_10677	3
zc_cold2	GO:0009736	cytokinin-activated signaling pathway	2/21	85/21111	0.0032012492142318143	0.03153230476018337	0.02072387649213227	Zci_04537/Zci_09313	2
zc_cold2	GO:0034762	regulation of transmembrane transport	2/21	89/21111	0.0035031181314092363	0.03286258437560093	0.021598171938011834	Zci_11741/Zci_02946	2
zc_cold6	GO:0009768	photosynthesis, light harvesting in photosystem I	10/226	76/21111	8.343300778751658e-9	8.785495720025495e-6	8.439907419347731e-6	Zci_05966/Zci_10392/Zci_05974/Zci_04401/Zci_13084/Zci_11585/Zci_15241/Zci_04788/Zci_00732/Zci_12461	10
zc_cold6	GO:0009765	photosynthesis, light harvesting	11/226	136/21111	2.501402838006235e-7	1.3169885942102827e-4	1.2651832249073642e-4	Zci_05966/Zci_10944/Zci_10392/Zci_05974/Zci_04401/Zci_13084/Zci_11585/Zci_15241/Zci_04788/Zci_00732/Zci_12461	11
zc_cold6	GO:0015979	photosynthesis	18/226	460/21111	2.5323165775581966e-6	8.88843118722927e-4	8.538793793099745e-4	Zci_05966/Zci_10392/Zci_05974/Zci_04401/Zci_13084/Zci_11585/Zci_15241/Zci_04788/Zci_11077/Zci_08643/Zci_07052/Zci_04388/Zci_04387/Zci_04782/Zci_00732/Zci_03607/Zci_12461/Zci_07970	18
zc_cold6	GO:0009644	response to high light intensity	12/226	232/21111	8.136754886527245e-6	0.0021420007238782974	0.0020577424857770223	Zci_11373/Zci_10392/Zci_05974/Zci_11367/Zci_04401/Zci_00838/Zci_15241/Zci_04788/Zci_00839/Zci_08643/Zci_12461/Zci_14346	12
zc_cold6	GO:0019684	photosynthesis, light reaction	11/226	264/21111	1.3710850063529924e-4	0.028875050233794018	0.0277392145495837	Zci_05966/Zci_10392/Zci_05974/Zci_04401/Zci_13084/Zci_11585/Zci_15241/Zci_04788/Zci_08643/Zci_00732/Zci_12461	11
zc_cold6	GO:0010119	regulation of stomatal movement	10/226	233/21111	2.1725748633555846e-4	0.03812868885189051	0.03662884988920556	Zci_11373/Zci_05974/Zci_11367/Zci_04788/Zci_08367/Zci_08054/Zci_12461/Zci_03302/Zci_05935/Zci_12313	10
zc_cold24	GO:0071490	cellular response to far red light	5/290	28/21111	3.584165505265806e-5	0.03628470622328896	0.033929060053836856	Zci_00839/Zci_00838/Zci_06290/Zci_06830/Zci_06523	5
zc_cold24	GO:0009644	response to high light intensity	12/290	232/21111	9.367806892253907e-5	0.03628470622328896	0.033929060053836856	Zci_04401/Zci_11373/Zci_11367/Zci_15241/Zci_00839/Zci_00838/Zci_10392/Zci_06290/Zci_08643/Zci_00509/Zci_06830/Zci_09733	12
zc_cold24	GO:0071491	cellular response to red light	5/290	35/21111	1.0944013752595582e-4	0.03628470622328896	0.033929060053836856	Zci_00839/Zci_00838/Zci_06290/Zci_06830/Zci_06523	5
zc_cold24	GO:0071483	cellular response to blue light	6/290	56/21111	1.1638371433111917e-4	0.03628470622328896	0.033929060053836856	Zci_00839/Zci_00838/Zci_06290/Zci_06830/Zci_02737/Zci_03302	6
zc_cold24	GO:0009642	response to light intensity	15/290	356/21111	1.3156166143324494e-4	0.03628470622328896	0.033929060053836856	Zci_04401/Zci_11373/Zci_11367/Zci_15241/Zci_00839/Zci_00838/Zci_05187/Zci_10392/Zci_06290/Zci_08643/Zci_00509/Zci_06830/Zci_05337/Zci_09733/Zci_06891	15
me_cold05	GO:0015074	DNA integration	31/590	61/21111	3.353663562696545e-32	6.14391164686007e-29	5.67651685138531e-29	Me1_v2_0205250/Me1_v2_0203730/Me1_v2_0072520/Me1_v2_0125420/Me1_v2_0223500/Me1_v2_0202390/Me1_v2_0059920/Me1_v2_0177820/Me1_v2_0091480/Me1_v2_0157160/Me1_v2_0109330/Me1_v2_0192760/Me1_v2_0086590/Me1_v2_0092930/Me1_v2_0186320/Me1_v2_0199820/Me1_v2_0148820/Me1_v2_0078540/Me1_v2_0098040/Me1_v2_0059390/Me1_v2_0082150/Me1_v2_0128840/Me1_v2_0150860/Me1_v2_0199540/Me1_v2_0215840/Me1_v2_0103450/Me1_v2_02…	31
me_cold05	GO:0009738	abscisic acid-activated signaling pathway	25/590	215/21111	1.890932512202522e-9	8.803293978152718e-7	8.133588092892193e-7	Me1_v2_0115680/Me1_v2_0165840/Me1_v2_0094700/Me1_v2_0090180/Me1_v2_0090200/Me1_v2_0171240/Me1_v2_0193120/Me1_v2_0180850/Me1_v2_0185540/Me1_v2_0054660/Me1_v2_0027640/Me1_v2_0199220/Me1_v2_0064660/Me1_v2_0028080/Me1_v2_0218650/Me1_v2_0062940/Me1_v2_0074270/Me1_v2_0039480/Me1_v2_0161260/Me1_v2_0177770/Me1_v2_0226980/Me1_v2_0120910/Me1_v2_0161180/Me1_v2_0220640/Me1_v2_0184250	25
me_cold05	GO:0032196	transposition	8/590	15/21111	1.922116589116314e-9	8.803293978152718e-7	8.133588092892193e-7	Me1_v2_0205250/Me1_v2_0203730/Me1_v2_0072520/Me1_v2_0223500/Me1_v2_0202390/Me1_v2_0091480/Me1_v2_0098040/Me1_v2_0128840	8
me_cold05	GO:0032197	transposition, RNA-mediated	8/590	15/21111	1.922116589116314e-9	8.803293978152718e-7	8.133588092892193e-7	Me1_v2_0205250/Me1_v2_0203730/Me1_v2_0072520/Me1_v2_0223500/Me1_v2_0202390/Me1_v2_0091480/Me1_v2_0098040/Me1_v2_0128840	8
me_cold05	GO:0006278	RNA-templated DNA biosynthetic process	11/590	46/21111	4.065199135764171e-8	1.2440105486214406e-5	1.1493731108844384e-5	Me1_v2_0205250/Me1_v2_0203730/Me1_v2_0072520/Me1_v2_0223500/Me1_v2_0202390/Me1_v2_0091480/Me1_v2_0098040/Me1_v2_0128840/Me1_v2_0219700/Me1_v2_0041660/Me1_v2_0066430	11
me_cold05	GO:0071897	DNA biosynthetic process	16/590	106/21111	4.074270355747077e-8	1.2440105486214406e-5	1.1493731108844384e-5	Me1_v2_0205250/Me1_v2_0203730/Me1_v2_0072520/Me1_v2_0223500/Me1_v2_0202390/Me1_v2_0091480/Me1_v2_0098040/Me1_v2_0128840/Me1_v2_0219700/Me1_v2_0041660/Me1_v2_0105300/Me1_v2_0206450/Me1_v2_0065890/Me1_v2_0138860/Me1_v2_0067410/Me1_v2_0066430	16
me_cold05	GO:0071215	cellular response to abscisic acid stimulus	26/590	276/21111	7.324129075447073e-8	1.6772255582773798e-5	1.5496315201735388e-5	Me1_v2_0115680/Me1_v2_0165840/Me1_v2_0094700/Me1_v2_0090180/Me1_v2_0090200/Me1_v2_0171240/Me1_v2_0193120/Me1_v2_0180850/Me1_v2_0185540/Me1_v2_0054660/Me1_v2_0027640/Me1_v2_0199220/Me1_v2_0064660/Me1_v2_0028080/Me1_v2_0218650/Me1_v2_0062940/Me1_v2_0074270/Me1_v2_0039480/Me1_v2_0161260/Me1_v2_0177770/Me1_v2_0226980/Me1_v2_0120910/Me1_v2_0161180/Me1_v2_0066240/Me1_v2_0220640/Me1_v2_0184250	26
me_cold05	GO:0097306	cellular response to alcohol	26/590	276/21111	7.324129075447073e-8	1.6772255582773798e-5	1.5496315201735388e-5	Me1_v2_0115680/Me1_v2_0165840/Me1_v2_0094700/Me1_v2_0090180/Me1_v2_0090200/Me1_v2_0171240/Me1_v2_0193120/Me1_v2_0180850/Me1_v2_0185540/Me1_v2_0054660/Me1_v2_0027640/Me1_v2_0199220/Me1_v2_0064660/Me1_v2_0028080/Me1_v2_0218650/Me1_v2_0062940/Me1_v2_0074270/Me1_v2_0039480/Me1_v2_0161260/Me1_v2_0177770/Me1_v2_0226980/Me1_v2_0120910/Me1_v2_0161180/Me1_v2_0066240/Me1_v2_0220640/Me1_v2_0184250	26
me_cold05	GO:0018105	peptidyl-serine phosphorylation	18/590	150/21111	2.1740786791192896e-7	4.4254579334961534e-5	4.08879358599277e-5	Me1_v2_0115680/Me1_v2_0165840/Me1_v2_0094700/Me1_v2_0090180/Me1_v2_0090200/Me1_v2_0171240/Me1_v2_0193120/Me1_v2_0180850/Me1_v2_0054660/Me1_v2_0199220/Me1_v2_0062940/Me1_v2_0074270/Me1_v2_0039480/Me1_v2_0161260/Me1_v2_0226980/Me1_v2_0120910/Me1_v2_0161180/Me1_v2_0184250	18
me_cold05	GO:0018209	peptidyl-serine modification	18/590	153/21111	2.9361830650900306e-7	5.379087375244936e-5	4.969876177541863e-5	Me1_v2_0115680/Me1_v2_0165840/Me1_v2_0094700/Me1_v2_0090180/Me1_v2_0090200/Me1_v2_0171240/Me1_v2_0193120/Me1_v2_0180850/Me1_v2_0054660/Me1_v2_0199220/Me1_v2_0062940/Me1_v2_0074270/Me1_v2_0039480/Me1_v2_0161260/Me1_v2_0226980/Me1_v2_0120910/Me1_v2_0161180/Me1_v2_0184250	18
me_cold05	GO:0071396	cellular response to lipid	27/590	380/21111	1.00346982172358e-5	0.0016712333758159984	0.0015440951897909248	Me1_v2_0115680/Me1_v2_0165840/Me1_v2_0094700/Me1_v2_0090180/Me1_v2_0090200/Me1_v2_0171240/Me1_v2_0193120/Me1_v2_0180850/Me1_v2_0185540/Me1_v2_0054660/Me1_v2_0027640/Me1_v2_0199220/Me1_v2_0064660/Me1_v2_0028080/Me1_v2_0218650/Me1_v2_0062940/Me1_v2_0074270/Me1_v2_0039480/Me1_v2_0161260/Me1_v2_0168580/Me1_v2_0177770/Me1_v2_0226980/Me1_v2_0120910/Me1_v2_0161180/Me1_v2_0066240/Me1_v2_0220640/Me1_v2_01…	27
me_cold05	GO:0009664	plant-type cell wall organization	13/590	125/21111	4.8709992244811825e-5	0.007436392149374605	0.0068706725903208265	Me1_v2_0150620/Me1_v2_0148850/Me1_v2_0223600/Me1_v2_0224940/Me1_v2_0221780/Me1_v2_0072990/Me1_v2_0204130/Me1_v2_0119420/Me1_v2_0063770/Me1_v2_0213720/Me1_v2_0067560/Me1_v2_0088460/Me1_v2_0175590	13
me_cold05	GO:0046777	protein autophosphorylation	21/590	296/21111	9.742519167486441e-5	0.013729457780642431	0.012684996616451982	Me1_v2_0115680/Me1_v2_0165840/Me1_v2_0094700/Me1_v2_0090180/Me1_v2_0090200/Me1_v2_0171240/Me1_v2_0193120/Me1_v2_0180850/Me1_v2_0054660/Me1_v2_0199220/Me1_v2_0062940/Me1_v2_0074270/Me1_v2_0039480/Me1_v2_0161260/Me1_v2_0082730/Me1_v2_0226980/Me1_v2_0120910/Me1_v2_0161180/Me1_v2_0164480/Me1_v2_0184250/Me1_v2_0118220	21
me_cold05	GO:0010069	zygote asymmetric cytokinesis in embryo sac	5/590	18/21111	1.0617071331938924e-4	0.013893196200080078	0.012836278723126157	Me1_v2_0205760/Me1_v2_0087280/Me1_v2_0033250/Me1_v2_0205780/Me1_v2_0205770	5
me_cold05	GO:0010070	zygote asymmetric cell division	5/590	20/21111	1.8342275513342425e-4	0.021521781489069684	0.019884523462666084	Me1_v2_0205760/Me1_v2_0087280/Me1_v2_0033250/Me1_v2_0205780/Me1_v2_0205770	5
me_cold05	GO:0000272	polysaccharide catabolic process	12/590	124/21111	1.879631571097789e-4	0.021521781489069684	0.019884523462666084	Me1_v2_0058330/Me1_v2_0087570/Me1_v2_0098180/Me1_v2_0138600/Me1_v2_0139160/Me1_v2_0168080/Me1_v2_0159770/Me1_v2_0112910/Me1_v2_0185050/Me1_v2_0224000/Me1_v2_0080900/Me1_v2_0167880	12
me_cold05	GO:0045333	cellular respiration	12/590	126/21111	2.1851936539422602e-4	0.023548675141307183	0.021757222263400336	Me1_v2_0228450/Me1_v2_0113690/Me1_v2_0165500/Me1_v2_0041870/Me1_v2_0086000/Me1_v2_0031590/Me1_v2_0094380/Me1_v2_0158220/Me1_v2_0123990/Me1_v2_0038880/Me1_v2_0198860/Me1_v2_0168570	12
me_cold05	GO:0006388	tRNA splicing, via endonucleolytic cleavage and ligation	5/590	22/21111	2.974667968778896e-4	0.030275509548905205	0.027972316337991025	Me1_v2_0205760/Me1_v2_0029790/Me1_v2_0033250/Me1_v2_0205780/Me1_v2_0205770	5
me_cold05	GO:0009251	glucan catabolic process	10/590	99/21111	4.5084311086147493e-4	0.04347076732095906	0.04016375192605273	Me1_v2_0087570/Me1_v2_0098180/Me1_v2_0138600/Me1_v2_0139160/Me1_v2_0168080/Me1_v2_0159770/Me1_v2_0112910/Me1_v2_0185050/Me1_v2_0224000/Me1_v2_0167880	10
me_cold05	GO:0000278	mitotic cell cycle	27/590	481/21111	5.155087407370559e-4	0.047220600651514316	0.04362831868974663	Me1_v2_0216610/Me1_v2_0197210/Me1_v2_0131200/Me1_v2_0221780/Me1_v2_0219700/Me1_v2_0070720/Me1_v2_0041660/Me1_v2_0091290/Me1_v2_0218700/Me1_v2_0115880/Me1_v2_0205760/Me1_v2_0087280/Me1_v2_0160320/Me1_v2_0192840/Me1_v2_0168520/Me1_v2_0138860/Me1_v2_0033250/Me1_v2_0166300/Me1_v2_0039980/Me1_v2_0205780/Me1_v2_0205770/Me1_v2_0125120/Me1_v2_0103410/Me1_v2_0203980/Me1_v2_0212490/Me1_v2_0088000/Me1_v2_01…	27
me_cold1	GO:0015074	DNA integration	28/918	61/21111	2.436976261057097e-22	5.361347774325614e-19	5.045823479472957e-19	Me1_v2_0205250/Me1_v2_0199820/Me1_v2_0186320/Me1_v2_0072520/Me1_v2_0206520/Me1_v2_0148820/Me1_v2_0128840/Me1_v2_0059390/Me1_v2_0078540/Me1_v2_0192760/Me1_v2_0082150/Me1_v2_0135860/Me1_v2_0157160/Me1_v2_0098040/Me1_v2_0103450/Me1_v2_0203730/Me1_v2_0177820/Me1_v2_0199540/Me1_v2_0086590/Me1_v2_0092930/Me1_v2_0109330/Me1_v2_0182370/Me1_v2_0052260/Me1_v2_0059920/Me1_v2_0150860/Me1_v2_0085750/Me1_v2_02…	28
me_cold1	GO:0009738	abscisic acid-activated signaling pathway	34/918	215/21111	6.462160581394169e-11	7.108376639533585e-8	6.690036770317015e-8	Me1_v2_0094700/Me1_v2_0115680/Me1_v2_0090180/Me1_v2_0090200/Me1_v2_0180850/Me1_v2_0054660/Me1_v2_0171240/Me1_v2_0193120/Me1_v2_0165840/Me1_v2_0062940/Me1_v2_0027640/Me1_v2_0028080/Me1_v2_0161260/Me1_v2_0218650/Me1_v2_0031330/Me1_v2_0074270/Me1_v2_0064660/Me1_v2_0185540/Me1_v2_0161180/Me1_v2_0039480/Me1_v2_0199390/Me1_v2_0220640/Me1_v2_0184250/Me1_v2_0199220/Me1_v2_0132640/Me1_v2_0226980/Me1_v2_01…	34
me_cold1	GO:0071215	cellular response to abscisic acid stimulus	36/918	276/21111	4.159422193375616e-9	2.2876822063565888e-6	2.1530482774657462e-6	Me1_v2_0094700/Me1_v2_0115680/Me1_v2_0090180/Me1_v2_0090200/Me1_v2_0180850/Me1_v2_0054660/Me1_v2_0171240/Me1_v2_0193120/Me1_v2_0165840/Me1_v2_0062940/Me1_v2_0027640/Me1_v2_0028080/Me1_v2_0161260/Me1_v2_0218650/Me1_v2_0031330/Me1_v2_0224350/Me1_v2_0074270/Me1_v2_0064660/Me1_v2_0185540/Me1_v2_0161180/Me1_v2_0039480/Me1_v2_0066240/Me1_v2_0199390/Me1_v2_0220640/Me1_v2_0184250/Me1_v2_0199220/Me1_v2_01…	36
me_cold1	GO:0097306	cellular response to alcohol	36/918	276/21111	4.159422193375616e-9	2.2876822063565888e-6	2.1530482774657462e-6	Me1_v2_0094700/Me1_v2_0115680/Me1_v2_0090180/Me1_v2_0090200/Me1_v2_0180850/Me1_v2_0054660/Me1_v2_0171240/Me1_v2_0193120/Me1_v2_0165840/Me1_v2_0062940/Me1_v2_0027640/Me1_v2_0028080/Me1_v2_0161260/Me1_v2_0218650/Me1_v2_0031330/Me1_v2_0224350/Me1_v2_0074270/Me1_v2_0064660/Me1_v2_0185540/Me1_v2_0161180/Me1_v2_0039480/Me1_v2_0066240/Me1_v2_0199390/Me1_v2_0220640/Me1_v2_0184250/Me1_v2_0199220/Me1_v2_01…	36
me_cold1	GO:0018105	peptidyl-serine phosphorylation	24/918	150/21111	3.266398414641486e-8	1.4372153024422539e-5	1.352632775073643e-5	Me1_v2_0094700/Me1_v2_0115680/Me1_v2_0090180/Me1_v2_0090200/Me1_v2_0180850/Me1_v2_0054660/Me1_v2_0171240/Me1_v2_0193120/Me1_v2_0165840/Me1_v2_0062940/Me1_v2_0161260/Me1_v2_0031330/Me1_v2_0074270/Me1_v2_0161180/Me1_v2_0039480/Me1_v2_0199390/Me1_v2_0184250/Me1_v2_0199220/Me1_v2_0132640/Me1_v2_0226980/Me1_v2_0161230/Me1_v2_0219320/Me1_v2_0132650/Me1_v2_0148040	24
me_cold1	GO:0018209	peptidyl-serine modification	24/918	153/21111	4.8318835423295485e-8	1.7716906321875013e-5	1.667423671537232e-5	Me1_v2_0094700/Me1_v2_0115680/Me1_v2_0090180/Me1_v2_0090200/Me1_v2_0180850/Me1_v2_0054660/Me1_v2_0171240/Me1_v2_0193120/Me1_v2_0165840/Me1_v2_0062940/Me1_v2_0161260/Me1_v2_0031330/Me1_v2_0074270/Me1_v2_0161180/Me1_v2_0039480/Me1_v2_0199390/Me1_v2_0184250/Me1_v2_0199220/Me1_v2_0132640/Me1_v2_0226980/Me1_v2_0161230/Me1_v2_0219320/Me1_v2_0132650/Me1_v2_0148040	24
me_cold1	GO:0071396	cellular response to lipid	38/918	380/21111	1.723273055487169e-6	5.416001031531102e-4	5.097260300967309e-4	Me1_v2_0094700/Me1_v2_0115680/Me1_v2_0090180/Me1_v2_0090200/Me1_v2_0180850/Me1_v2_0054660/Me1_v2_0171240/Me1_v2_0193120/Me1_v2_0165840/Me1_v2_0062940/Me1_v2_0027640/Me1_v2_0028080/Me1_v2_0161260/Me1_v2_0218650/Me1_v2_0031330/Me1_v2_0224350/Me1_v2_0074270/Me1_v2_0064660/Me1_v2_0185540/Me1_v2_0161180/Me1_v2_0039480/Me1_v2_0066240/Me1_v2_0199390/Me1_v2_0220640/Me1_v2_0184250/Me1_v2_0199220/Me1_v2_01…	38
me_cold1	GO:0000272	polysaccharide catabolic process	18/918	124/21111	6.954703906205873e-6	0.001912543574206615	0.0017999871820403883	Me1_v2_0168080/Me1_v2_0058330/Me1_v2_0087570/Me1_v2_0098180/Me1_v2_0166340/Me1_v2_0112910/Me1_v2_0224000/Me1_v2_0138600/Me1_v2_0211020/Me1_v2_0080900/Me1_v2_0139160/Me1_v2_0185050/Me1_v2_0112830/Me1_v2_0207440/Me1_v2_0142970/Me1_v2_0167880/Me1_v2_0099360/Me1_v2_0036280	18
me_cold1	GO:0009251	glucan catabolic process	14/918	99/21111	9.535639073319302e-5	0.022566103298719612	0.02123805032946482	Me1_v2_0168080/Me1_v2_0087570/Me1_v2_0098180/Me1_v2_0166340/Me1_v2_0112910/Me1_v2_0224000/Me1_v2_0138600/Me1_v2_0211020/Me1_v2_0139160/Me1_v2_0185050/Me1_v2_0207440/Me1_v2_0167880/Me1_v2_0099360/Me1_v2_0036280	14
me_cold1	GO:0046777	protein autophosphorylation	28/918	296/21111	1.0257319681236187e-4	0.022566103298719612	0.02123805032946482	Me1_v2_0094700/Me1_v2_0115680/Me1_v2_0090180/Me1_v2_0090200/Me1_v2_0180850/Me1_v2_0054660/Me1_v2_0171240/Me1_v2_0193120/Me1_v2_0165840/Me1_v2_0062940/Me1_v2_0161260/Me1_v2_0031330/Me1_v2_0074270/Me1_v2_0161180/Me1_v2_0039480/Me1_v2_0199390/Me1_v2_0184250/Me1_v2_0199220/Me1_v2_0132640/Me1_v2_0226980/Me1_v2_0161230/Me1_v2_0211020/Me1_v2_0219320/Me1_v2_0065510/Me1_v2_0164480/Me1_v2_0132650/Me1_v2_01…	28
me_cold1	GO:0071897	DNA biosynthetic process	14/918	106/21111	2.0030418597633714e-4	0.04006083719526743	0.037703189838799535	Me1_v2_0205250/Me1_v2_0072520/Me1_v2_0128840/Me1_v2_0219700/Me1_v2_0098040/Me1_v2_0203730/Me1_v2_0041660/Me1_v2_0105300/Me1_v2_0206450/Me1_v2_0065890/Me1_v2_0066430/Me1_v2_0138860/Me1_v2_0062860/Me1_v2_0067410	14
me_cold1	GO:0006388	tRNA splicing, via endonucleolytic cleavage and ligation	6/918	22/21111	2.724784883904306e-4	0.0484016805891774	0.04555316063105834	Me1_v2_0205760/Me1_v2_0029790/Me1_v2_0205770/Me1_v2_0033250/Me1_v2_0205780/Me1_v2_0077780	6
me_cold1	GO:0032196	transposition	5/918	15/21111	3.2063605282549226e-4	0.0484016805891774	0.04555316063105834	Me1_v2_0205250/Me1_v2_0072520/Me1_v2_0128840/Me1_v2_0098040/Me1_v2_0203730	5
me_cold1	GO:0032197	transposition, RNA-mediated	5/918	15/21111	3.2063605282549226e-4	0.0484016805891774	0.04555316063105834	Me1_v2_0205250/Me1_v2_0072520/Me1_v2_0128840/Me1_v2_0098040/Me1_v2_0203730	5
me_cold1	GO:0019915	lipid storage	8/918	41/21111	3.300114585625732e-4	0.0484016805891774	0.04555316063105834	Me1_v2_0102640/Me1_v2_0166180/Me1_v2_0152500/Me1_v2_0192480/Me1_v2_0111760/Me1_v2_0100030/Me1_v2_0184480/Me1_v2_0192470	8
me_cold2	GO:0015074	DNA integration	22/1392	61/21111	1.6354616717952847e-11	4.296357811806213e-8	4.0938187952938816e-8	Me1_v2_0078540/Me1_v2_0059920/Me1_v2_0177820/Me1_v2_0072520/Me1_v2_0186320/Me1_v2_0157160/Me1_v2_0199540/Me1_v2_0205250/Me1_v2_0192760/Me1_v2_0148820/Me1_v2_0103450/Me1_v2_0082150/Me1_v2_0199820/Me1_v2_0092930/Me1_v2_0128840/Me1_v2_0125420/Me1_v2_0203730/Me1_v2_0182370/Me1_v2_0135860/Me1_v2_0150860/Me1_v2_0059390/Me1_v2_0087610	22
me_cold2	GO:0009738	abscisic acid-activated signaling pathway	34/1392	215/21111	1.7858237026698342e-6	0.002345679433456827	0.0022350993499730873	Me1_v2_0115680/Me1_v2_0094700/Me1_v2_0054660/Me1_v2_0090180/Me1_v2_0090200/Me1_v2_0028080/Me1_v2_0027640/Me1_v2_0218650/Me1_v2_0180850/Me1_v2_0059500/Me1_v2_0165840/Me1_v2_0193120/Me1_v2_0062940/Me1_v2_0199940/Me1_v2_0199390/Me1_v2_0161260/Me1_v2_0220640/Me1_v2_0074270/Me1_v2_0184250/Me1_v2_0185540/Me1_v2_0188430/Me1_v2_0064660/Me1_v2_0161180/Me1_v2_0132640/Me1_v2_0148040/Me1_v2_0177770/Me1_v2_00…	34
me_cold2	GO:0005976	polysaccharide metabolic process	49/1392	409/21111	3.784743390247598e-5	0.02079339651890916	0.019813153656148094	Me1_v2_0168080/Me1_v2_0187320/Me1_v2_0150620/Me1_v2_0211020/Me1_v2_0166340/Me1_v2_0058330/Me1_v2_0154690/Me1_v2_0119420/Me1_v2_0224000/Me1_v2_0087570/Me1_v2_0106030/Me1_v2_0119380/Me1_v2_0177850/Me1_v2_0080900/Me1_v2_0181240/Me1_v2_0062250/Me1_v2_0204130/Me1_v2_0175590/Me1_v2_0177610/Me1_v2_0226870/Me1_v2_0143920/Me1_v2_0138600/Me1_v2_0084240/Me1_v2_0193010/Me1_v2_0139160/Me1_v2_0201620/Me1_v2_00…	49
me_cold2	GO:0018105	peptidyl-serine phosphorylation	24/1392	150/21111	4.661737043364611e-5	0.02079339651890916	0.019813153656148094	Me1_v2_0115680/Me1_v2_0094700/Me1_v2_0054660/Me1_v2_0090180/Me1_v2_0090200/Me1_v2_0180850/Me1_v2_0085070/Me1_v2_0165840/Me1_v2_0193120/Me1_v2_0062940/Me1_v2_0199940/Me1_v2_0199390/Me1_v2_0161260/Me1_v2_0074270/Me1_v2_0184250/Me1_v2_0161180/Me1_v2_0132640/Me1_v2_0148040/Me1_v2_0062810/Me1_v2_0132650/Me1_v2_0219320/Me1_v2_0199220/Me1_v2_0086830/Me1_v2_0223400	24
me_cold2	GO:0044264	cellular polysaccharide metabolic process	43/1392	347/21111	5.0533587667687935e-5	0.02079339651890916	0.019813153656148094	Me1_v2_0168080/Me1_v2_0187320/Me1_v2_0211020/Me1_v2_0166340/Me1_v2_0058330/Me1_v2_0154690/Me1_v2_0119420/Me1_v2_0224000/Me1_v2_0087570/Me1_v2_0106030/Me1_v2_0177850/Me1_v2_0080900/Me1_v2_0181240/Me1_v2_0062250/Me1_v2_0175590/Me1_v2_0177610/Me1_v2_0226870/Me1_v2_0143920/Me1_v2_0084240/Me1_v2_0193010/Me1_v2_0139160/Me1_v2_0201620/Me1_v2_0089750/Me1_v2_0185050/Me1_v2_0189730/Me1_v2_0051200/Me1_v2_01…	43
me_cold2	GO:0000272	polysaccharide catabolic process	21/1392	124/21111	5.8460776015899915e-5	0.02079339651890916	0.019813153656148094	Me1_v2_0168080/Me1_v2_0211020/Me1_v2_0166340/Me1_v2_0058330/Me1_v2_0154690/Me1_v2_0224000/Me1_v2_0087570/Me1_v2_0119380/Me1_v2_0177850/Me1_v2_0080900/Me1_v2_0112830/Me1_v2_0062250/Me1_v2_0138600/Me1_v2_0139160/Me1_v2_0201620/Me1_v2_0185050/Me1_v2_0152820/Me1_v2_0162090/Me1_v2_0098180/Me1_v2_0155020/Me1_v2_0112910	21
me_cold2	GO:0018209	peptidyl-serine modification	24/1392	153/21111	6.454206753093281e-5	0.02079339651890916	0.019813153656148094	Me1_v2_0115680/Me1_v2_0094700/Me1_v2_0054660/Me1_v2_0090180/Me1_v2_0090200/Me1_v2_0180850/Me1_v2_0085070/Me1_v2_0165840/Me1_v2_0193120/Me1_v2_0062940/Me1_v2_0199940/Me1_v2_0199390/Me1_v2_0161260/Me1_v2_0074270/Me1_v2_0184250/Me1_v2_0161180/Me1_v2_0132640/Me1_v2_0148040/Me1_v2_0062810/Me1_v2_0132650/Me1_v2_0219320/Me1_v2_0199220/Me1_v2_0086830/Me1_v2_0223400	24
me_cold2	GO:0006260	DNA replication	37/1392	286/21111	6.712314844700988e-5	0.02079339651890916	0.019813153656148094	Me1_v2_0041660/Me1_v2_0219700/Me1_v2_0187940/Me1_v2_0078290/Me1_v2_0105300/Me1_v2_0078300/Me1_v2_0143250/Me1_v2_0098270/Me1_v2_0108730/Me1_v2_0062860/Me1_v2_0082980/Me1_v2_0175690/Me1_v2_0065890/Me1_v2_0103410/Me1_v2_0138860/Me1_v2_0184620/Me1_v2_0110720/Me1_v2_0089450/Me1_v2_0203980/Me1_v2_0192830/Me1_v2_0229100/Me1_v2_0154820/Me1_v2_0112790/Me1_v2_0156890/Me1_v2_0225720/Me1_v2_0234940/Me1_v2_02…	37
me_cold2	GO:0071554	cell wall organization or biogenesis	55/1392	488/21111	7.123736911693279e-5	0.02079339651890916	0.019813153656148094	Me1_v2_0187320/Me1_v2_0166820/Me1_v2_0224940/Me1_v2_0150620/Me1_v2_0219800/Me1_v2_0221780/Me1_v2_0058330/Me1_v2_0190630/Me1_v2_0193060/Me1_v2_0119420/Me1_v2_0106030/Me1_v2_0080900/Me1_v2_0181240/Me1_v2_0204130/Me1_v2_0175590/Me1_v2_0200920/Me1_v2_0231420/Me1_v2_0226870/Me1_v2_0084240/Me1_v2_0193010/Me1_v2_0150230/Me1_v2_0228110/Me1_v2_0201620/Me1_v2_0089750/Me1_v2_0189730/Me1_v2_0051200/Me1_v2_01…	55
me_cold2	GO:0071215	cellular response to abscisic acid stimulus	35/1392	276/21111	1.5517350231416242e-4	0.037058253689027695	0.035311252488332855	Me1_v2_0115680/Me1_v2_0094700/Me1_v2_0054660/Me1_v2_0090180/Me1_v2_0090200/Me1_v2_0028080/Me1_v2_0027640/Me1_v2_0218650/Me1_v2_0180850/Me1_v2_0059500/Me1_v2_0165840/Me1_v2_0193120/Me1_v2_0062940/Me1_v2_0199940/Me1_v2_0199390/Me1_v2_0161260/Me1_v2_0220640/Me1_v2_0074270/Me1_v2_0066240/Me1_v2_0184250/Me1_v2_0185540/Me1_v2_0188430/Me1_v2_0064660/Me1_v2_0161180/Me1_v2_0132640/Me1_v2_0148040/Me1_v2_01…	35
me_cold2	GO:0097306	cellular response to alcohol	35/1392	276/21111	1.5517350231416242e-4	0.037058253689027695	0.035311252488332855	Me1_v2_0115680/Me1_v2_0094700/Me1_v2_0054660/Me1_v2_0090180/Me1_v2_0090200/Me1_v2_0028080/Me1_v2_0027640/Me1_v2_0218650/Me1_v2_0180850/Me1_v2_0059500/Me1_v2_0165840/Me1_v2_0193120/Me1_v2_0062940/Me1_v2_0199940/Me1_v2_0199390/Me1_v2_0161260/Me1_v2_0220640/Me1_v2_0074270/Me1_v2_0066240/Me1_v2_0184250/Me1_v2_0185540/Me1_v2_0188430/Me1_v2_0064660/Me1_v2_0161180/Me1_v2_0132640/Me1_v2_0148040/Me1_v2_01…	35
me_cold4	GO:0015074	DNA integration	30/2111	61/21111	8.609708169141713e-15	2.563971092770402e-11	2.4913776586284806e-11	Me1_v2_0202390/Me1_v2_0098040/Me1_v2_0186320/Me1_v2_0103450/Me1_v2_0157160/Me1_v2_0199820/Me1_v2_0059390/Me1_v2_0072520/Me1_v2_0082150/Me1_v2_0078540/Me1_v2_0199540/Me1_v2_0203730/Me1_v2_0205250/Me1_v2_0135860/Me1_v2_0177820/Me1_v2_0206520/Me1_v2_0192760/Me1_v2_0182370/Me1_v2_0109330/Me1_v2_0125420/Me1_v2_0148820/Me1_v2_0086590/Me1_v2_0059920/Me1_v2_0085750/Me1_v2_0052260/Me1_v2_0215840/Me1_v2_00…	30
me_cold4	GO:0071897	DNA biosynthetic process	28/2111	106/21111	1.1713168780786336e-6	0.0016600210170715504	0.0016130210229153058	Me1_v2_0202390/Me1_v2_0098040/Me1_v2_0072520/Me1_v2_0227440/Me1_v2_0206450/Me1_v2_0203730/Me1_v2_0205250/Me1_v2_0219700/Me1_v2_0041660/Me1_v2_0105300/Me1_v2_0058190/Me1_v2_0100360/Me1_v2_0065890/Me1_v2_0138860/Me1_v2_0057300/Me1_v2_0178260/Me1_v2_0193640/Me1_v2_0067410/Me1_v2_0062860/Me1_v2_0074600/Me1_v2_0178230/Me1_v2_0079220/Me1_v2_0063650/Me1_v2_0225830/Me1_v2_0201480/Me1_v2_0216050/Me1_v2_00…	28
me_cold4	GO:0010212	response to ionizing radiation	26/2111	96/21111	1.67228443627087e-6	0.0016600210170715504	0.0016130210229153058	Me1_v2_0060220/Me1_v2_0089560/Me1_v2_0128280/Me1_v2_0072170/Me1_v2_0223730/Me1_v2_0184080/Me1_v2_0078310/Me1_v2_0082410/Me1_v2_0094240/Me1_v2_0178260/Me1_v2_0054410/Me1_v2_0084310/Me1_v2_0051070/Me1_v2_0216080/Me1_v2_0118940/Me1_v2_0178230/Me1_v2_0219380/Me1_v2_0084300/Me1_v2_0106230/Me1_v2_0225830/Me1_v2_0122840/Me1_v2_0092780/Me1_v2_0084280/Me1_v2_0184100/Me1_v2_0059810/Me1_v2_0180540	26
me_cold4	GO:0006310	DNA recombination	48/2111	258/21111	1.7491175574453016e-5	0.01302218021518027	0.012653484645834564	Me1_v2_0060220/Me1_v2_0219700/Me1_v2_0041660/Me1_v2_0160320/Me1_v2_0129470/Me1_v2_0175690/Me1_v2_0232650/Me1_v2_0141220/Me1_v2_0127960/Me1_v2_0110720/Me1_v2_0072170/Me1_v2_0064470/Me1_v2_0184080/Me1_v2_0203980/Me1_v2_0087880/Me1_v2_0203610/Me1_v2_0082410/Me1_v2_0166300/Me1_v2_0057300/Me1_v2_0178260/Me1_v2_0193640/Me1_v2_0095070/Me1_v2_0203320/Me1_v2_0151030/Me1_v2_0084310/Me1_v2_0193520/Me1_v2_00…	48
me_cold6	GO:0015074	DNA integration	23/2173	61/21111	1.3374075285984449e-8	3.962738507237192e-5	3.827801126588602e-5	Me1_v2_0109330/Me1_v2_0202390/Me1_v2_0205250/Me1_v2_0203730/Me1_v2_0059390/Me1_v2_0186320/Me1_v2_0082150/Me1_v2_0103450/Me1_v2_0199820/Me1_v2_0078540/Me1_v2_0135860/Me1_v2_0150860/Me1_v2_0192760/Me1_v2_0072520/Me1_v2_0125420/Me1_v2_0128840/Me1_v2_0098040/Me1_v2_0059920/Me1_v2_0206520/Me1_v2_0157160/Me1_v2_0085750/Me1_v2_0164110/Me1_v2_0087610	23
me_cold6	GO:0071897	DNA biosynthetic process	27/2173	106/21111	6.60991065386078e-6	0.009792582633694745	0.00945913003570919	Me1_v2_0202390/Me1_v2_0205250/Me1_v2_0206450/Me1_v2_0203730/Me1_v2_0058190/Me1_v2_0041660/Me1_v2_0065890/Me1_v2_0057300/Me1_v2_0100360/Me1_v2_0219700/Me1_v2_0105300/Me1_v2_0072520/Me1_v2_0128840/Me1_v2_0098040/Me1_v2_0074600/Me1_v2_0067410/Me1_v2_0138860/Me1_v2_0178230/Me1_v2_0193640/Me1_v2_0178260/Me1_v2_0063650/Me1_v2_0114160/Me1_v2_0212290/Me1_v2_0079220/Me1_v2_0216050/Me1_v2_0095240/Me1_v2_00…	27
me_cold6	GO:0010224	response to UV-B	27/2173	115/21111	3.249701348526669e-5	0.03209621698561507	0.03100329111103163	Me1_v2_0102570/Me1_v2_0195300/Me1_v2_0135890/Me1_v2_0142470/Me1_v2_0100190/Me1_v2_0200870/Me1_v2_0169060/Me1_v2_0168580/Me1_v2_0169070/Me1_v2_0185720/Me1_v2_0171870/Me1_v2_0091120/Me1_v2_0123720/Me1_v2_0041660/Me1_v2_0080930/Me1_v2_0207470/Me1_v2_0219700/Me1_v2_0067410/Me1_v2_0215340/Me1_v2_0063650/Me1_v2_0114160/Me1_v2_0107180/Me1_v2_0140660/Me1_v2_0133210/Me1_v2_0199740/Me1_v2_0223810/Me1_v2_00…	27
me_cold24	GO:0015074	DNA integration	29/1150	61/21111	6.43970099607233e-21	1.5828785048345787e-17	1.5197694350730702e-17	Me1_v2_0086590/Me1_v2_0109330/Me1_v2_0186320/Me1_v2_0177820/Me1_v2_0202390/Me1_v2_0082150/Me1_v2_0078540/Me1_v2_0103450/Me1_v2_0199540/Me1_v2_0199820/Me1_v2_0125420/Me1_v2_0157160/Me1_v2_0072520/Me1_v2_0223500/Me1_v2_0148820/Me1_v2_0192760/Me1_v2_0059390/Me1_v2_0203730/Me1_v2_0215840/Me1_v2_0091480/Me1_v2_0182370/Me1_v2_0206520/Me1_v2_0128840/Me1_v2_0092930/Me1_v2_0085750/Me1_v2_0059920/Me1_v2_01…	29
me_cold24	GO:0009644	response to high light intensity	35/1150	232/21111	4.376505230984909e-8	5.378724928880453e-5	5.164276172562193e-5	Me1_v2_0111960/Me1_v2_0235250/Me1_v2_0185720/Me1_v2_0142470/Me1_v2_0127260/Me1_v2_0083500/Me1_v2_0102570/Me1_v2_0090340/Me1_v2_0103210/Me1_v2_0135890/Me1_v2_0195300/Me1_v2_0171870/Me1_v2_0076900/Me1_v2_0216080/Me1_v2_0125070/Me1_v2_0226340/Me1_v2_0207470/Me1_v2_0209260/Me1_v2_0099290/Me1_v2_0100190/Me1_v2_0070300/Me1_v2_0146270/Me1_v2_0099280/Me1_v2_0008080/Me1_v2_0075950/Me1_v2_0124990/Me1_v2_00…	35
me_cold24	GO:0009738	abscisic acid-activated signaling pathway	33/1150	215/21111	6.944043851209941e-8	5.689486595424679e-5	5.462647829618487e-5	Me1_v2_0054660/Me1_v2_0094700/Me1_v2_0115680/Me1_v2_0180850/Me1_v2_0090180/Me1_v2_0090200/Me1_v2_0193120/Me1_v2_0062940/Me1_v2_0223400/Me1_v2_0059500/Me1_v2_0120910/Me1_v2_0165840/Me1_v2_0132640/Me1_v2_0161180/Me1_v2_0161230/Me1_v2_0064660/Me1_v2_0188490/Me1_v2_0210030/Me1_v2_0213990/Me1_v2_0199220/Me1_v2_0039480/Me1_v2_0074270/Me1_v2_0218650/Me1_v2_0073900/Me1_v2_0138220/Me1_v2_0185540/Me1_v2_00…	33
me_cold24	GO:0071484	cellular response to light intensity	12/1150	38/21111	4.66267081465424e-7	2.8652112156050307e-4	2.7509757806460023e-4	Me1_v2_0235250/Me1_v2_0185720/Me1_v2_0200870/Me1_v2_0142470/Me1_v2_0102570/Me1_v2_0135890/Me1_v2_0195300/Me1_v2_0171870/Me1_v2_0207470/Me1_v2_0080930/Me1_v2_0100190/Me1_v2_0051900	12
me_cold24	GO:0009642	response to light intensity	43/1150	356/21111	8.642784270122062e-7	4.248792747192006e-4	4.079394175497614e-4	Me1_v2_0111960/Me1_v2_0235250/Me1_v2_0185720/Me1_v2_0200870/Me1_v2_0142470/Me1_v2_0127260/Me1_v2_0083500/Me1_v2_0102570/Me1_v2_0090340/Me1_v2_0103210/Me1_v2_0135890/Me1_v2_0195300/Me1_v2_0171870/Me1_v2_0076900/Me1_v2_0216080/Me1_v2_0125070/Me1_v2_0226340/Me1_v2_0207470/Me1_v2_0209260/Me1_v2_0080930/Me1_v2_0123720/Me1_v2_0099290/Me1_v2_0168580/Me1_v2_0100190/Me1_v2_0070300/Me1_v2_0146270/Me1_v2_00…	43
me_cold24	GO:0034605	cellular response to heat	15/1150	63/21111	1.0420326597647076e-6	4.268860462836086e-4	4.098661795074517e-4	Me1_v2_0235250/Me1_v2_0185720/Me1_v2_0142470/Me1_v2_0083500/Me1_v2_0102570/Me1_v2_0135890/Me1_v2_0195300/Me1_v2_0171870/Me1_v2_0207470/Me1_v2_0181130/Me1_v2_0100190/Me1_v2_0204350/Me1_v2_0106190/Me1_v2_0169570/Me1_v2_0228630	15
me_cold24	GO:0070141	response to UV-A	9/1150	26/21111	5.505213898594316e-6	0.001262547780548227	0.0012122102368160356	Me1_v2_0235250/Me1_v2_0185720/Me1_v2_0142470/Me1_v2_0102570/Me1_v2_0135890/Me1_v2_0195300/Me1_v2_0171870/Me1_v2_0207470/Me1_v2_0100190	9
me_cold24	GO:0071486	cellular response to high light intensity	9/1150	26/21111	5.505213898594316e-6	0.001262547780548227	0.0012122102368160356	Me1_v2_0235250/Me1_v2_0185720/Me1_v2_0142470/Me1_v2_0102570/Me1_v2_0135890/Me1_v2_0195300/Me1_v2_0171870/Me1_v2_0207470/Me1_v2_0100190	9
me_cold24	GO:0071492	cellular response to UV-A	9/1150	26/21111	5.505213898594316e-6	0.001262547780548227	0.0012122102368160356	Me1_v2_0235250/Me1_v2_0185720/Me1_v2_0142470/Me1_v2_0102570/Me1_v2_0135890/Me1_v2_0195300/Me1_v2_0171870/Me1_v2_0207470/Me1_v2_0100190	9
me_cold24	GO:0032196	transposition	7/1150	15/21111	6.111375707938818e-6	0.001262547780548227	0.0012122102368160356	Me1_v2_0202390/Me1_v2_0072520/Me1_v2_0223500/Me1_v2_0203730/Me1_v2_0227440/Me1_v2_0091480/Me1_v2_0128840	7
me_cold24	GO:0032197	transposition, RNA-mediated	7/1150	15/21111	6.111375707938818e-6	0.001262547780548227	0.0012122102368160356	Me1_v2_0202390/Me1_v2_0072520/Me1_v2_0223500/Me1_v2_0203730/Me1_v2_0227440/Me1_v2_0091480/Me1_v2_0128840	7
me_cold24	GO:0018105	peptidyl-serine phosphorylation	23/1150	150/21111	6.605252705416934e-6	0.001262547780548227	0.0012122102368160356	Me1_v2_0054660/Me1_v2_0094700/Me1_v2_0115680/Me1_v2_0180850/Me1_v2_0090180/Me1_v2_0090200/Me1_v2_0193120/Me1_v2_0062940/Me1_v2_0223400/Me1_v2_0120910/Me1_v2_0165840/Me1_v2_0132640/Me1_v2_0161180/Me1_v2_0161230/Me1_v2_0188490/Me1_v2_0210030/Me1_v2_0213990/Me1_v2_0199220/Me1_v2_0039480/Me1_v2_0074270/Me1_v2_0138220/Me1_v2_0156360/Me1_v2_0148040	23
me_cold24	GO:0071483	cellular response to blue light	13/1150	56/21111	7.33533223076524e-6	0.001262547780548227	0.0012122102368160356	Me1_v2_0235250/Me1_v2_0185720/Me1_v2_0142470/Me1_v2_0102570/Me1_v2_0135890/Me1_v2_0195300/Me1_v2_0171870/Me1_v2_0207470/Me1_v2_0100190/Me1_v2_0096350/Me1_v2_0096460/Me1_v2_0060730/Me1_v2_0145890	13
me_cold24	GO:0071215	cellular response to abscisic acid stimulus	34/1150	276/21111	7.704726081457853e-6	0.001262547780548227	0.0012122102368160356	Me1_v2_0054660/Me1_v2_0094700/Me1_v2_0115680/Me1_v2_0180850/Me1_v2_0090180/Me1_v2_0090200/Me1_v2_0193120/Me1_v2_0062940/Me1_v2_0223400/Me1_v2_0059500/Me1_v2_0120910/Me1_v2_0165840/Me1_v2_0132640/Me1_v2_0106760/Me1_v2_0161180/Me1_v2_0161230/Me1_v2_0106770/Me1_v2_0064660/Me1_v2_0188490/Me1_v2_0210030/Me1_v2_0213990/Me1_v2_0199220/Me1_v2_0039480/Me1_v2_0074270/Me1_v2_0218650/Me1_v2_0138220/Me1_v2_01…	34
me_cold24	GO:0097306	cellular response to alcohol	34/1150	276/21111	7.704726081457853e-6	0.001262547780548227	0.0012122102368160356	Me1_v2_0054660/Me1_v2_0094700/Me1_v2_0115680/Me1_v2_0180850/Me1_v2_0090180/Me1_v2_0090200/Me1_v2_0193120/Me1_v2_0062940/Me1_v2_0223400/Me1_v2_0059500/Me1_v2_0120910/Me1_v2_0165840/Me1_v2_0132640/Me1_v2_0106760/Me1_v2_0161180/Me1_v2_0161230/Me1_v2_0106770/Me1_v2_0064660/Me1_v2_0188490/Me1_v2_0210030/Me1_v2_0213990/Me1_v2_0199220/Me1_v2_0039480/Me1_v2_0074270/Me1_v2_0218650/Me1_v2_0138220/Me1_v2_01…	34
me_cold24	GO:0010117	photoprotection	10/1150	34/21111	8.731649557538106e-6	0.0013366607386527225	0.001283368325150702	Me1_v2_0235250/Me1_v2_0185720/Me1_v2_0142470/Me1_v2_0102570/Me1_v2_0135890/Me1_v2_0195300/Me1_v2_0171870/Me1_v2_0207470/Me1_v2_0100190/Me1_v2_0146270	10
me_cold24	GO:0018209	peptidyl-serine modification	23/1150	153/21111	9.244602342187258e-6	0.0013366607386527225	0.001283368325150702	Me1_v2_0054660/Me1_v2_0094700/Me1_v2_0115680/Me1_v2_0180850/Me1_v2_0090180/Me1_v2_0090200/Me1_v2_0193120/Me1_v2_0062940/Me1_v2_0223400/Me1_v2_0120910/Me1_v2_0165840/Me1_v2_0132640/Me1_v2_0161180/Me1_v2_0161230/Me1_v2_0188490/Me1_v2_0210030/Me1_v2_0213990/Me1_v2_0199220/Me1_v2_0039480/Me1_v2_0074270/Me1_v2_0138220/Me1_v2_0156360/Me1_v2_0148040	23
me_cold24	GO:0071490	cellular response to far red light	9/1150	28/21111	1.102385278366681e-5	0.0015053683412362788	0.001445349587191871	Me1_v2_0235250/Me1_v2_0185720/Me1_v2_0142470/Me1_v2_0102570/Me1_v2_0135890/Me1_v2_0195300/Me1_v2_0171870/Me1_v2_0207470/Me1_v2_0100190	9
me_cold24	GO:0010030	positive regulation of seed germination	11/1150	45/21111	2.1874653136305376e-5	0.002829889337317822	0.0027170621790358262	Me1_v2_0235250/Me1_v2_0185720/Me1_v2_0142470/Me1_v2_0102570/Me1_v2_0135890/Me1_v2_0195300/Me1_v2_0171870/Me1_v2_0207470/Me1_v2_0100190/Me1_v2_0073320/Me1_v2_0055430	11
me_cold24	GO:0045132	meiotic chromosome segregation	16/1150	92/21111	3.405389603838245e-5	0.004185223823117203	0.004018359732529129	Me1_v2_0218700/Me1_v2_0160120/Me1_v2_0101170/Me1_v2_0203610/Me1_v2_0160320/Me1_v2_0232650/Me1_v2_0208610/Me1_v2_0095070/Me1_v2_0128280/Me1_v2_0225850/Me1_v2_0064650/Me1_v2_0199860/Me1_v2_0037700/Me1_v2_0115610/Me1_v2_0108910/Me1_v2_0166300	16
me_cold24	GO:0071491	cellular response to red light	9/1150	35/21111	7.980214364118672e-5	0.009340650908096998	0.008968240904438127	Me1_v2_0235250/Me1_v2_0185720/Me1_v2_0142470/Me1_v2_0102570/Me1_v2_0135890/Me1_v2_0195300/Me1_v2_0171870/Me1_v2_0207470/Me1_v2_0100190	9
me_cold24	GO:0098813	nuclear chromosome segregation	23/1150	182/21111	1.4855368097744162e-4	0.016597497629206887	0.015935758504852827	Me1_v2_0221780/Me1_v2_0131200/Me1_v2_0218700/Me1_v2_0183480/Me1_v2_0160120/Me1_v2_0101170/Me1_v2_0216610/Me1_v2_0203610/Me1_v2_0160320/Me1_v2_0232650/Me1_v2_0208610/Me1_v2_0095070/Me1_v2_0068730/Me1_v2_0128280/Me1_v2_0225850/Me1_v2_0064650/Me1_v2_0199860/Me1_v2_0037700/Me1_v2_0115610/Me1_v2_0108910/Me1_v2_0088900/Me1_v2_0205360/Me1_v2_0166300	23
me_cold24	GO:0009110	vitamin biosynthetic process	20/1150	152/21111	2.279801941043212e-4	0.023119925951460504	0.022198138830531653	Me1_v2_0194060/Me1_v2_0102400/Me1_v2_0184760/Me1_v2_0177610/Me1_v2_0151480/Me1_v2_0194820/Me1_v2_0144270/Me1_v2_0038500/Me1_v2_0131430/Me1_v2_0160000/Me1_v2_0162480/Me1_v2_0151800/Me1_v2_0148050/Me1_v2_0212120/Me1_v2_0059850/Me1_v2_0212110/Me1_v2_0097820/Me1_v2_0123010/Me1_v2_0150230/Me1_v2_0110860	20
me_cold24	GO:1903046	meiotic cell cycle process	28/1150	249/21111	2.3039193814040432e-4	0.023119925951460504	0.022198138830531653	Me1_v2_0218700/Me1_v2_0123580/Me1_v2_0160120/Me1_v2_0098780/Me1_v2_0141220/Me1_v2_0101170/Me1_v2_0192840/Me1_v2_0203610/Me1_v2_0160320/Me1_v2_0232650/Me1_v2_0082220/Me1_v2_0173130/Me1_v2_0208610/Me1_v2_0054410/Me1_v2_0095070/Me1_v2_0128280/Me1_v2_0225850/Me1_v2_0088190/Me1_v2_0064650/Me1_v2_0199860/Me1_v2_0037700/Me1_v2_0115610/Me1_v2_0108910/Me1_v2_0071670/Me1_v2_0073740/Me1_v2_0106230/Me1_v2_01…	28
me_cold24	GO:0071396	cellular response to lipid	38/1150	380/21111	2.351497757471573e-4	0.023119925951460504	0.022198138830531653	Me1_v2_0054660/Me1_v2_0094700/Me1_v2_0115680/Me1_v2_0180850/Me1_v2_0090180/Me1_v2_0090200/Me1_v2_0193120/Me1_v2_0062940/Me1_v2_0223400/Me1_v2_0059500/Me1_v2_0120910/Me1_v2_0165840/Me1_v2_0132640/Me1_v2_0117430/Me1_v2_0106760/Me1_v2_0161180/Me1_v2_0168580/Me1_v2_0161230/Me1_v2_0106770/Me1_v2_0064660/Me1_v2_0188490/Me1_v2_0210030/Me1_v2_0090940/Me1_v2_0213990/Me1_v2_0199220/Me1_v2_0039480/Me1_v2_00…	38
me_cold24	GO:0030091	protein repair	10/1150	51/21111	3.6595583945846607e-4	0.03341555730460687	0.03208328528839391	Me1_v2_0209260/Me1_v2_0157100/Me1_v2_0099290/Me1_v2_0099280/Me1_v2_0192270/Me1_v2_0096870/Me1_v2_0231950/Me1_v2_0088300/Me1_v2_0112090/Me1_v2_0051900	10
me_cold24	GO:0051321	meiotic cell cycle	29/1150	269/21111	3.6705453507908283e-4	0.03341555730460687	0.03208328528839391	Me1_v2_0123950/Me1_v2_0218700/Me1_v2_0123580/Me1_v2_0160120/Me1_v2_0098780/Me1_v2_0141220/Me1_v2_0101170/Me1_v2_0192840/Me1_v2_0203610/Me1_v2_0160320/Me1_v2_0232650/Me1_v2_0082220/Me1_v2_0173130/Me1_v2_0208610/Me1_v2_0054410/Me1_v2_0095070/Me1_v2_0128280/Me1_v2_0225850/Me1_v2_0088190/Me1_v2_0064650/Me1_v2_0199860/Me1_v2_0037700/Me1_v2_0115610/Me1_v2_0108910/Me1_v2_0071670/Me1_v2_0073740/Me1_v2_01…	29
me_cold24	GO:0140013	meiotic nuclear division	23/1150	194/21111	3.80764172870965e-4	0.03342565488988686	0.032092980284838486	Me1_v2_0218700/Me1_v2_0123580/Me1_v2_0160120/Me1_v2_0098780/Me1_v2_0141220/Me1_v2_0101170/Me1_v2_0203610/Me1_v2_0160320/Me1_v2_0232650/Me1_v2_0173130/Me1_v2_0208610/Me1_v2_0095070/Me1_v2_0128280/Me1_v2_0225850/Me1_v2_0064650/Me1_v2_0199860/Me1_v2_0037700/Me1_v2_0115610/Me1_v2_0108910/Me1_v2_0071670/Me1_v2_0106230/Me1_v2_0166300/Me1_v2_0082410	23
me_cold24	GO:0009765	photosynthesis, light harvesting	18/1150	136/21111	4.277079728356747e-4	0.03533399552864946	0.03392523573946816	Me1_v2_0114600/Me1_v2_0085670/Me1_v2_0090340/Me1_v2_0065960/Me1_v2_0124370/Me1_v2_0076900/Me1_v2_0111850/Me1_v2_0073130/Me1_v2_0125070/Me1_v2_0209260/Me1_v2_0099290/Me1_v2_0099280/Me1_v2_0192270/Me1_v2_0096870/Me1_v2_0231950/Me1_v2_0112090/Me1_v2_0184520/Me1_v2_0051900	18
me_cold24	GO:0045143	homologous chromosome segregation	10/1150	52/21111	4.312529966881545e-4	0.03533399552864946	0.03392523573946816	Me1_v2_0160120/Me1_v2_0101170/Me1_v2_0232650/Me1_v2_0208610/Me1_v2_0225850/Me1_v2_0064650/Me1_v2_0199860/Me1_v2_0037700/Me1_v2_0115610/Me1_v2_0108910	10
me_cold24	GO:0010206	photosystem II repair	9/1150	44/21111	5.152264092195729e-4	0.04025439564897009	0.038649460427815065	Me1_v2_0209260/Me1_v2_0099290/Me1_v2_0099280/Me1_v2_0192270/Me1_v2_0096870/Me1_v2_0231950/Me1_v2_0112090/Me1_v2_0096300/Me1_v2_0051900	9
me_cold24	GO:0006766	vitamin metabolic process	20/1150	162/21111	5.303633263410344e-4	0.04025439564897009	0.038649460427815065	Me1_v2_0194060/Me1_v2_0102400/Me1_v2_0184760/Me1_v2_0177610/Me1_v2_0151480/Me1_v2_0194820/Me1_v2_0144270/Me1_v2_0038500/Me1_v2_0131430/Me1_v2_0160000/Me1_v2_0162480/Me1_v2_0151800/Me1_v2_0148050/Me1_v2_0212120/Me1_v2_0059850/Me1_v2_0212110/Me1_v2_0097820/Me1_v2_0123010/Me1_v2_0150230/Me1_v2_0110860	20
me_cold24	GO:0070192	chromosome organization involved in meiotic cell cycle	11/1150	63/21111	5.404373703889394e-4	0.04025439564897009	0.038649460427815065	Me1_v2_0218700/Me1_v2_0160120/Me1_v2_0101170/Me1_v2_0232650/Me1_v2_0208610/Me1_v2_0128280/Me1_v2_0225850/Me1_v2_0064650/Me1_v2_0037700/Me1_v2_0108910/Me1_v2_0166300	11
me_cold24	GO:0030334	regulation of cell migration	9/1150	45/21111	6.132943557062262e-4	0.041820140697854516	0.04015277951462029	Me1_v2_0042090/Me1_v2_0192840/Me1_v2_0126520/Me1_v2_0106760/Me1_v2_0126530/Me1_v2_0106770/Me1_v2_0146270/Me1_v2_0128280/Me1_v2_0110270	9
me_cold24	GO:0010114	response to red light	20/1150	164/21111	6.212950710362659e-4	0.041820140697854516	0.04015277951462029	Me1_v2_0235250/Me1_v2_0185720/Me1_v2_0142470/Me1_v2_0102570/Me1_v2_0135890/Me1_v2_0195300/Me1_v2_0171870/Me1_v2_0124370/Me1_v2_0076900/Me1_v2_0111850/Me1_v2_0113650/Me1_v2_0216020/Me1_v2_0207470/Me1_v2_0123720/Me1_v2_0100190/Me1_v2_0008080/Me1_v2_0099470/Me1_v2_0086980/Me1_v2_0230620/Me1_v2_0153460	20
me_cold24	GO:0055062	phosphate ion homeostasis	5/1150	14/21111	6.295139161190468e-4	0.041820140697854516	0.04015277951462029	Me1_v2_0065410/Me1_v2_0228560/Me1_v2_0111330/Me1_v2_0087730/Me1_v2_0040770	5
me_cold24	GO:0072506	trivalent inorganic anion homeostasis	5/1150	14/21111	6.295139161190468e-4	0.041820140697854516	0.04015277951462029	Me1_v2_0065410/Me1_v2_0228560/Me1_v2_0111330/Me1_v2_0087730/Me1_v2_0040770	5
me_cold24	GO:0080167	response to karrikin	19/1150	153/21111	6.719740477939445e-4	0.0434661107757241	0.04173312507351866	Me1_v2_0162900/Me1_v2_0235250/Me1_v2_0185720/Me1_v2_0054160/Me1_v2_0142470/Me1_v2_0102570/Me1_v2_0090340/Me1_v2_0135890/Me1_v2_0195300/Me1_v2_0171870/Me1_v2_0133170/Me1_v2_0207470/Me1_v2_0100190/Me1_v2_0133190/Me1_v2_0165710/Me1_v2_0187160/Me1_v2_0143700/Me1_v2_0120360/Me1_v2_0132560	19
pp_cold05	GO:0000160	phosphorelay signal transduction system	8/109	207/21111	1.214871206452182e-5	0.010460041087553287	0.009348114230700475	Pp3c23_6560V3/Pp3c13_11470V3/Pp3c6_15020V3/Pp3c9_2020V3/Pp3c16_300V3/Pp3c6_17340V3/Pp3c1_32730V3/Pp3c1_27440V3	8
pp_cold05	GO:0010072	primary shoot apical meristem specification	4/109	40/21111	5.3250331404117676e-5	0.02292426766947266	0.020487364345478962	Pp3c16_19830V3/Pp3c21_13620V3/Pp3c4_11490V3/Pp3c7_25280V3	4
pp_cold05	GO:0090421	embryonic meristem initiation	4/109	48/21111	1.0983450305428575e-4	0.02837936501357076	0.025362572070322425	Pp3c16_19830V3/Pp3c21_13620V3/Pp3c4_11490V3/Pp3c7_25280V3	4
pp_cold05	GO:0010243	response to organonitrogen compound	8/109	290/21111	1.3184373990044487e-4	0.02837936501357076	0.025362572070322425	Pp3c1_3750V3/Pp3c13_9000V3/Pp3c20_3770V3/Pp3c3_27940V3/Pp3c9_2020V3/Pp3c13_15520V3/Pp3c2_34670V3/Pp3c6_6330V3	8
pp_cold05	GO:1901698	response to nitrogen compound	10/109	481/21111	1.9551223727429646e-4	0.03366720725863385	0.030088304304739105	Pp3c1_3750V3/Pp3c13_9000V3/Pp3c4_30040V3/Pp3c20_3770V3/Pp3c14_8740V3/Pp3c3_27940V3/Pp3c9_2020V3/Pp3c13_15520V3/Pp3c2_34670V3/Pp3c6_6330V3	10
pp_cold05	GO:0090691	formation of plant organ boundary	3/109	25/21111	2.834821095327424e-4	0.03713170005093049	0.03318451340207861	Pp3c16_19830V3/Pp3c4_11490V3/Pp3c2_34670V3	3
pp_cold05	GO:0010014	meristem initiation	4/109	63/21111	3.168399039275619e-4	0.03713170005093049	0.03318451340207861	Pp3c16_19830V3/Pp3c21_13620V3/Pp3c4_11490V3/Pp3c7_25280V3	4
pp_cold05	GO:0048859	formation of anatomical boundary	3/109	27/21111	3.5781796197763456e-4	0.03713170005093049	0.03318451340207861	Pp3c16_19830V3/Pp3c4_11490V3/Pp3c2_34670V3	3
pp_cold05	GO:0045087	innate immune response	8/109	344/21111	4.174649990975584e-4	0.03713170005093049	0.03318451340207861	Pp3c12_2240V3/Pp3c21_12080V3/Pp3c10_50V3/Pp3c4_30040V3/Pp3c9_10730V3/Pp3c22_2440V3/Pp3c9_2020V3/Pp3c6_6330V3	8
pp_cold05	GO:0010200	response to chitin	4/109	69/21111	4.490525008740714e-4	0.03713170005093049	0.03318451340207861	Pp3c20_3770V3/Pp3c9_2020V3/Pp3c13_15520V3/Pp3c2_34670V3	4
pp_cold05	GO:0048508	embryonic meristem development	4/109	70/21111	4.743887346808774e-4	0.03713170005093049	0.03318451340207861	Pp3c16_19830V3/Pp3c21_13620V3/Pp3c4_11490V3/Pp3c7_25280V3	4
pp_cold1	GO:0010016	shoot system morphogenesis	13/231	223/21111	1.1511049510901651e-6	0.0010859027475482506	9.938754164886868e-4	Pp3c15_3440V3/Pp3c1_950V3/Pp3c19_9596V3/Pp3c16_19830V3/Pp3c3_35020V3/Pp3c13_14480V3/Pp3c21_13620V3/Pp3c6_21520V3/Pp3c19_9580V3/Pp3c4_11490V3/Pp3c4_7080V3/Pp3c4_7260V3/Pp3c7_25280V3	13
pp_cold1	GO:0010223	secondary shoot formation	6/231	37/21111	2.81565103080791e-6	0.0010859027475482506	9.938754164886868e-4	Pp3c1_950V3/Pp3c16_19830V3/Pp3c3_35020V3/Pp3c6_21520V3/Pp3c4_11490V3/Pp3c4_7080V3	6
pp_cold1	GO:0010346	shoot axis formation	6/231	37/21111	2.81565103080791e-6	0.0010859027475482506	9.938754164886868e-4	Pp3c1_950V3/Pp3c16_19830V3/Pp3c3_35020V3/Pp3c6_21520V3/Pp3c4_11490V3/Pp3c4_7080V3	6
pp_cold1	GO:0010072	primary shoot apical meristem specification	6/231	40/21111	4.523180427125871e-6	0.0013083299385461583	0.0011974525025496385	Pp3c15_3440V3/Pp3c16_19830V3/Pp3c13_14480V3/Pp3c21_13620V3/Pp3c4_11490V3/Pp3c7_25280V3	6
pp_cold1	GO:0009415	response to water	18/231	483/21111	6.7602569405866385e-6	0.001564323456051748	0.0014317512594168756	Pp3c16_13150V3/Pp3c5_21160V3/Pp3c5_17150V3/Pp3c5_19770V3/Pp3c17_930V3/Pp3c25_4810V3/Pp3c7_5390V3/Pp3c3_8880V3/Pp3c1_27440V3/Pp3c3_3840V3/Pp3c10_7160V3/Pp3c7_2500V3/Pp3c16_11260V3/Pp3c5_7750V3/Pp3c20_7230V3/Pp3c9_17220V3/Pp3c6_3580V3/Pp3c16_11030V3	18
pp_cold1	GO:0001763	morphogenesis of a branching structure	6/231	48/21111	1.3442771773191005e-5	0.0022218981345117133	0.00203359825621506	Pp3c1_950V3/Pp3c16_19830V3/Pp3c3_35020V3/Pp3c6_21520V3/Pp3c4_11490V3/Pp3c4_7080V3	6
pp_cold1	GO:0090421	embryonic meristem initiation	6/231	48/21111	1.3442771773191005e-5	0.0022218981345117133	0.00203359825621506	Pp3c15_3440V3/Pp3c16_19830V3/Pp3c13_14480V3/Pp3c21_13620V3/Pp3c4_11490V3/Pp3c7_25280V3	6
pp_cold1	GO:0009641	shade avoidance	5/231	32/21111	2.3768730450241976e-5	0.0034375526413662457	0.003146229320124135	Pp3c1_3260V3/Pp3c1_950V3/Pp3c2_29420V3/Pp3c3_35020V3/Pp3c4_7080V3	5
pp_cold1	GO:0010014	meristem initiation	6/231	63/21111	6.492618654535511e-5	0.008346621981441761	0.007639268264868684	Pp3c15_3440V3/Pp3c16_19830V3/Pp3c13_14480V3/Pp3c21_13620V3/Pp3c4_11490V3/Pp3c7_25280V3	6
pp_cold1	GO:0009414	response to water deprivation	16/231	477/21111	7.776898903204531e-5	0.008997872031007643	0.008235326628025008	Pp3c5_21160V3/Pp3c5_17150V3/Pp3c5_19770V3/Pp3c17_930V3/Pp3c25_4810V3/Pp3c7_5390V3/Pp3c3_8880V3/Pp3c1_27440V3/Pp3c3_3840V3/Pp3c10_7160V3/Pp3c7_2500V3/Pp3c16_11260V3/Pp3c5_7750V3/Pp3c20_7230V3/Pp3c6_3580V3/Pp3c16_11030V3	16
pp_cold1	GO:0048366	leaf development	15/231	434/21111	9.36957208037569e-5	0.009067765280950997	0.008299296613416461	Pp3c15_3440V3/Pp3c16_13150V3/Pp3c5_21160V3/Pp3c5_17150V3/Pp3c19_9596V3/Pp3c10_3790V3/Pp3c3_8880V3/Pp3c21_13620V3/Pp3c6_21520V3/Pp3c19_9580V3/Pp3c24_12830V3/Pp3c4_7260V3/Pp3c7_25280V3/Pp3c5_18730V3/Pp3c2_24723V3	15
pp_cold1	GO:0009311	oligosaccharide metabolic process	8/231	130/21111	9.404769522161795e-5	0.009067765280950997	0.008299296613416461	Pp3c5_21160V3/Pp3c13_20160V3/Pp3c5_17150V3/Pp3c5_19770V3/Pp3c12_25130V3/Pp3c10_13170V3/Pp3c10_5310V3/Pp3c16_7830V3	8
pp_cold1	GO:0048508	embryonic meristem development	6/231	70/21111	1.1756536497699046e-4	0.01046331748295215	0.009576579527680356	Pp3c15_3440V3/Pp3c16_19830V3/Pp3c13_14480V3/Pp3c21_13620V3/Pp3c4_11490V3/Pp3c7_25280V3	6
pp_cold1	GO:0006809	nitric oxide biosynthetic process	3/231	13/21111	3.4106067323932504e-4	0.022397389295199896	0.02049927091932047	Pp3c14_9410V3/Pp3c26_11770V3/Pp3c20_1900V3	3
pp_cold1	GO:0009696	salicylic acid metabolic process	3/231	13/21111	3.4106067323932504e-4	0.022397389295199896	0.02049927091932047	Pp3c4_30040V3/Pp3c4_8090V3/Pp3c10_7340V3	3
pp_cold1	GO:0009697	salicylic acid biosynthetic process	3/231	13/21111	3.4106067323932504e-4	0.022397389295199896	0.02049927091932047	Pp3c4_30040V3/Pp3c4_8090V3/Pp3c10_7340V3	3
pp_cold1	GO:0046209	nitric oxide metabolic process	3/231	13/21111	3.4106067323932504e-4	0.022397389295199896	0.02049927091932047	Pp3c14_9410V3/Pp3c26_11770V3/Pp3c20_1900V3	3
pp_cold1	GO:0042136	neurotransmitter biosynthetic process	4/231	31/21111	3.484468516107158e-4	0.022397389295199896	0.02049927091932047	Pp3c14_9410V3/Pp3c6_14360V3/Pp3c26_11770V3/Pp3c20_1900V3	4
pp_cold1	GO:0010071	root meristem specification	3/231	14/21111	4.3057866654461007e-4	0.024908975859605692	0.022798007291783037	Pp3c15_3440V3/Pp3c21_13620V3/Pp3c7_25280V3	3
pp_cold1	GO:0046189	phenol-containing compound biosynthetic process	3/231	14/21111	4.3057866654461007e-4	0.024908975859605692	0.022798007291783037	Pp3c4_30040V3/Pp3c4_8090V3/Pp3c10_7340V3	3
pp_cold1	GO:0005984	disaccharide metabolic process	6/231	92/21111	5.237542387161916e-4	0.027544711554301535	0.025210371490358315	Pp3c5_21160V3/Pp3c13_20160V3/Pp3c5_17150V3/Pp3c5_19770V3/Pp3c10_13170V3/Pp3c16_7830V3	6
pp_cold1	GO:0009933	meristem structural organization	6/231	92/21111	5.237542387161916e-4	0.027544711554301535	0.025210371490358315	Pp3c15_3440V3/Pp3c16_19830V3/Pp3c13_14480V3/Pp3c21_13620V3/Pp3c4_11490V3/Pp3c7_25280V3	6
pp_cold1	GO:0048587	regulation of short-day photoperiodism, flowering	3/231	16/21111	6.518019998765219e-4	0.030393417818194116	0.027817657576402928	Pp3c7_10630V3/Pp3c7_10610V3/Pp3c1_12790V3	3
pp_cold1	GO:1905393	plant organ formation	8/231	173/21111	6.551142348866511e-4	0.030393417818194116	0.027817657576402928	Pp3c1_950V3/Pp3c16_19830V3/Pp3c3_35020V3/Pp3c6_21520V3/Pp3c4_11490V3/Pp3c4_7080V3/Pp3c10_19020V3/Pp3c16_11030V3	8
pp_cold1	GO:0048532	anatomical structure arrangement	6/231	96/21111	6.567289934786974e-4	0.030393417818194116	0.027817657576402928	Pp3c15_3440V3/Pp3c16_19830V3/Pp3c13_14480V3/Pp3c21_13620V3/Pp3c4_11490V3/Pp3c7_25280V3	6
pp_cold1	GO:0005982	starch metabolic process	7/231	135/21111	7.257239867290842e-4	0.03229471740944425	0.02955782715179995	Pp3c19_7710V3/Pp3c13_20160V3/Pp3c5_19770V3/Pp3c15_3340V3/Pp3c16_11260V3/Pp3c5_8810V3/Pp3c9_5060V3	7
pp_cold1	GO:1902456	regulation of stomatal opening	4/231	38/21111	7.699240743858743e-4	0.03299267237275765	0.03019663231314579	Pp3c5_21160V3/Pp3c5_17150V3/Pp3c7_5390V3/Pp3c9_17220V3	4
pp_cold1	GO:1901698	response to nitrogen compound	14/231	481/21111	8.893812581997458e-4	0.036750504133468066	0.03363599796048663	Pp3c13_9000V3/Pp3c4_30040V3/Pp3c9_2020V3/Pp3c3_27940V3/Pp3c14_8740V3/Pp3c18_3270V3/Pp3c21_15110V3/Pp3c16_10420V3/Pp3c6_6330V3/Pp3c8_2940V3/Pp3c5_14800V3/Pp3c20_3770V3/Pp3c16_11030V3/Pp3c2_15900V3	14
pp_cold1	GO:0048578	positive regulation of long-day photoperiodism, flowering	3/231	19/21111	0.0011008548981349246	0.04079449627988006	0.03733727267211877	Pp3c7_10630V3/Pp3c7_10610V3/Pp3c1_12790V3	3
pp_cold1	GO:0006073	cellular glucan metabolic process	10/231	281/21111	0.001108303634671325	0.04079449627988006	0.03733727267211877	Pp3c19_7710V3/Pp3c13_20160V3/Pp3c5_19770V3/Pp3c26_9330V3/Pp3c15_3340V3/Pp3c13_8600V3/Pp3c16_11260V3/Pp3c23_380V3/Pp3c5_8810V3/Pp3c9_5060V3	10
pp_cold1	GO:0005978	glycogen biosynthetic process	4/231	42/21111	0.0011282833888990164	0.04079449627988006	0.03733727267211877	Pp3c15_3340V3/Pp3c17_13940V3/Pp3c5_8810V3/Pp3c9_5060V3	4
pp_cold1	GO:0010167	response to nitrate	4/231	42/21111	0.0011282833888990164	0.04079449627988006	0.03733727267211877	Pp3c4_30040V3/Pp3c18_3270V3/Pp3c21_15110V3/Pp3c16_10420V3	4
pp_cold1	GO:0072330	monocarboxylic acid biosynthetic process	11/231	337/21111	0.0012755758778155491	0.04472246335250274	0.040932355122246966	Pp3c13_20480V3/Pp3c4_30040V3/Pp3c20_5060V3/Pp3c5_21160V3/Pp3c5_17150V3/Pp3c1_20930V3/Pp3c25_4810V3/Pp3c4_8090V3/Pp3c13_14480V3/Pp3c10_7340V3/Pp3c17_17840V3	11
pp_cold1	GO:0016052	carbohydrate catabolic process	9/231	239/21111	0.0013206059356008243	0.044939443161475114	0.041130946477226905	Pp3c13_20480V3/Pp3c20_5060V3/Pp3c13_20160V3/Pp3c1_20930V3/Pp3c26_9330V3/Pp3c15_3340V3/Pp3c16_11260V3/Pp3c16_7830V3/Pp3c9_5060V3	9
pp_cold1	GO:0045087	innate immune response	11/231	344/21111	0.0015018097791835807	0.0496455404147258	0.04543821467244157	Pp3c12_2240V3/Pp3c4_30040V3/Pp3c4_29300V3/Pp3c9_2020V3/Pp3c12_900V3/Pp3c6_6330V3/Pp3c4_8090V3/Pp3c10_7340V3/Pp3c22_2440V3/Pp3c16_11030V3/Pp3c13_4250V3	11
pp_cold2	GO:0009641	shade avoidance	7/289	32/21111	2.1037309838095692e-7	2.7369540099362493e-4	2.3805376922055648e-4	Pp3c4_7080V3/Pp3c1_950V3/Pp3c1_3260V3/Pp3c2_29420V3/Pp3c3_35020V3/Pp3c22_5440V3/Pp3c8_1870V3	7
pp_cold2	GO:0016052	carbohydrate catabolic process	15/289	239/21111	1.1525108228592008e-6	7.497082902699102e-4	6.520784918808637e-4	Pp3c13_20480V3/Pp3c3_28310V3/Pp3c13_20160V3/Pp3c1_13060V3/Pp3c26_9330V3/Pp3c20_5060V3/Pp3c5_16470V3/Pp3c16_7830V3/Pp3c1_20930V3/Pp3c15_3340V3/Pp3c9_5060V3/Pp3c16_11260V3/Pp3c23_18990V3/Pp3c9_1490V3/Pp3c2_24620V3	15
pp_cold2	GO:0048587	regulation of short-day photoperiodism, flowering	5/289	16/21111	1.7928087385509754e-6	7.77481389618273e-4	6.762348750674732e-4	Pp3c7_10630V3/Pp3c7_10610V3/Pp3c11_6370V3/Pp3c11_14750V3/Pp3c1_12790V3	5
pp_cold2	GO:0048584	positive regulation of response to stimulus	21/289	492/21111	4.732716060049114e-6	0.0013606885931995135	0.0011834946702451372	Pp3c18_50V3/Pp3c7_10630V3/Pp3c5_21160V3/Pp3c7_10610V3/Pp3c1_41910V3/Pp3c15_1990V3/Pp3c26_11770V3/Pp3c18_11020V3/Pp3c20_7230V3/Pp3c11_6370V3/Pp3c17_13030V3/Pp3c11_14750V3/Pp3c1_12790V3/Pp3c14_7060V3/Pp3c16_11030V3/Pp3c18_15840V3/Pp3c6_28590V3/Pp3c3_16150V3/Pp3c1_33830V3/Pp3c7_10130V3/Pp3c23_19420V3	21
pp_cold2	GO:0009639	response to red or far red light	17/289	341/21111	5.229395054571536e-6	0.0013606885931995135	0.0011834946702451372	Pp3c9_16700V3/Pp3c4_7080V3/Pp3s116_10V3/Pp3c1_950V3/Pp3c3_3840V3/Pp3c1_3260V3/Pp3c2_29420V3/Pp3c3_35020V3/Pp3c21_15110V3/Pp3c14_17640V3/Pp3c11_6370V3/Pp3c22_5440V3/Pp3c4_3650V3/Pp3c8_3670V3/Pp3c4_15350V3/Pp3c8_1870V3/Pp3c24_6510V3	17
pp_cold2	GO:0010223	secondary shoot formation	6/289	37/21111	1.0166917515646855e-5	0.0018895942411223656	0.0016435242600481756	Pp3c4_7080V3/Pp3c1_950V3/Pp3c3_35020V3/Pp3c12_18020V3/Pp3c22_5440V3/Pp3c8_1870V3	6
pp_cold2	GO:0010346	shoot axis formation	6/289	37/21111	1.0166917515646855e-5	0.0018895942411223656	0.0016435242600481756	Pp3c4_7080V3/Pp3c1_950V3/Pp3c3_35020V3/Pp3c12_18020V3/Pp3c22_5440V3/Pp3c8_1870V3	6
pp_cold2	GO:0045493	xylan catabolic process	4/289	15/21111	4.1685351281414254e-5	0.006779080252139993	0.0058962832404632	Pp3c3_28310V3/Pp3c1_13060V3/Pp3c26_9330V3/Pp3c2_24620V3	4
pp_cold2	GO:0001763	morphogenesis of a branching structure	6/289	48/21111	4.730440851281271e-5	0.006838115052796592	0.005947630310090487	Pp3c4_7080V3/Pp3c1_950V3/Pp3c3_35020V3/Pp3c12_18020V3/Pp3c22_5440V3/Pp3c8_1870V3	6
pp_cold2	GO:0048578	positive regulation of long-day photoperiodism, flowering	4/289	19/21111	1.133619905433077e-4	0.01474839496968433	0.012827804193058501	Pp3c7_10630V3/Pp3c7_10610V3/Pp3c11_14750V3/Pp3c1_12790V3	4
pp_cold2	GO:0009415	response to water	18/289	483/21111	1.3011042990759426e-4	0.015388515391798193	0.013384565756044386	Pp3c5_11880V3/Pp3s116_10V3/Pp3c5_21160V3/Pp3c5_19770V3/Pp3c16_13150V3/Pp3c3_3840V3/Pp3c9_23190V3/Pp3c1_27440V3/Pp3c7_22090V3/Pp3c20_7230V3/Pp3c3_8880V3/Pp3c9_17220V3/Pp3c7_5390V3/Pp3c25_4810V3/Pp3c16_11260V3/Pp3c10_13060V3/Pp3c16_11030V3/Pp3c23_19420V3	18
pp_cold2	GO:0009698	phenylpropanoid metabolic process	7/289	84/21111	1.5433192898389438e-4	0.01673215330067055	0.01455323014541109	Pp3c19_13170V3/Pp3c14_11870V3/Pp3c19_3030V3/Pp3c8_19940V3/Pp3c20_1800V3/Pp3c1_33830V3/Pp3c24_17560V3	7
pp_cold2	GO:0009739	response to gibberellin	8/289	119/21111	2.3632029749088714e-4	0.01677849417660015	0.01459353634034157	Pp3c3_37540V3/Pp3c13_20160V3/Pp3c5_21160V3/Pp3c14_11870V3/Pp3c21_15110V3/Pp3c14_17640V3/Pp3c14_7060V3/Pp3c4_5410V3	8
pp_cold2	GO:0010167	response to nitrate	5/289	42/21111	2.609537999573549e-4	0.01677849417660015	0.01459353634034157	Pp3c4_30040V3/Pp3c16_10420V3/Pp3c18_3270V3/Pp3c16_15880V3/Pp3c21_15110V3	5
pp_cold2	GO:0033333	fin development	3/289	10/21111	2.8372549722152445e-4	0.01677849417660015	0.01459353634034157	Pp3c5_21890V3/Pp3c16_16060V3/Pp3c9_19040V3	3
pp_cold2	GO:0033334	fin morphogenesis	3/289	10/21111	2.8372549722152445e-4	0.01677849417660015	0.01459353634034157	Pp3c5_21890V3/Pp3c16_16060V3/Pp3c9_19040V3	3
pp_cold2	GO:0033339	pectoral fin development	3/289	10/21111	2.8372549722152445e-4	0.01677849417660015	0.01459353634034157	Pp3c5_21890V3/Pp3c16_16060V3/Pp3c9_19040V3	3
pp_cold2	GO:0035113	embryonic appendage morphogenesis	3/289	10/21111	2.8372549722152445e-4	0.01677849417660015	0.01459353634034157	Pp3c5_21890V3/Pp3c16_16060V3/Pp3c9_19040V3	3
pp_cold2	GO:0035138	pectoral fin morphogenesis	3/289	10/21111	2.8372549722152445e-4	0.01677849417660015	0.01459353634034157	Pp3c5_21890V3/Pp3c16_16060V3/Pp3c9_19040V3	3
pp_cold2	GO:0042471	ear morphogenesis	3/289	10/21111	2.8372549722152445e-4	0.01677849417660015	0.01459353634034157	Pp3c5_21890V3/Pp3c16_16060V3/Pp3c9_19040V3	3
pp_cold2	GO:0043583	ear development	3/289	10/21111	2.8372549722152445e-4	0.01677849417660015	0.01459353634034157	Pp3c5_21890V3/Pp3c16_16060V3/Pp3c9_19040V3	3
pp_cold2	GO:0060173	limb development	3/289	10/21111	2.8372549722152445e-4	0.01677849417660015	0.01459353634034157	Pp3c5_21890V3/Pp3c16_16060V3/Pp3c9_19040V3	3
pp_cold2	GO:0000272	polysaccharide catabolic process	8/289	124/21111	3.1283375905356755e-4	0.016958196688695474	0.014749837323797591	Pp3c3_28310V3/Pp3c13_20160V3/Pp3c1_13060V3/Pp3c22_9700V3/Pp3c26_9330V3/Pp3c16_11260V3/Pp3c23_18990V3/Pp3c2_24620V3	8
pp_cold2	GO:0048582	positive regulation of post-embryonic development	8/289	124/21111	3.1283375905356755e-4	0.016958196688695474	0.014749837323797591	Pp3c9_16700V3/Pp3c7_10630V3/Pp3c7_10610V3/Pp3c8_25010V3/Pp3c11_6370V3/Pp3c11_14750V3/Pp3c1_12790V3/Pp3c14_7060V3	8
pp_cold2	GO:0010119	regulation of stomatal movement	11/289	233/21111	3.88138955856162e-4	0.02019875126275467	0.017568394844015754	Pp3s116_10V3/Pp3c5_21160V3/Pp3c1_3260V3/Pp3c15_4760V3/Pp3c2_29420V3/Pp3c6_17900V3/Pp3c18_11020V3/Pp3c9_17220V3/Pp3c7_5390V3/Pp3c24_12830V3/Pp3c9_3300V3	11
pp_cold2	GO:0010114	response to red light	9/289	164/21111	4.4411329483575845e-4	0.02222274602235853	0.019328817487791104	Pp3c9_16700V3/Pp3s116_10V3/Pp3c1_3260V3/Pp3c2_29420V3/Pp3c21_15110V3/Pp3c14_17640V3/Pp3c11_6370V3/Pp3c8_3670V3/Pp3c4_15350V3	9
pp_cold2	GO:2000028	regulation of photoperiodism, flowering	8/289	134/21111	5.266052733303341e-4	0.023464719093587882	0.020409056212311965	Pp3c7_10630V3/Pp3c7_10610V3/Pp3c21_15110V3/Pp3c11_6370V3/Pp3c11_14750V3/Pp3c1_12790V3/Pp3c14_7060V3/Pp3c4_15350V3	8
pp_cold2	GO:0009789	positive regulation of abscisic acid-activated signaling pathway	5/289	49/21111	5.41077304233387e-4	0.023464719093587882	0.020409056212311965	Pp3c5_21160V3/Pp3c18_11020V3/Pp3c20_7230V3/Pp3c3_16150V3/Pp3c23_19420V3	5
pp_cold2	GO:1901421	positive regulation of response to alcohol	5/289	49/21111	5.41077304233387e-4	0.023464719093587882	0.020409056212311965	Pp3c5_21160V3/Pp3c18_11020V3/Pp3c20_7230V3/Pp3c3_16150V3/Pp3c23_19420V3	5
pp_cold2	GO:1905959	positive regulation of cellular response to alcohol	5/289	49/21111	5.41077304233387e-4	0.023464719093587882	0.020409056212311965	Pp3c5_21160V3/Pp3c18_11020V3/Pp3c20_7230V3/Pp3c3_16150V3/Pp3c23_19420V3	5
pp_cold2	GO:0046460	neutral lipid biosynthetic process	5/289	50/21111	5.945449698155287e-4	0.02417196892906259	0.021024205347095176	Pp3c7_18310V3/Pp3c5_21160V3/Pp3c16_13170V3/Pp3c8_19710V3/Pp3c20_8330V3	5
pp_cold2	GO:0046463	acylglycerol biosynthetic process	5/289	50/21111	5.945449698155287e-4	0.02417196892906259	0.021024205347095176	Pp3c7_18310V3/Pp3c5_21160V3/Pp3c16_13170V3/Pp3c8_19710V3/Pp3c20_8330V3	5
pp_cold2	GO:0006809	nitric oxide biosynthetic process	3/289	13/21111	6.559116124876999e-4	0.025098264936661695	0.021829875647810446	Pp3c20_1900V3/Pp3c14_9410V3/Pp3c26_11770V3	3
pp_cold2	GO:0046209	nitric oxide metabolic process	3/289	13/21111	6.559116124876999e-4	0.025098264936661695	0.021829875647810446	Pp3c20_1900V3/Pp3c14_9410V3/Pp3c26_11770V3	3
pp_cold2	GO:0051240	positive regulation of multicellular organismal process	11/289	249/21111	6.758265633652586e-4	0.025121438826805752	0.021850031747899335	Pp3c25_8050V3/Pp3c9_16700V3/Pp3c25_8060V3/Pp3c1_22185V3/Pp3c7_10630V3/Pp3c7_10610V3/Pp3c8_25010V3/Pp3c11_6370V3/Pp3c11_14750V3/Pp3c1_12790V3/Pp3c14_7060V3	11
pp_cold2	GO:0048586	regulation of long-day photoperiodism, flowering	6/289	78/21111	7.029669040759971e-4	0.02540444283896867	0.022096181926365404	Pp3c7_10630V3/Pp3c7_10610V3/Pp3c11_6370V3/Pp3c11_14750V3/Pp3c1_12790V3/Pp3c14_7060V3	6
pp_cold2	GO:0023056	positive regulation of signaling	10/289	213/21111	7.396556277278213e-4	0.0260078911263215	0.022621046936199374	Pp3c18_50V3/Pp3c5_21160V3/Pp3c1_41910V3/Pp3c26_11770V3/Pp3c18_11020V3/Pp3c20_7230V3/Pp3c16_11030V3/Pp3c6_28590V3/Pp3c3_16150V3/Pp3c23_19420V3	10
pp_cold2	GO:0051094	positive regulation of developmental process	11/289	258/21111	9.039517636828361e-4	0.03026480436152655	0.026323609117392326	Pp3c25_8050V3/Pp3c9_16700V3/Pp3c25_8060V3/Pp3c1_22185V3/Pp3c7_10630V3/Pp3c7_10610V3/Pp3c8_25010V3/Pp3c11_6370V3/Pp3c11_14750V3/Pp3c1_12790V3/Pp3c14_7060V3	11
pp_cold2	GO:0044042	glucan metabolic process	12/289	299/21111	9.072462491157076e-4	0.03026480436152655	0.026323609117392326	Pp3c3_28310V3/Pp3c19_7710V3/Pp3c13_20160V3/Pp3c1_13060V3/Pp3c5_19770V3/Pp3c26_9330V3/Pp3c15_3340V3/Pp3c23_20400V3/Pp3c9_5060V3/Pp3c16_11260V3/Pp3c23_18990V3/Pp3c2_24620V3	12
pp_cold2	GO:0019748	secondary metabolic process	9/289	185/21111	0.0010517548174244996	0.03350887587884973	0.029145225591458764	Pp3c19_13170V3/Pp3c14_11870V3/Pp3c5_14800V3/Pp3c19_3030V3/Pp3c8_19940V3/Pp3c14_11830V3/Pp3c20_1800V3/Pp3c1_33830V3/Pp3c24_17560V3	9
pp_cold2	GO:0044264	cellular polysaccharide metabolic process	13/289	347/21111	0.0010560060807323897	0.03350887587884973	0.029145225591458764	Pp3c3_28310V3/Pp3c19_7710V3/Pp3c13_20160V3/Pp3c1_13060V3/Pp3c5_19770V3/Pp3c26_9330V3/Pp3c1_41910V3/Pp3c15_3340V3/Pp3c23_20400V3/Pp3c9_5060V3/Pp3c16_11260V3/Pp3c6_28590V3/Pp3c2_24620V3	13
pp_cold2	GO:0010647	positive regulation of cell communication	10/289	224/21111	0.0010853381539461997	0.03361964138771442	0.0292415668043149	Pp3c18_50V3/Pp3c5_21160V3/Pp3c1_41910V3/Pp3c26_11770V3/Pp3c18_11020V3/Pp3c20_7230V3/Pp3c16_11030V3/Pp3c6_28590V3/Pp3c3_16150V3/Pp3c23_19420V3	10
pp_cold2	GO:0090596	sensory organ morphogenesis	3/289	16/21111	0.0012458221128240168	0.0375867241627393	0.03269204132444254	Pp3c5_21890V3/Pp3c16_16060V3/Pp3c9_19040V3	3
pp_cold2	GO:0035295	tube development	5/289	59/21111	0.001271188211499254	0.0375867241627393	0.03269204132444254	Pp3c5_21890V3/Pp3c1_41910V3/Pp3c9_8900V3/Pp3c16_16060V3/Pp3c9_19040V3	5
pp_cold2	GO:0035107	appendage morphogenesis	3/289	17/21111	0.001497542295992151	0.042354402762734535	0.036838855107358404	Pp3c5_21890V3/Pp3c16_16060V3/Pp3c9_19040V3	3
pp_cold2	GO:0048736	appendage development	3/289	17/21111	0.001497542295992151	0.042354402762734535	0.036838855107358404	Pp3c5_21890V3/Pp3c16_16060V3/Pp3c9_19040V3	3
pp_cold2	GO:0005976	polysaccharide metabolic process	14/289	409/21111	0.001616563720344614	0.044747859578049845	0.03892062708556461	Pp3c3_28310V3/Pp3c19_7710V3/Pp3c13_20160V3/Pp3c1_13060V3/Pp3c5_19770V3/Pp3c26_9330V3/Pp3c1_41910V3/Pp3c15_3340V3/Pp3c23_20400V3/Pp3c9_5060V3/Pp3c16_11260V3/Pp3c23_18990V3/Pp3c6_28590V3/Pp3c2_24620V3	14
pp_cold2	GO:0005984	disaccharide metabolic process	6/289	92/21111	0.0016647221207799425	0.04512090581530636	0.0392450938561061	Pp3c13_20160V3/Pp3c5_21160V3/Pp3c5_19770V3/Pp3c5_16470V3/Pp3c16_7830V3/Pp3c23_20400V3	6
pp_cold2	GO:0009699	phenylpropanoid biosynthetic process	5/289	63/21111	0.0017073195182456095	0.04533107537219465	0.039427894352610744	Pp3c19_13170V3/Pp3c14_11870V3/Pp3c19_3030V3/Pp3c20_1800V3/Pp3c1_33830V3	5
pp_cold2	GO:0006073	cellular glucan metabolic process	11/289	281/21111	0.001788845951823811	0.046545771666455564	0.040484408383380986	Pp3c3_28310V3/Pp3c19_7710V3/Pp3c13_20160V3/Pp3c1_13060V3/Pp3c5_19770V3/Pp3c26_9330V3/Pp3c15_3340V3/Pp3c23_20400V3/Pp3c9_5060V3/Pp3c16_11260V3/Pp3c2_24620V3	11
pp_cold4	GO:0009642	response to light intensity	46/975	356/21111	2.9230381625048393e-10	6.854524491073849e-7	6.378376958813193e-7	Pp3c9_16700V3/Pp3c2_36380V3/Pp3c27_3810V3/Pp3s116_10V3/Pp3c8_9380V3/Pp3c20_17620V3/Pp3c2_36220V3/Pp3c16_13700V3/Pp3c1_7030V3/Pp3c11_14810V3/Pp3c4_23170V3/Pp3c8_9230V3/Pp3c13_3400V3/Pp3c12_20650V3/Pp3c8_8490V3/Pp3c1_3260V3/Pp3c7_25570V3/Pp3c16_7110V3/Pp3c8_8860V3/Pp3c4_3890V3/Pp3c4_5410V3/Pp3c2_29420V3/Pp3c2_36190V3/Pp3c12_22830V3/Pp3c2_36500V3/Pp3c5_7110V3/Pp3c5_7180V3/Pp3c12_4540V3/Pp3c3_4140V3/…	46
pp_cold4	GO:0009644	response to high light intensity	32/975	232/21111	3.178547995356401e-8	3.7268475245553803e-5	3.46796315493359e-5	Pp3c9_16700V3/Pp3c2_36380V3/Pp3c27_3810V3/Pp3s116_10V3/Pp3c8_9380V3/Pp3c2_36220V3/Pp3c16_13700V3/Pp3c1_7030V3/Pp3c11_14810V3/Pp3c4_23170V3/Pp3c8_9230V3/Pp3c13_3400V3/Pp3c8_8490V3/Pp3c7_25570V3/Pp3c16_7110V3/Pp3c8_8860V3/Pp3c2_36190V3/Pp3c12_22830V3/Pp3c2_36500V3/Pp3c5_7110V3/Pp3c5_7180V3/Pp3c12_4540V3/Pp3c3_4140V3/Pp3c7_5390V3/Pp3c23_8400V3/Pp3c17_21120V3/Pp3c9_4350V3/Pp3c15_3930V3/Pp3c27_7020V3/…	32
pp_cold4	GO:0044042	glucan metabolic process	35/975	299/21111	4.494315863684448e-7	3.001668750427591e-4	2.793158711541419e-4	Pp3c3_28310V3/Pp3c5_19770V3/Pp3c26_9330V3/Pp3c19_7710V3/Pp3c9_5060V3/Pp3c23_15150V3/Pp3c13_20160V3/Pp3c1_13060V3/Pp3c7_20320V3/Pp3c23_20400V3/Pp3c8_6536V3/Pp3c15_3340V3/Pp3c2_24620V3/Pp3c23_18990V3/Pp3c2_35010V3/Pp3c13_11920V3/Pp3c26_8580V3/Pp3c6_18710V3/Pp3c16_13360V3/Pp3c13_17460V3/Pp3c13_5280V3/Pp3c23_380V3/Pp3c12_3280V3/Pp3c18_14870V3/Pp3c8_17380V3/Pp3c5_8810V3/Pp3c13_8600V3/Pp3c11_6560V3/Pp3…	35
pp_cold4	GO:0009639	response to red or far red light	38/975	341/21111	5.120117271518279e-7	3.001668750427591e-4	2.793158711541419e-4	Pp3c9_16700V3/Pp3c5_18790V3/Pp3c2_36380V3/Pp3c4_7080V3/Pp3s116_10V3/Pp3c2_36220V3/Pp3c8_1870V3/Pp3c3_35020V3/Pp3c4_3650V3/Pp3c21_15110V3/Pp3c12_20650V3/Pp3c1_3260V3/Pp3c8_3670V3/Pp3c2_29420V3/Pp3c2_36190V3/Pp3c2_36500V3/Pp3c5_7110V3/Pp3c5_7180V3/Pp3c1_950V3/Pp3c3_4140V3/Pp3c17_21120V3/Pp3c22_18520V3/Pp3c10_18310V3/Pp3c1_35770V3/Pp3c5_26150V3/Pp3c23_6560V3/Pp3c6_10610V3/Pp3c1_24850V3/Pp3c7_5730V3/…	38
pp_cold4	GO:0009636	response to toxic substance	41/975	389/21111	8.040139747076819e-7	3.770825541379028e-4	3.5088862517242624e-4	Pp3c1_2920V3/Pp3c1_3750V3/Pp3c22_8470V3/Pp3c14_11870V3/Pp3c8_9380V3/Pp3c1_2740V3/Pp3c1_7030V3/Pp3c11_14810V3/Pp3c1_2710V3/Pp3c8_9230V3/Pp3c13_3400V3/Pp3c8_8490V3/Pp3c20_5060V3/Pp3c7_25570V3/Pp3c24_16410V3/Pp3c16_7110V3/Pp3c8_8860V3/Pp3c10_3790V3/Pp3c1_2770V3/Pp3c4_3890V3/Pp3s37_140V3/Pp3c10_18310V3/Pp3c9_4350V3/Pp3c15_3930V3/Pp3c2_11410V3/Pp3c25_8540V3/Pp3c12_16890V3/Pp3c25_1050V3/Pp3c4_24420V3/P…	41
pp_cold4	GO:0016052	carbohydrate catabolic process	29/975	239/21111	2.076417505967557e-6	7.378308157565504e-4	6.865776146620263e-4	Pp3c13_20480V3/Pp3c5_16470V3/Pp3c3_28310V3/Pp3c26_9330V3/Pp3c1_20930V3/Pp3c9_5060V3/Pp3c13_20160V3/Pp3c1_13060V3/Pp3c16_7830V3/Pp3c20_5060V3/Pp3c24_16410V3/Pp3c8_6536V3/Pp3c15_3340V3/Pp3c2_24620V3/Pp3c23_18990V3/Pp3c26_8580V3/Pp3c14_1520V3/Pp3c6_18710V3/Pp3c13_17460V3/Pp3c18_14870V3/Pp3s375_10V3/Pp3c13_20590V3/Pp3c11_6560V3/Pp3c9_1490V3/Pp3c3_14330V3/Pp3c17_18900V3/Pp3c25_10350V3/Pp3c25_2760V3/Pp…	29
pp_cold4	GO:0005978	glycogen biosynthetic process	11/975	42/21111	2.207963499358537e-6	7.378308157565504e-4	6.865776146620263e-4	Pp3c9_5060V3/Pp3c7_20320V3/Pp3c19_8410V3/Pp3c15_3340V3/Pp3c2_35010V3/Pp3c11_5720V3/Pp3c7_22280V3/Pp3c16_13360V3/Pp3c1_3040V3/Pp3c5_8810V3/Pp3c25_10350V3	11
pp_cold4	GO:0006073	cellular glucan metabolic process	32/975	281/21111	2.51712005375369e-6	7.378308157565504e-4	6.865776146620263e-4	Pp3c3_28310V3/Pp3c5_19770V3/Pp3c26_9330V3/Pp3c19_7710V3/Pp3c9_5060V3/Pp3c13_20160V3/Pp3c1_13060V3/Pp3c7_20320V3/Pp3c23_20400V3/Pp3c8_6536V3/Pp3c15_3340V3/Pp3c2_24620V3/Pp3c2_35010V3/Pp3c13_11920V3/Pp3c6_18710V3/Pp3c16_13360V3/Pp3c13_17460V3/Pp3c13_5280V3/Pp3c23_380V3/Pp3c12_3280V3/Pp3c18_14870V3/Pp3c8_17380V3/Pp3c5_8810V3/Pp3c13_8600V3/Pp3c11_6560V3/Pp3c3_14330V3/Pp3c9_14900V3/Pp3c17_18900V3/Pp3c…	32
pp_cold4	GO:1903428	positive regulation of reactive oxygen species biosynthetic process	9/975	30/21111	5.477335613005176e-6	0.001427150223610793	0.001328013652135641	Pp3c2_36380V3/Pp3s116_10V3/Pp3c2_36220V3/Pp3c2_36190V3/Pp3c2_36500V3/Pp3c5_7110V3/Pp3c5_7180V3/Pp3c3_4140V3/Pp3c2_36570V3	9
pp_cold4	GO:0010114	response to red light	22/975	164/21111	6.9472764480993295e-6	0.0016291363270792927	0.0015159688502010434	Pp3c9_16700V3/Pp3c2_36380V3/Pp3s116_10V3/Pp3c2_36220V3/Pp3c21_15110V3/Pp3c1_3260V3/Pp3c8_3670V3/Pp3c2_29420V3/Pp3c2_36190V3/Pp3c2_36500V3/Pp3c5_7110V3/Pp3c5_7180V3/Pp3c3_4140V3/Pp3c17_21120V3/Pp3c22_18520V3/Pp3c10_18310V3/Pp3c23_6560V3/Pp3c1_24850V3/Pp3c3_340V3/Pp3c2_36570V3/Pp3c4_15350V3/Pp3c12_7010V3	22
pp_cold4	GO:2000379	positive regulation of reactive oxygen species metabolic process	11/975	48/21111	9.039564506151616e-6	0.0019270707969932309	0.001793207389593522	Pp3c2_36380V3/Pp3c19_4270V3/Pp3s116_10V3/Pp3c2_36220V3/Pp3c2_36190V3/Pp3c2_36500V3/Pp3c5_7110V3/Pp3c5_7180V3/Pp3c3_4140V3/Pp3c1_10690V3/Pp3c2_36570V3	11
pp_cold4	GO:0009769	photosynthesis, light harvesting in photosystem II	9/975	33/21111	1.3029805327209617e-5	0.002490331231465796	0.0023173411032784627	Pp3c2_36380V3/Pp3s116_10V3/Pp3c2_36220V3/Pp3c2_36190V3/Pp3c2_36500V3/Pp3c5_7110V3/Pp3c5_7180V3/Pp3c3_4140V3/Pp3c2_36570V3	9
pp_cold4	GO:0005982	starch metabolic process	19/975	135/21111	1.4474955425763323e-5	0.002490331231465796	0.0023173411032784627	Pp3c5_19770V3/Pp3c19_7710V3/Pp3c9_5060V3/Pp3c13_20160V3/Pp3c7_20320V3/Pp3c8_6536V3/Pp3c15_3340V3/Pp3c2_35010V3/Pp3c6_18710V3/Pp3c16_13360V3/Pp3c13_17460V3/Pp3c12_3280V3/Pp3c18_14870V3/Pp3c5_8810V3/Pp3c11_6560V3/Pp3c9_14900V3/Pp3c17_18900V3/Pp3c25_10350V3/Pp3c25_2760V3	19
pp_cold4	GO:0009415	response to water	44/975	483/21111	1.486764914307938e-5	0.002490331231465796	0.0023173411032784627	Pp3c2_36380V3/Pp3c1_3750V3/Pp3c22_8470V3/Pp3s116_10V3/Pp3c5_19770V3/Pp3c5_21160V3/Pp3c5_11880V3/Pp3c2_36220V3/Pp3c16_14400V3/Pp3c16_13150V3/Pp3c9_17220V3/Pp3c3_8880V3/Pp3c4_30220V3/Pp3c1_27440V3/Pp3c2_36190V3/Pp3c2_36500V3/Pp3c5_7110V3/Pp3c14_9940V3/Pp3c5_7180V3/Pp3c20_7230V3/Pp3c17_10760V3/Pp3c7_23100V3/Pp3c3_4140V3/Pp3c7_5390V3/Pp3c17_21120V3/Pp3c10_18310V3/Pp3c6_11090V3/Pp3c13_23730V3/Pp3c25_8…	44
pp_cold4	GO:0005976	polysaccharide metabolic process	39/975	409/21111	1.6118833405812624e-5	0.0025199109557753735	0.002344866080719268	Pp3c1_3750V3/Pp3c3_28310V3/Pp3c5_19770V3/Pp3c26_9330V3/Pp3c19_7710V3/Pp3c9_5060V3/Pp3c13_20160V3/Pp3c1_13060V3/Pp3c7_20320V3/Pp3c23_20400V3/Pp3c8_6536V3/Pp3c15_3340V3/Pp3c2_24620V3/Pp3c23_18990V3/Pp3c2_35010V3/Pp3c13_11920V3/Pp3c26_8580V3/Pp3c6_28590V3/Pp3c6_18710V3/Pp3c16_13360V3/Pp3c13_17460V3/Pp3c13_5280V3/Pp3c23_380V3/Pp3c12_3280V3/Pp3c18_14870V3/Pp3c8_17380V3/Pp3c5_8810V3/Pp3c13_8600V3/Pp3c1…	39
pp_cold4	GO:0072330	monocarboxylic acid biosynthetic process	34/975	337/21111	1.744163301696246e-5	0.0025562893390485607	0.002378717450273894	Pp3c13_20480V3/Pp3c17_17840V3/Pp3c5_21160V3/Pp3c20_17620V3/Pp3c1_20930V3/Pp3c22_9050V3/Pp3c10_7340V3/Pp3c17_15490V3/Pp3c20_5060V3/Pp3c24_16410V3/Pp3c12_13440V3/Pp3c26_2070V3/Pp3c12_4540V3/Pp3c21_10970V3/Pp3c14_1520V3/Pp3c4_30040V3/Pp3c20_1800V3/Pp3c24_13160V3/Pp3c6_11090V3/Pp3c3_28120V3/Pp3s375_10V3/Pp3c24_15550V3/Pp3c13_20590V3/Pp3c4_8090V3/Pp3c10_18380V3/Pp3c1_8080V3/Pp3c9_1490V3/Pp3c25_1050V3/…	34
pp_cold4	GO:0044264	cellular polysaccharide metabolic process	34/975	347/21111	3.190967766879521e-5	0.004349741300107494	0.0040475877971598425	Pp3c3_28310V3/Pp3c5_19770V3/Pp3c26_9330V3/Pp3c19_7710V3/Pp3c9_5060V3/Pp3c13_20160V3/Pp3c1_13060V3/Pp3c7_20320V3/Pp3c23_20400V3/Pp3c8_6536V3/Pp3c15_3340V3/Pp3c2_24620V3/Pp3c2_35010V3/Pp3c13_11920V3/Pp3c6_28590V3/Pp3c6_18710V3/Pp3c16_13360V3/Pp3c13_17460V3/Pp3c13_5280V3/Pp3c23_380V3/Pp3c12_3280V3/Pp3c18_14870V3/Pp3c8_17380V3/Pp3c5_8810V3/Pp3c13_8600V3/Pp3c11_6560V3/Pp3c18_10000V3/Pp3c3_14330V3/Pp3c…	34
pp_cold4	GO:0045493	xylan catabolic process	6/975	15/21111	3.3388206141550064e-5	0.004349741300107494	0.0040475877971598425	Pp3c3_28310V3/Pp3c26_9330V3/Pp3c1_13060V3/Pp3c2_24620V3/Pp3c3_14330V3/Pp3c16_11320V3	6
pp_cold4	GO:0009269	response to desiccation	10/975	46/21111	3.769092856177429e-5	0.004651854077755827	0.004328714399366101	Pp3c2_36380V3/Pp3c22_8470V3/Pp3s116_10V3/Pp3c2_36220V3/Pp3c2_36190V3/Pp3c2_36500V3/Pp3c5_7110V3/Pp3c5_7180V3/Pp3c3_4140V3/Pp3c2_36570V3	10
pp_cold4	GO:0009765	photosynthesis, light harvesting	18/975	136/21111	5.551926619997048e-5	0.0059670856974168435	0.005552583840531981	Pp3c2_36380V3/Pp3c27_3810V3/Pp3s116_10V3/Pp3c10_25410V3/Pp3c2_36220V3/Pp3c16_13700V3/Pp3c2_36190V3/Pp3c12_22830V3/Pp3c15_11070V3/Pp3c2_36500V3/Pp3c5_7110V3/Pp3c5_7180V3/Pp3c3_4140V3/Pp3c23_8400V3/Pp3c27_7020V3/Pp3c15_16690V3/Pp3c9_3440V3/Pp3c2_36570V3	18
pp_cold4	GO:0030104	water homeostasis	10/975	48/21111	5.56165631941619e-5	0.0059670856974168435	0.005552583840531981	Pp3c2_36380V3/Pp3s116_10V3/Pp3c2_36220V3/Pp3c9_17220V3/Pp3c2_36190V3/Pp3c2_36500V3/Pp3c5_7110V3/Pp3c5_7180V3/Pp3c3_4140V3/Pp3c2_36570V3	10
pp_cold4	GO:0000272	polysaccharide catabolic process	17/975	124/21111	5.6542262537389894e-5	0.0059670856974168435	0.005552583840531981	Pp3c3_28310V3/Pp3c22_9700V3/Pp3c26_9330V3/Pp3c13_20160V3/Pp3c1_13060V3/Pp3c8_6536V3/Pp3c2_24620V3/Pp3c23_18990V3/Pp3c26_8580V3/Pp3c6_18710V3/Pp3c13_17460V3/Pp3c18_14870V3/Pp3c11_6560V3/Pp3c3_14330V3/Pp3c17_18900V3/Pp3c25_2760V3/Pp3c16_11320V3	17
pp_cold4	GO:0042542	response to hydrogen peroxide	19/975	149/21111	5.852578722413109e-5	0.0059670856974168435	0.005552583840531981	Pp3c8_9380V3/Pp3c1_7030V3/Pp3c11_14810V3/Pp3c8_9230V3/Pp3c13_3400V3/Pp3c8_8490V3/Pp3c20_5060V3/Pp3c7_25570V3/Pp3c24_16410V3/Pp3c16_7110V3/Pp3c8_8860V3/Pp3c10_3790V3/Pp3c9_4350V3/Pp3c15_3930V3/Pp3c4_24420V3/Pp3c3_340V3/Pp3c24_14160V3/Pp3c1_22120V3/Pp3c16_11030V3	19
pp_cold4	GO:0009641	shade avoidance	8/975	32/21111	7.855560479452778e-5	0.007584971370259113	0.007058083559890985	Pp3c4_7080V3/Pp3c8_1870V3/Pp3c3_35020V3/Pp3c1_3260V3/Pp3c2_29420V3/Pp3c1_950V3/Pp3c5_26150V3/Pp3c22_5440V3	8
pp_cold4	GO:0010119	regulation of stomatal movement	25/975	233/21111	8.2042513962615e-5	0.007584971370259113	0.007058083559890985	Pp3c2_36380V3/Pp3s116_10V3/Pp3c5_21160V3/Pp3c2_36220V3/Pp3c16_14400V3/Pp3c15_4760V3/Pp3c9_17220V3/Pp3c1_3260V3/Pp3c18_11020V3/Pp3c11_6970V3/Pp3c2_29420V3/Pp3c2_36190V3/Pp3c2_36500V3/Pp3c5_7110V3/Pp3c5_7180V3/Pp3c3_4140V3/Pp3c7_5390V3/Pp3c19_10230V3/Pp3c6_11090V3/Pp3c16_16830V3/Pp3c5_26150V3/Pp3c13_1440V3/Pp3c16_13660V3/Pp3c2_36570V3/Pp3c9_3300V3	25
pp_cold4	GO:0010218	response to far red light	19/975	153/21111	8.409776359349123e-5	0.007584971370259113	0.007058083559890985	Pp3c9_16700V3/Pp3c2_36380V3/Pp3s116_10V3/Pp3c2_36220V3/Pp3c1_3260V3/Pp3c8_3670V3/Pp3c2_29420V3/Pp3c2_36190V3/Pp3c2_36500V3/Pp3c5_7110V3/Pp3c5_7180V3/Pp3c3_4140V3/Pp3c22_18520V3/Pp3c1_35770V3/Pp3c1_24850V3/Pp3c3_340V3/Pp3c2_36570V3/Pp3c4_15350V3/Pp3c12_7010V3	19
pp_cold4	GO:0009645	response to low light intensity stimulus	11/975	61/21111	9.662551115349668e-5	0.00800047165767474	0.007444721241772971	Pp3c2_36380V3/Pp3s116_10V3/Pp3c2_36220V3/Pp3c2_36190V3/Pp3c2_36500V3/Pp3c5_7110V3/Pp3c5_7180V3/Pp3c3_4140V3/Pp3c27_7020V3/Pp3c2_36570V3/Pp3c4_15350V3	11
pp_cold4	GO:0010817	regulation of hormone levels	34/975	367/21111	9.749796963719988e-5	0.00800047165767474	0.007444721241772971	Pp3c3_37540V3/Pp3c16_14400V3/Pp3c19_3030V3/Pp3c26_11770V3/Pp3c16_13150V3/Pp3c22_9050V3/Pp3c10_7340V3/Pp3c12_14110V3/Pp3c3_30370V3/Pp3c4_5170V3/Pp3c21_10970V3/Pp3c6_21520V3/Pp3c21_900V3/Pp3c4_30040V3/Pp3c24_15550V3/Pp3c19_3060V3/Pp3c16_16830V3/Pp3c1_35770V3/Pp3c4_8090V3/Pp3c16_7970V3/Pp3c13_1440V3/Pp3c25_1050V3/Pp3c6_24400V3/Pp3c22_14490V3/Pp3c16_13660V3/Pp3c3_340V3/Pp3c22_9793V3/Pp3c22_12800V3/Pp…	34
pp_cold4	GO:0015979	photosynthesis	40/975	460/21111	9.979099877262794e-5	0.00800047165767474	0.007444721241772971	Pp3c2_36380V3/Pp3c27_2390V3/Pp3c13_20480V3/Pp3c27_3810V3/Pp3s116_10V3/Pp3c2_36220V3/Pp3c16_13700V3/Pp3c27_2340V3/Pp3c4_23170V3/Pp3c6_20270V3/Pp3c11_1030V3/Pp3c10_3790V3/Pp3c4_15850V3/Pp3c2_36190V3/Pp3c12_22830V3/Pp3c2_36500V3/Pp3c5_7110V3/Pp3c5_7180V3/Pp3c3_4140V3/Pp3c27_2320V3/Pp3c3_10740V3/Pp3c23_8400V3/Pp3c22_18520V3/Pp3c10_18310V3/Pp3c22_16160V3/Pp3c13_20590V3/Pp3c22_16330V3/Pp3c27_7020V3/Pp3…	40
pp_cold4	GO:0010167	response to nitrate	9/975	42/21111	1.0364234034234312e-4	0.00800047165767474	0.007444721241772971	Pp3c16_15880V3/Pp3c27_6610V3/Pp3c21_15110V3/Pp3c18_3270V3/Pp3c4_30040V3/Pp3c7_13340V3/Pp3c16_10420V3/Pp3c19_2720V3/Pp3c12_2070V3	9
pp_cold4	GO:0009414	response to water deprivation	41/975	477/21111	1.0576316477096671e-4	0.00800047165767474	0.007444721241772971	Pp3c2_36380V3/Pp3c1_3750V3/Pp3c22_8470V3/Pp3s116_10V3/Pp3c5_19770V3/Pp3c5_21160V3/Pp3c2_36220V3/Pp3c16_14400V3/Pp3c3_8880V3/Pp3c4_30220V3/Pp3c1_27440V3/Pp3c2_36190V3/Pp3c2_36500V3/Pp3c5_7110V3/Pp3c14_9940V3/Pp3c5_7180V3/Pp3c20_7230V3/Pp3c17_10760V3/Pp3c7_23100V3/Pp3c3_4140V3/Pp3c7_5390V3/Pp3c17_21120V3/Pp3c10_18310V3/Pp3c6_11090V3/Pp3c13_23730V3/Pp3c25_8540V3/Pp3c7_22090V3/Pp3c1_12850V3/Pp3c3_232…	41
pp_cold4	GO:1903426	regulation of reactive oxygen species biosynthetic process	9/975	44/21111	1.5167679312451211e-4	0.011115064996155654	0.01034296026799716	Pp3c2_36380V3/Pp3s116_10V3/Pp3c2_36220V3/Pp3c2_36190V3/Pp3c2_36500V3/Pp3c5_7110V3/Pp3c5_7180V3/Pp3c3_4140V3/Pp3c2_36570V3	9
pp_cold4	GO:0046677	response to antibiotic	33/975	373/21111	2.876366607732298e-4	0.020249300953421333	0.01884268920500165	Pp3c1_3750V3/Pp3c14_11870V3/Pp3c3_37540V3/Pp3c8_9380V3/Pp3c1_7030V3/Pp3c11_14810V3/Pp3c10_7340V3/Pp3c8_9230V3/Pp3c13_3400V3/Pp3c9_17220V3/Pp3c8_8490V3/Pp3c20_5060V3/Pp3c7_25570V3/Pp3c24_16410V3/Pp3c16_7110V3/Pp3c8_8860V3/Pp3c10_3790V3/Pp3c4_5410V3/Pp3c4_30040V3/Pp3c5_18730V3/Pp3c12_25900V3/Pp3c9_4350V3/Pp3c8_17380V3/Pp3c15_3930V3/Pp3c4_8090V3/Pp3c18_12340V3/Pp3c4_24420V3/Pp3c3_340V3/Pp3c24_14160V…	33
pp_cold4	GO:0010273	detoxification of copper ion	5/975	14/21111	2.935932760837208e-4	0.020249300953421333	0.01884268920500165	Pp3c1_2920V3/Pp3c1_2740V3/Pp3c1_2710V3/Pp3c1_2770V3/Pp3s37_140V3	5
pp_cold4	GO:0005984	disaccharide metabolic process	13/975	92/21111	3.0380592541534704e-4	0.02035499700282825	0.01894104310935382	Pp3c5_16470V3/Pp3c5_19770V3/Pp3c5_21160V3/Pp3c13_20160V3/Pp3c16_7830V3/Pp3c23_20400V3/Pp3c6_18710V3/Pp3c3_25080V3/Pp3c6_11090V3/Pp3c11_6560V3/Pp3c4_20080V3/Pp3c6_16450V3/Pp3c3_22990V3	13
pp_cold4	GO:0009311	oligosaccharide metabolic process	16/975	130/21111	3.296920134709122e-4	0.021475771433035806	0.019983963272666695	Pp3c5_16470V3/Pp3c5_19770V3/Pp3c5_21160V3/Pp3c13_20160V3/Pp3c16_7830V3/Pp3c23_20400V3/Pp3c10_5310V3/Pp3c6_18710V3/Pp3c3_25080V3/Pp3c6_11090V3/Pp3c12_25130V3/Pp3c11_6560V3/Pp3c5_25980V3/Pp3c4_20080V3/Pp3c6_16450V3/Pp3c3_22990V3	16
pp_cold4	GO:0019748	secondary metabolic process	20/975	185/21111	3.690083021193003e-4	0.02338714779647998	0.021762566437931997	Pp3c14_11870V3/Pp3c19_13170V3/Pp3c19_3030V3/Pp3c14_11830V3/Pp3c5_14800V3/Pp3c8_19940V3/Pp3c24_17560V3/Pp3c20_1800V3/Pp3c18_6360V3/Pp3s124_100V3/Pp3c19_3060V3/Pp3c25_10190V3/Pp3c1_33830V3/Pp3c12_16890V3/Pp3c7_13080V3/Pp3c22_9793V3/Pp3c7_5570V3/Pp3c5_3340V3/Pp3c22_12800V3/Pp3c1_25070V3	20
pp_cold4	GO:0017000	antibiotic biosynthetic process	8/975	40/21111	4.1390403015902354e-4	0.025542235545339742	0.02376795164874393	Pp3c10_7340V3/Pp3c4_30040V3/Pp3c4_8090V3/Pp3c13_1440V3/Pp3c25_1050V3/Pp3c16_13660V3/Pp3c10_6670V3/Pp3c19_3840V3	8
pp_cold4	GO:0005991	trehalose metabolic process	7/975	31/21111	4.352752140330619e-4	0.025973735965719197	0.024169478019048767	Pp3c5_16470V3/Pp3c16_7830V3/Pp3c10_5310V3/Pp3c3_25080V3/Pp3c4_20080V3/Pp3c6_16450V3/Pp3c3_22990V3	7
pp_cold4	GO:0009698	phenylpropanoid metabolic process	12/975	84/21111	4.628140238835443e-4	0.025973735965719197	0.024169478019048767	Pp3c14_11870V3/Pp3c19_13170V3/Pp3c19_3030V3/Pp3c8_19940V3/Pp3c24_17560V3/Pp3c20_1800V3/Pp3c18_6360V3/Pp3c19_3060V3/Pp3c25_10190V3/Pp3c1_33830V3/Pp3c7_5570V3/Pp3c22_12800V3	12
pp_cold4	GO:0033037	polysaccharide localization	9/975	51/21111	4.873536812331107e-4	0.025973735965719197	0.024169478019048767	Pp3c10_16403V3/Pp3c10_20860V3/Pp3c14_11830V3/Pp3c23_20400V3/Pp3c16_16830V3/Pp3c13_1440V3/Pp3c16_13660V3/Pp3c5_3340V3/Pp3c1_25070V3	9
pp_cold4	GO:0052386	cell wall thickening	9/975	51/21111	4.873536812331107e-4	0.025973735965719197	0.024169478019048767	Pp3c10_16403V3/Pp3c10_20860V3/Pp3c14_11830V3/Pp3c23_20400V3/Pp3c16_16830V3/Pp3c13_1440V3/Pp3c16_13660V3/Pp3c5_3340V3/Pp3c1_25070V3	9
pp_cold4	GO:0052543	callose deposition in cell wall	9/975	51/21111	4.873536812331107e-4	0.025973735965719197	0.024169478019048767	Pp3c10_16403V3/Pp3c10_20860V3/Pp3c14_11830V3/Pp3c23_20400V3/Pp3c16_16830V3/Pp3c13_1440V3/Pp3c16_13660V3/Pp3c5_3340V3/Pp3c1_25070V3	9
pp_cold4	GO:0052545	callose localization	9/975	51/21111	4.873536812331107e-4	0.025973735965719197	0.024169478019048767	Pp3c10_16403V3/Pp3c10_20860V3/Pp3c14_11830V3/Pp3c23_20400V3/Pp3c16_16830V3/Pp3c13_1440V3/Pp3c16_13660V3/Pp3c5_3340V3/Pp3c1_25070V3	9
pp_cold4	GO:0046688	response to copper ion	10/975	62/21111	5.096299897112785e-4	0.026557385019398846	0.02471258406249077	Pp3c1_2920V3/Pp3c8_9380V3/Pp3c1_2740V3/Pp3c1_2710V3/Pp3c8_9230V3/Pp3c8_8490V3/Pp3c16_7110V3/Pp3c8_8860V3/Pp3c1_2770V3/Pp3s37_140V3	10
pp_cold4	GO:1990169	stress response to copper ion	5/975	16/21111	5.929508800141121e-4	0.030027459371035327	0.02794161071761025	Pp3c1_2920V3/Pp3c1_2740V3/Pp3c1_2710V3/Pp3c1_2770V3/Pp3s37_140V3	5
pp_cold4	GO:2000377	regulation of reactive oxygen species metabolic process	15/975	124/21111	6.018296760932453e-4	0.030027459371035327	0.02794161071761025	Pp3c2_36380V3/Pp3c19_4270V3/Pp3s116_10V3/Pp3c5_21160V3/Pp3c2_36220V3/Pp3c2_36190V3/Pp3c2_36500V3/Pp3c5_7110V3/Pp3c5_7180V3/Pp3c3_4140V3/Pp3c6_11090V3/Pp3c25_1050V3/Pp3c1_10690V3/Pp3c2_36570V3/Pp3c12_18000V3	15
pp_cold4	GO:0055076	transition metal ion homeostasis	17/975	151/21111	6.228574326690921e-4	0.030429180825187932	0.028315426708838333	Pp3c16_14400V3/Pp3c26_2450V3/Pp3c25_14500V3/Pp3c15_23370V3/Pp3c25_3020V3/Pp3c10_3790V3/Pp3c25_11360V3/Pp3c9_4350V3/Pp3c15_9220V3/Pp3c15_3930V3/Pp3c25_630V3/Pp3c1_10690V3/Pp3c2_37190V3/Pp3c3_31850V3/Pp3c9_19280V3/Pp3c16_11400V3/Pp3c1_22120V3	17
pp_cold4	GO:0009768	photosynthesis, light harvesting in photosystem I	11/975	76/21111	7.050985662798302e-4	0.03374400281482044	0.031399985561720474	Pp3c2_36380V3/Pp3s116_10V3/Pp3c2_36220V3/Pp3c2_36190V3/Pp3c2_36500V3/Pp3c5_7110V3/Pp3c5_7180V3/Pp3c3_4140V3/Pp3c27_7020V3/Pp3c15_16690V3/Pp3c2_36570V3	11
pp_cold4	GO:0045491	xylan metabolic process	8/975	44/21111	8.102481924628369e-4	0.038000640226507044	0.035360936904746544	Pp3c3_28310V3/Pp3c26_9330V3/Pp3c1_13060V3/Pp3c2_24620V3/Pp3c13_11920V3/Pp3c18_10000V3/Pp3c3_14330V3/Pp3c16_11320V3	8
pp_cold4	GO:0042445	hormone metabolic process	19/975	184/21111	8.979531566156837e-4	0.04128823827968192	0.03842016292392801	Pp3c19_3030V3/Pp3c22_9050V3/Pp3c10_7340V3/Pp3c12_14110V3/Pp3c21_10970V3/Pp3c6_21520V3/Pp3c4_30040V3/Pp3c24_15550V3/Pp3c19_3060V3/Pp3c1_35770V3/Pp3c4_8090V3/Pp3c13_1440V3/Pp3c25_1050V3/Pp3c6_24400V3/Pp3c16_13660V3/Pp3c3_340V3/Pp3c22_9793V3/Pp3c22_12800V3/Pp3c1_26200V3	19
pp_cold4	GO:0019252	starch biosynthetic process	9/975	56/21111	9.876524508947682e-4	0.044539326872081376	0.041445415601312846	Pp3c19_7710V3/Pp3c9_5060V3/Pp3c7_20320V3/Pp3c15_3340V3/Pp3c2_35010V3/Pp3c13_17460V3/Pp3c12_3280V3/Pp3c9_14900V3/Pp3c25_10350V3	9
pp_cold4	GO:0048366	leaf development	35/975	434/21111	0.0010373101936628696	0.04579351627836005	0.0426124831085357	Pp3c1_14660V3/Pp3c5_21160V3/Pp3c15_3440V3/Pp3c16_13150V3/Pp3c4_3650V3/Pp3c19_9596V3/Pp3c12_14110V3/Pp3c3_8880V3/Pp3c9_5280V3/Pp3c10_3790V3/Pp3c4_5410V3/Pp3c21_4950V3/Pp3c6_21520V3/Pp3c5_18730V3/Pp3c26_4220V3/Pp3c2_24723V3/Pp3c9_4350V3/Pp3c6_11090V3/Pp3c21_4900V3/Pp3c12_21760V3/Pp3c15_3930V3/Pp3c16_16830V3/Pp3c1_35770V3/Pp3c15_1060V3/Pp3c17_18190V3/Pp3c21_13620V3/Pp3c22_14490V3/Pp3c15_12410V3/Pp3c…	35
pp_cold4	GO:0009646	response to absence of light	10/975	68/21111	0.0010740483562088712	0.04579351627836005	0.0426124831085357	Pp3c20_17620V3/Pp3c12_20650V3/Pp3c1_3260V3/Pp3c4_5410V3/Pp3c2_29420V3/Pp3c24_13160V3/Pp3c8_13280V3/Pp3c5_26150V3/Pp3c3_340V3/Pp3c6_14770V3	10
pp_cold4	GO:0055072	iron ion homeostasis	10/975	68/21111	0.0010740483562088712	0.04579351627836005	0.0426124831085357	Pp3c25_14500V3/Pp3c25_3020V3/Pp3c10_3790V3/Pp3c9_4350V3/Pp3c15_9220V3/Pp3c15_3930V3/Pp3c25_630V3/Pp3c1_10690V3/Pp3c2_37190V3/Pp3c1_22120V3	10
pp_cold4	GO:0042545	cell wall modification	13/975	105/21111	0.001095511342162057	0.04587453745303613	0.04268787617108918	Pp3c10_16403V3/Pp3c10_20860V3/Pp3c14_11830V3/Pp3c23_20400V3/Pp3c5_12750V3/Pp3c10_25030V3/Pp3c25_760V3/Pp3c16_16830V3/Pp3c14_15980V3/Pp3c13_1440V3/Pp3c16_13660V3/Pp3c5_3340V3/Pp3c1_25070V3	13
pp_cold4	GO:1903409	reactive oxygen species biosynthetic process	7/975	36/21111	0.001130099051644479	0.04649267151063689	0.04326307172777479	Pp3c26_11770V3/Pp3c14_9410V3/Pp3c20_1900V3/Pp3c13_1440V3/Pp3c16_13660V3/Pp3c10_6670V3/Pp3c19_3840V3	7
pp_cold4	GO:0071554	cell wall organization or biogenesis	38/975	488/21111	0.001232551521788965	0.04983333307922626	0.04637167522084438	Pp3c10_16403V3/Pp3c10_20860V3/Pp3c3_28310V3/Pp3c26_9330V3/Pp3c1_13060V3/Pp3c14_11830V3/Pp3c21_20100V3/Pp3c4_32350V3/Pp3c23_20400V3/Pp3c2_1330V3/Pp3c2_24620V3/Pp3c14_12620V3/Pp3c13_11920V3/Pp3c13_5280V3/Pp3c26_8120V3/Pp3c23_380V3/Pp3c6_110V3/Pp3c4_19720V3/Pp3c5_23290V3/Pp3c13_8600V3/Pp3c16_16830V3/Pp3c14_15980V3/Pp3c18_3000V3/Pp3c18_10000V3/Pp3c3_14330V3/Pp3c13_1440V3/Pp3c16_13660V3/Pp3c23_8110V3/…	38
pp_cold6	GO:0009642	response to light intensity	53/1094	356/21111	3.9513684435101605e-12	9.475381527537365e-9	9.133900107314014e-9	Pp3c9_16700V3/Pp3c2_36380V3/Pp3c20_17620V3/Pp3c4_23170V3/Pp3c12_20650V3/Pp3s116_10V3/Pp3c16_7110V3/Pp3c8_9380V3/Pp3c8_8860V3/Pp3c7_25570V3/Pp3c24_13160V3/Pp3c11_14810V3/Pp3c1_7030V3/Pp3c2_36220V3/Pp3c27_3810V3/Pp3c8_9230V3/Pp3c4_5410V3/Pp3c1_3260V3/Pp3c4_3890V3/Pp3c9_4350V3/Pp3c8_13280V3/Pp3c4_15350V3/Pp3c12_22830V3/Pp3c27_7020V3/Pp3c2_36500V3/Pp3c2_36190V3/Pp3c5_7110V3/Pp3c23_8400V3/Pp3c12_4540V…	53
pp_cold6	GO:0009644	response to high light intensity	38/1094	232/21111	2.7560582301159264e-10	3.304513817908996e-7	3.1854230912287235e-7	Pp3c9_16700V3/Pp3c2_36380V3/Pp3c4_23170V3/Pp3s116_10V3/Pp3c16_7110V3/Pp3c8_9380V3/Pp3c8_8860V3/Pp3c7_25570V3/Pp3c11_14810V3/Pp3c1_7030V3/Pp3c2_36220V3/Pp3c27_3810V3/Pp3c8_9230V3/Pp3c9_4350V3/Pp3c12_22830V3/Pp3c27_7020V3/Pp3c2_36500V3/Pp3c2_36190V3/Pp3c5_7110V3/Pp3c23_8400V3/Pp3c12_4540V3/Pp3c16_13700V3/Pp3c8_8490V3/Pp3c5_7180V3/Pp3c17_10780V3/Pp3c17_21120V3/Pp3c5_13280V3/Pp3c15_3930V3/Pp3c7_5390V…	38
pp_cold6	GO:0015979	photosynthesis	56/1094	460/21111	2.577236025839899e-9	2.060070663321359e-6	1.9858281799103223e-6	Pp3c2_36380V3/Pp3c13_20480V3/Pp3c4_23170V3/Pp3c27_2340V3/Pp3s116_10V3/Pp3c2_36220V3/Pp3c27_3810V3/Pp3c10_3790V3/Pp3c12_7030V3/Pp3c4_15850V3/Pp3c4_15350V3/Pp3c12_22830V3/Pp3c3_10740V3/Pp3c6_20270V3/Pp3c27_7020V3/Pp3c2_36500V3/Pp3c2_36190V3/Pp3c5_7110V3/Pp3c27_2320V3/Pp3c23_8400V3/Pp3c22_16160V3/Pp3c16_13700V3/Pp3c5_7180V3/Pp3c15_16690V3/Pp3c22_16330V3/Pp3c11_1030V3/Pp3c12_7010V3/Pp3c22_17810V3/Pp3…	56
pp_cold6	GO:0044042	glucan metabolic process	42/1094	299/21111	4.06948796766227e-9	2.439658036613531e-6	2.3517356781543014e-6	Pp3c3_28310V3/Pp3c19_16450V3/Pp3c26_9330V3/Pp3c19_7710V3/Pp3c21_6820V3/Pp3c9_5060V3/Pp3c1_13060V3/Pp3c7_20320V3/Pp3c5_19770V3/Pp3c23_18990V3/Pp3c13_20160V3/Pp3c23_15150V3/Pp3c23_20400V3/Pp3c8_6536V3/Pp3c6_18710V3/Pp3c13_11920V3/Pp3c2_35010V3/Pp3c18_14870V3/Pp3c12_3280V3/Pp3c13_17460V3/Pp3c15_3340V3/Pp3c8_7420V3/Pp3c16_13360V3/Pp3c8_6520V3/Pp3c18_20850V3/Pp3c15_7120V3/Pp3c5_8810V3/Pp3c13_8600V3/Pp…	42
pp_cold6	GO:0006073	cellular glucan metabolic process	38/1094	281/21111	6.199218499815671e-8	2.973145192511596e-5	2.86599659486215e-5	Pp3c3_28310V3/Pp3c19_16450V3/Pp3c26_9330V3/Pp3c19_7710V3/Pp3c21_6820V3/Pp3c9_5060V3/Pp3c1_13060V3/Pp3c7_20320V3/Pp3c5_19770V3/Pp3c13_20160V3/Pp3c23_20400V3/Pp3c8_6536V3/Pp3c6_18710V3/Pp3c13_11920V3/Pp3c2_35010V3/Pp3c18_14870V3/Pp3c12_3280V3/Pp3c13_17460V3/Pp3c15_3340V3/Pp3c8_7420V3/Pp3c16_13360V3/Pp3c8_6520V3/Pp3c18_20850V3/Pp3c15_7120V3/Pp3c5_8810V3/Pp3c13_8600V3/Pp3c2_24620V3/Pp3c3_14330V3/Pp3c…	38
pp_cold6	GO:0010114	response to red light	27/1094	164/21111	9.29293887993215e-8	3.7140779056795495e-5	3.580226979005439e-5	Pp3c9_16700V3/Pp3c2_36380V3/Pp3s116_10V3/Pp3c2_36220V3/Pp3c1_3260V3/Pp3c12_7030V3/Pp3c8_3670V3/Pp3c4_15350V3/Pp3c2_36500V3/Pp3c2_36190V3/Pp3c5_7110V3/Pp3c5_7180V3/Pp3c17_21120V3/Pp3c12_7010V3/Pp3c21_15110V3/Pp3c2_29420V3/Pp3c14_17640V3/Pp3c3_340V3/Pp3c23_6230V3/Pp3c10_18310V3/Pp3c22_18520V3/Pp3c1_24850V3/Pp3c3_4140V3/Pp3c4_4820V3/Pp3c2_36570V3/Pp3c23_6560V3/Pp3c4_29270V3	27
pp_cold6	GO:0045493	xylan catabolic process	8/1094	15/21111	2.3547964704227995e-7	8.066859908676961e-5	7.776139923381155e-5	Pp3c3_28310V3/Pp3c26_9330V3/Pp3c1_13060V3/Pp3c16_11320V3/Pp3c24_9140V3/Pp3c2_24620V3/Pp3c3_14330V3/Pp3c1_18110V3	8
pp_cold6	GO:0016052	carbohydrate catabolic process	33/1094	239/21111	2.7765603754545034e-7	8.322739725424874e-5	8.022798137497486e-5	Pp3c13_20480V3/Pp3c3_28310V3/Pp3c26_9330V3/Pp3c5_16470V3/Pp3c9_5060V3/Pp3c16_7830V3/Pp3c1_13060V3/Pp3c23_18990V3/Pp3c23_20200V3/Pp3c13_20160V3/Pp3c1_20930V3/Pp3c8_6536V3/Pp3c6_18710V3/Pp3c20_5060V3/Pp3c18_14870V3/Pp3c13_17460V3/Pp3c15_3340V3/Pp3c16_11320V3/Pp3c8_6520V3/Pp3c14_1520V3/Pp3c13_20590V3/Pp3c2_24620V3/Pp3c3_14330V3/Pp3c9_1490V3/Pp3c8_15610V3/Pp3c25_10350V3/Pp3c13_1900V3/Pp3c1_18110V3/Pp…	33
pp_cold6	GO:0005982	starch metabolic process	23/1094	135/21111	4.373180277982012e-7	1.1652095896223184e-4	1.1232168292922222e-4	Pp3c19_7710V3/Pp3c21_6820V3/Pp3c9_5060V3/Pp3c7_20320V3/Pp3c5_19770V3/Pp3c13_20160V3/Pp3c8_6536V3/Pp3c6_18710V3/Pp3c2_35010V3/Pp3c18_14870V3/Pp3c12_3280V3/Pp3c13_17460V3/Pp3c15_3340V3/Pp3c16_13360V3/Pp3c8_6520V3/Pp3c18_20850V3/Pp3c5_8810V3/Pp3c25_10350V3/Pp3c13_1900V3/Pp3c14_19150V3/Pp3c3_1090V3/Pp3c6_10130V3/Pp3c27_2570V3	23
pp_cold6	GO:0009639	response to red or far red light	41/1094	341/21111	4.874579131242365e-7	1.1689240756719193e-4	1.12679744970613e-4	Pp3c9_16700V3/Pp3c2_36380V3/Pp3c4_7080V3/Pp3c8_1870V3/Pp3c12_20650V3/Pp3s116_10V3/Pp3c2_36220V3/Pp3c4_3650V3/Pp3c3_35020V3/Pp3c8_14531V3/Pp3c1_3260V3/Pp3c12_7030V3/Pp3c8_3670V3/Pp3c4_15350V3/Pp3c2_36500V3/Pp3c2_36190V3/Pp3c5_7110V3/Pp3c5_7180V3/Pp3c17_21120V3/Pp3c12_7010V3/Pp3c21_15110V3/Pp3c2_29420V3/Pp3c14_17640V3/Pp3c3_340V3/Pp3c12_8550V3/Pp3c23_6230V3/Pp3c1_35770V3/Pp3c12_6520V3/Pp3c10_18310V…	41
pp_cold6	GO:0005976	polysaccharide metabolic process	46/1094	409/21111	6.877860156977375e-7	1.4993735142210677e-4	1.4453378856193604e-4	Pp3c1_3750V3/Pp3c3_28310V3/Pp3c19_16450V3/Pp3c26_9330V3/Pp3c19_7710V3/Pp3c21_6820V3/Pp3c9_5060V3/Pp3c1_13060V3/Pp3c7_20320V3/Pp3c5_19770V3/Pp3c23_18990V3/Pp3c13_20160V3/Pp3c23_20400V3/Pp3c8_6536V3/Pp3c6_18710V3/Pp3c13_11920V3/Pp3c2_35010V3/Pp3c18_14870V3/Pp3c12_3280V3/Pp3c13_17460V3/Pp3c15_3340V3/Pp3c8_7420V3/Pp3c16_13360V3/Pp3c16_11320V3/Pp3c4_17130V3/Pp3c8_6520V3/Pp3c18_20850V3/Pp3c15_7120V3/Pp…	46
pp_cold6	GO:0044264	cellular polysaccharide metabolic process	41/1094	347/21111	7.722411199836318e-7	1.5431951714339577e-4	1.487580262705312e-4	Pp3c3_28310V3/Pp3c19_16450V3/Pp3c26_9330V3/Pp3c19_7710V3/Pp3c21_6820V3/Pp3c9_5060V3/Pp3c1_13060V3/Pp3c7_20320V3/Pp3c5_19770V3/Pp3c13_20160V3/Pp3c23_20400V3/Pp3c8_6536V3/Pp3c6_18710V3/Pp3c13_11920V3/Pp3c2_35010V3/Pp3c18_14870V3/Pp3c12_3280V3/Pp3c13_17460V3/Pp3c15_3340V3/Pp3c8_7420V3/Pp3c16_13360V3/Pp3c4_17130V3/Pp3c8_6520V3/Pp3c18_20850V3/Pp3c15_7120V3/Pp3c5_8810V3/Pp3c6_28590V3/Pp3c13_8600V3/Pp3c…	41
pp_cold6	GO:0005978	glycogen biosynthetic process	12/1094	42/21111	9.195175533247156e-7	1.6961562252866677e-4	1.635028783077794e-4	Pp3c9_5060V3/Pp3c7_20320V3/Pp3c11_5720V3/Pp3c19_8410V3/Pp3c2_35010V3/Pp3c15_3340V3/Pp3c7_22280V3/Pp3c16_13360V3/Pp3c5_8810V3/Pp3c1_3040V3/Pp3c25_10350V3/Pp3c27_2570V3	12
pp_cold6	GO:0009269	response to desiccation	12/1094	46/21111	2.669758177038922e-6	4.572914363242382e-4	4.408111997577047e-4	Pp3c2_36380V3/Pp3c22_8470V3/Pp3s116_10V3/Pp3c2_36220V3/Pp3c2_8090V3/Pp3c2_36500V3/Pp3c2_36190V3/Pp3c5_7110V3/Pp3c5_7180V3/Pp3c3_4140V3/Pp3c2_36570V3/Pp3c23_18440V3	12
pp_cold6	GO:0045471	response to ethanol	8/1094	21/21111	5.631489147443077e-6	8.676037741526892e-4	8.363363715549385e-4	Pp3c16_7110V3/Pp3c8_9380V3/Pp3c8_8860V3/Pp3c8_9230V3/Pp3c8_8490V3/Pp3c17_10780V3/Pp3c5_13280V3/Pp3c19_14230V3	8
pp_cold6	GO:0000272	polysaccharide catabolic process	20/1094	124/21111	5.788849202019611e-6	8.676037741526892e-4	8.363363715549385e-4	Pp3c3_28310V3/Pp3c26_9330V3/Pp3c1_13060V3/Pp3c22_9700V3/Pp3c23_18990V3/Pp3c13_20160V3/Pp3c8_6536V3/Pp3c6_18710V3/Pp3c18_14870V3/Pp3c13_17460V3/Pp3c16_11320V3/Pp3c8_6520V3/Pp3c2_24620V3/Pp3c3_14330V3/Pp3c13_1900V3/Pp3c1_18110V3/Pp3c14_19150V3/Pp3c3_1090V3/Pp3c6_240V3/Pp3c6_10130V3	20
pp_cold6	GO:0009765	photosynthesis, light harvesting	21/1094	136/21111	6.907557876737353e-6	9.743719875538925e-4	9.392567862114692e-4	Pp3c2_36380V3/Pp3s116_10V3/Pp3c2_36220V3/Pp3c27_3810V3/Pp3c10_25410V3/Pp3c15_11070V3/Pp3c12_22830V3/Pp3c27_7020V3/Pp3c2_36500V3/Pp3c2_36190V3/Pp3c5_7110V3/Pp3c23_8400V3/Pp3c16_13700V3/Pp3c5_7180V3/Pp3c15_16690V3/Pp3c9_3440V3/Pp3c3_32970V3/Pp3c20_23240V3/Pp3c3_4140V3/Pp3c2_36570V3/Pp3c4_29270V3	21
pp_cold6	GO:0010218	response to far red light	22/1094	153/21111	1.3589562267650215e-5	0.0016834463804659124	0.0016227769858667938	Pp3c9_16700V3/Pp3c2_36380V3/Pp3s116_10V3/Pp3c2_36220V3/Pp3c1_3260V3/Pp3c12_7030V3/Pp3c8_3670V3/Pp3c4_15350V3/Pp3c2_36500V3/Pp3c2_36190V3/Pp3c5_7110V3/Pp3c5_7180V3/Pp3c12_7010V3/Pp3c2_29420V3/Pp3c3_340V3/Pp3c1_35770V3/Pp3c22_18520V3/Pp3c1_24850V3/Pp3c3_4140V3/Pp3c4_4820V3/Pp3c2_36570V3/Pp3c4_29270V3	22
pp_cold6	GO:1903428	positive regulation of reactive oxygen species biosynthetic process	9/1094	30/21111	1.3883867748907891e-5	0.0016834463804659124	0.0016227769858667938	Pp3c2_36380V3/Pp3s116_10V3/Pp3c2_36220V3/Pp3c2_36500V3/Pp3c2_36190V3/Pp3c5_7110V3/Pp3c5_7180V3/Pp3c3_4140V3/Pp3c2_36570V3	9
pp_cold6	GO:0046688	response to copper ion	13/1094	62/21111	1.4040420187372079e-5	0.0016834463804659124	0.0016227769858667938	Pp3c1_2920V3/Pp3c16_7110V3/Pp3c8_9380V3/Pp3c8_8860V3/Pp3c1_2740V3/Pp3c1_2710V3/Pp3c8_9230V3/Pp3c1_2770V3/Pp3c8_8490V3/Pp3c17_10780V3/Pp3c5_13280V3/Pp3s37_140V3/Pp3c19_14230V3	13
pp_cold6	GO:0009415	response to water	47/1094	483/21111	2.6296071696493076e-5	0.0030027609489614473	0.0028945450348620955	Pp3c2_36380V3/Pp3c1_3750V3/Pp3c19_16450V3/Pp3c22_8470V3/Pp3s116_10V3/Pp3c2_36220V3/Pp3c5_19770V3/Pp3c14_9940V3/Pp3c16_2800V3/Pp3c2_8090V3/Pp3c16_14400V3/Pp3c5_11880V3/Pp3c5_21160V3/Pp3c16_13150V3/Pp3c9_17220V3/Pp3c1_27440V3/Pp3c3_23240V3/Pp3c2_36500V3/Pp3c2_36190V3/Pp3c7_23100V3/Pp3c5_7110V3/Pp3c5_7180V3/Pp3c13_23730V3/Pp3c17_21120V3/Pp3c20_7230V3/Pp3c24_19290V3/Pp3c21_10710V3/Pp3c7_5390V3/Pp3c16…	47
pp_cold6	GO:0042542	response to hydrogen peroxide	21/1094	149/21111	2.8773048653449244e-5	0.0031362623032259677	0.003023235159950935	Pp3c16_7110V3/Pp3c8_9380V3/Pp3c8_8860V3/Pp3c7_25570V3/Pp3c11_14810V3/Pp3c1_7030V3/Pp3c8_9230V3/Pp3c10_3790V3/Pp3c23_20200V3/Pp3c9_4350V3/Pp3c20_5060V3/Pp3c8_8490V3/Pp3c17_10780V3/Pp3c3_340V3/Pp3c5_13280V3/Pp3c15_3930V3/Pp3c19_14230V3/Pp3c16_11030V3/Pp3c21_6480V3/Pp3c21_6510V3/Pp3c1_22120V3	21
pp_cold6	GO:0009636	response to toxic substance	40/1094	389/21111	3.0191124329911996e-5	0.003147752875788216	0.0030343116260177	Pp3c1_2920V3/Pp3c1_3750V3/Pp3c22_8470V3/Pp3c14_11870V3/Pp3c16_7110V3/Pp3c8_9380V3/Pp3c8_8860V3/Pp3c1_2740V3/Pp3c7_25570V3/Pp3c11_14810V3/Pp3c1_7030V3/Pp3c1_2710V3/Pp3c8_9230V3/Pp3c10_3790V3/Pp3c23_20200V3/Pp3c1_2770V3/Pp3c12_16890V3/Pp3c4_3890V3/Pp3c9_4350V3/Pp3c20_5060V3/Pp3c8_8490V3/Pp3c17_10780V3/Pp3c3_340V3/Pp3c5_13280V3/Pp3c15_3930V3/Pp3s37_140V3/Pp3c19_20780V3/Pp3c19_14230V3/Pp3c16_11030V3/…	40
pp_cold6	GO:0009769	photosynthesis, light harvesting in photosystem II	9/1094	33/21111	3.2517811914008946e-5	0.003249071373741394	0.0031319787264545464	Pp3c2_36380V3/Pp3s116_10V3/Pp3c2_36220V3/Pp3c2_36500V3/Pp3c2_36190V3/Pp3c5_7110V3/Pp3c5_7180V3/Pp3c3_4140V3/Pp3c2_36570V3	9
pp_cold6	GO:0009646	response to absence of light	13/1094	68/21111	3.972467947226358e-5	0.0037107673051087753	0.0035770356885206404	Pp3c20_17620V3/Pp3c12_20650V3/Pp3c24_13160V3/Pp3c4_5410V3/Pp3c1_3260V3/Pp3c8_13280V3/Pp3c2_29420V3/Pp3c3_340V3/Pp3c7_200V3/Pp3c20_1720V3/Pp3c5_26150V3/Pp3c17_21360V3/Pp3c26_13090V3	13
pp_cold6	GO:0009637	response to blue light	26/1094	212/21111	4.1357238558902705e-5	0.0037107673051087753	0.0035770356885206404	Pp3c9_16700V3/Pp3c2_36380V3/Pp3s116_10V3/Pp3c2_36220V3/Pp3c12_21760V3/Pp3c12_7030V3/Pp3c13_13210V3/Pp3c4_15350V3/Pp3c2_36500V3/Pp3c2_36190V3/Pp3c13_19830V3/Pp3c5_7110V3/Pp3c5_7180V3/Pp3c12_7010V3/Pp3c3_340V3/Pp3c4_9940V3/Pp3c10_18310V3/Pp3c27_2950V3/Pp3c17_18190V3/Pp3c22_18520V3/Pp3c1_24850V3/Pp3c19_10230V3/Pp3c3_4140V3/Pp3c4_4820V3/Pp3c2_36570V3/Pp3c4_29270V3	26
pp_cold6	GO:0010167	response to nitrate	10/1094	42/21111	4.318470490916313e-5	0.0037107673051087753	0.0035770356885206404	Pp3c27_6610V3/Pp3c16_15880V3/Pp3c18_3270V3/Pp3c16_10420V3/Pp3c4_30040V3/Pp3c21_15110V3/Pp3c7_13340V3/Pp3c12_2070V3/Pp3c19_2720V3/Pp3c19_2670V3	10
pp_cold6	GO:0009658	chloroplast organization	41/1094	409/21111	4.3328392219785536e-5	0.0037107673051087753	0.0035770356885206404	Pp3c16_26050V3/Pp3c7_25570V3/Pp3c1_7030V3/Pp3c3_5764V3/Pp3c2_38000V3/Pp3c27_1440V3/Pp3c1_3260V3/Pp3c12_22830V3/Pp3c13_19830V3/Pp3c3_30900V3/Pp3c12_11700V3/Pp3c17_21120V3/Pp3c14_20610V3/Pp3c1_40060V3/Pp3c21_15110V3/Pp3c2_29420V3/Pp3c11_21930V3/Pp3c15_9220V3/Pp3c4_13990V3/Pp3c24_18820V3/Pp3c2_2520V3/Pp3c14_3550V3/Pp3c11_17240V3/Pp3c10_18310V3/Pp3c10_24670V3/Pp3c24_9060V3/Pp3c22_18520V3/Pp3c1_24850V…	41
pp_cold6	GO:0009645	response to low light intensity stimulus	12/1094	61/21111	5.82708192842719e-5	0.004818393953230483	0.004644744796670094	Pp3c2_36380V3/Pp3s116_10V3/Pp3c2_36220V3/Pp3c4_15350V3/Pp3c27_7020V3/Pp3c2_36500V3/Pp3c2_36190V3/Pp3c5_7110V3/Pp3c5_7180V3/Pp3c3_4140V3/Pp3c2_36570V3/Pp3c4_29270V3	12
pp_cold6	GO:0010411	xyloglucan metabolic process	14/1094	82/21111	7.508088301561793e-5	0.006001465249048394	0.005785179617624456	Pp3c3_28310V3/Pp3c26_9330V3/Pp3c1_13060V3/Pp3c23_15150V3/Pp3c21_9420V3/Pp3c13_11920V3/Pp3c13_8600V3/Pp3c2_24620V3/Pp3c3_14330V3/Pp3c13_5280V3/Pp3c6_520V3/Pp3c1_18110V3/Pp3c16_19530V3/Pp3c23_380V3	14
pp_cold6	GO:0000302	response to reactive oxygen species	32/1094	298/21111	8.107669429106917e-5	0.00627167460999948	0.006045650956305192	Pp3c16_7110V3/Pp3c8_9380V3/Pp3c8_8860V3/Pp3c7_25570V3/Pp3c11_14810V3/Pp3c1_7030V3/Pp3c8_9230V3/Pp3c10_3790V3/Pp3c23_20200V3/Pp3c9_17220V3/Pp3c15_1090V3/Pp3c5_14800V3/Pp3c9_4350V3/Pp3c20_5060V3/Pp3c8_8490V3/Pp3c17_10780V3/Pp3c9_8950V3/Pp3c3_340V3/Pp3c5_13280V3/Pp3c15_3930V3/Pp3s124_100V3/Pp3c5_18730V3/Pp3c11_470V3/Pp3c19_14230V3/Pp3c16_11030V3/Pp3c11_17240V3/Pp3c21_6480V3/Pp3c21_6510V3/Pp3c26_1250…	32
pp_cold6	GO:0046677	response to antibiotic	37/1094	373/21111	1.2453462095750358e-4	0.009332313158002925	0.008995987750745983	Pp3c1_3750V3/Pp3c14_11870V3/Pp3c3_37540V3/Pp3c16_7110V3/Pp3c8_9380V3/Pp3c8_8860V3/Pp3c7_25570V3/Pp3c11_14810V3/Pp3c1_7030V3/Pp3c8_9230V3/Pp3c10_3790V3/Pp3c23_20200V3/Pp3c9_17220V3/Pp3c4_5410V3/Pp3c9_4350V3/Pp3c20_5060V3/Pp3c10_7340V3/Pp3c8_8490V3/Pp3c17_10780V3/Pp3c4_8090V3/Pp3c4_30040V3/Pp3c3_340V3/Pp3c5_13280V3/Pp3c15_3930V3/Pp3c11_12280V3/Pp3c5_18730V3/Pp3c19_14230V3/Pp3c16_11030V3/Pp3c11_1724…	37
pp_cold6	GO:0009768	photosynthesis, light harvesting in photosystem I	13/1094	76/21111	1.317590293104664e-4	0.009574489463227224	0.00922943631150827	Pp3c2_36380V3/Pp3s116_10V3/Pp3c2_36220V3/Pp3c27_7020V3/Pp3c2_36500V3/Pp3c2_36190V3/Pp3c5_7110V3/Pp3c5_7180V3/Pp3c15_16690V3/Pp3c20_23240V3/Pp3c3_4140V3/Pp3c2_36570V3/Pp3c4_29270V3	13
pp_cold6	GO:0030104	water homeostasis	10/1094	48/21111	1.4468457782667774e-4	0.009912960503667807	0.009555709260372462	Pp3c2_36380V3/Pp3s116_10V3/Pp3c2_36220V3/Pp3c9_17220V3/Pp3c2_36500V3/Pp3c2_36190V3/Pp3c5_7110V3/Pp3c5_7180V3/Pp3c3_4140V3/Pp3c2_36570V3	10
pp_cold6	GO:2000379	positive regulation of reactive oxygen species metabolic process	10/1094	48/21111	1.4468457782667774e-4	0.009912960503667807	0.009555709260372462	Pp3c2_36380V3/Pp3s116_10V3/Pp3c2_36220V3/Pp3c2_36500V3/Pp3c2_36190V3/Pp3c5_7110V3/Pp3c5_7180V3/Pp3c1_10690V3/Pp3c3_4140V3/Pp3c2_36570V3	10
pp_cold6	GO:0009414	response to water deprivation	44/1094	477/21111	1.6078376490066877e-4	0.010709985228661215	0.0103240101673061	Pp3c2_36380V3/Pp3c1_3750V3/Pp3c19_16450V3/Pp3c22_8470V3/Pp3s116_10V3/Pp3c2_36220V3/Pp3c5_19770V3/Pp3c14_9940V3/Pp3c16_2800V3/Pp3c2_8090V3/Pp3c16_14400V3/Pp3c5_21160V3/Pp3c1_27440V3/Pp3c3_23240V3/Pp3c2_36500V3/Pp3c2_36190V3/Pp3c7_23100V3/Pp3c5_7110V3/Pp3c5_7180V3/Pp3c13_23730V3/Pp3c17_21120V3/Pp3c20_7230V3/Pp3c24_19290V3/Pp3c21_10710V3/Pp3c7_5390V3/Pp3c16_11030V3/Pp3c12_2070V3/Pp3c10_18310V3/Pp3c8…	44
pp_cold6	GO:0010501	RNA secondary structure unwinding	20/1094	160/21111	2.3734581031516748e-4	0.015382574409074907	0.014828204820828103	Pp3c1_24700V3/Pp3c27_1440V3/Pp3c1_40060V3/Pp3c1_25970V3/Pp3c21_10710V3/Pp3c14_17810V3/Pp3c13_7380V3/Pp3c1_40410V3/Pp3c2_2520V3/Pp3c1_22540V3/Pp3c25_520V3/Pp3c17_17420V3/Pp3c9_14310V3/Pp3c2_1920V3/Pp3c1_37280V3/Pp3c4_14810V3/Pp3c27_1430V3/Pp3c10_21520V3/Pp3c2_32730V3/Pp3c1_24600V3	20
pp_cold6	GO:0007623	circadian rhythm	19/1094	149/21111	2.5994726298918854e-4	0.016404040438107215	0.015812858435575016	Pp3c3_37540V3/Pp3c17_6790V3/Pp3c21_10500V3/Pp3c9_4350V3/Pp3c4_15350V3/Pp3c21_15110V3/Pp3c3_340V3/Pp3c15_3930V3/Pp3c1_27990V3/Pp3c23_6230V3/Pp3c1_23530V3/Pp3c6_110V3/Pp3c3_2690V3/Pp3c21_10100V3/Pp3c11_8780V3/Pp3c6_14410V3/Pp3c19_10230V3/Pp3c25_14670V3/Pp3c23_6560V3	19
pp_cold6	GO:0048366	leaf development	40/1094	434/21111	3.187132603673076e-4	0.019596779445148812	0.01889053494646714	Pp3c5_14090V3/Pp3c9_5280V3/Pp3c15_3440V3/Pp3c10_3790V3/Pp3c4_3650V3/Pp3c19_9596V3/Pp3c5_21160V3/Pp3c16_13150V3/Pp3c12_14110V3/Pp3c4_5410V3/Pp3c12_21760V3/Pp3c9_4350V3/Pp3c21_13620V3/Pp3c21_4950V3/Pp3c26_4220V3/Pp3c15_3930V3/Pp3c12_9000V3/Pp3c5_9420V3/Pp3c15_1060V3/Pp3c5_18730V3/Pp3c13_15090V3/Pp3c1_35770V3/Pp3c15_12410V3/Pp3c12_6520V3/Pp3c1_36300V3/Pp3c22_12960V3/Pp3c26_14640V3/Pp3c18_20510V3/Pp3…	40
pp_cold6	GO:0009696	salicylic acid metabolic process	5/1094	13/21111	3.360076906267191e-4	0.019652352246899325	0.018944104970892814	Pp3c10_7340V3/Pp3c4_8090V3/Pp3c4_30040V3/Pp3c4_8080V3/Pp3c25_1050V3	5
pp_cold6	GO:0009697	salicylic acid biosynthetic process	5/1094	13/21111	3.360076906267191e-4	0.019652352246899325	0.018944104970892814	Pp3c10_7340V3/Pp3c4_8090V3/Pp3c4_30040V3/Pp3c4_8080V3/Pp3c25_1050V3	5
pp_cold6	GO:0045491	xylan metabolic process	9/1094	44/21111	3.577169368832214e-4	0.01994895848013872	0.019230021870148207	Pp3c3_28310V3/Pp3c26_9330V3/Pp3c1_13060V3/Pp3c13_11920V3/Pp3c16_11320V3/Pp3c4_17130V3/Pp3c2_24620V3/Pp3c3_14330V3/Pp3c1_18110V3	9
pp_cold6	GO:1903426	regulation of reactive oxygen species biosynthetic process	9/1094	44/21111	3.577169368832214e-4	0.01994895848013872	0.019230021870148207	Pp3c2_36380V3/Pp3s116_10V3/Pp3c2_36220V3/Pp3c2_36500V3/Pp3c2_36190V3/Pp3c5_7110V3/Pp3c5_7180V3/Pp3c3_4140V3/Pp3c2_36570V3	9
pp_cold6	GO:0048511	rhythmic process	18/1094	143/21111	4.377983242237325e-4	0.02386000867019342	0.023000122487926232	Pp3c3_37540V3/Pp3c17_6790V3/Pp3c21_10500V3/Pp3c9_4350V3/Pp3c4_15350V3/Pp3c21_15110V3/Pp3c3_340V3/Pp3c15_3930V3/Pp3c1_27990V3/Pp3c23_6230V3/Pp3c1_23530V3/Pp3c6_110V3/Pp3c21_10100V3/Pp3c11_8780V3/Pp3c6_14410V3/Pp3c19_10230V3/Pp3c25_14670V3/Pp3c23_6560V3	18
pp_cold6	GO:0006096	glycolytic process	16/1094	120/21111	0.00047004870329724453	0.025048373122373166	0.024145659706216353	Pp3c13_20480V3/Pp3c23_20200V3/Pp3c1_20930V3/Pp3c20_5060V3/Pp3c14_1520V3/Pp3c4_11860V3/Pp3c13_20590V3/Pp3c9_1490V3/Pp3c1_39460V3/Pp3c5_24760V3/Pp3c12_16120V3/Pp3c8_15610V3/Pp3c2_11980V3/Pp3c15_2400V3/Pp3c22_21700V3/Pp3s375_10V3	16
pp_cold6	GO:0010273	detoxification of copper ion	5/1094	14/21111	5.004358914749579e-4	0.025532878037381895	0.024612703643426822	Pp3c1_2920V3/Pp3c1_2740V3/Pp3c1_2710V3/Pp3c1_2770V3/Pp3s37_140V3	5
pp_cold6	GO:0046189	phenol-containing compound biosynthetic process	5/1094	14/21111	5.004358914749579e-4	0.025532878037381895	0.024612703643426822	Pp3c10_7340V3/Pp3c4_8090V3/Pp3c4_30040V3/Pp3c4_8080V3/Pp3c25_1050V3	5
pp_cold6	GO:0019252	starch biosynthetic process	10/1094	56/21111	5.409998384178819e-4	0.02702745026096002	0.026053413271176943	Pp3c19_7710V3/Pp3c21_6820V3/Pp3c9_5060V3/Pp3c7_20320V3/Pp3c2_35010V3/Pp3c12_3280V3/Pp3c13_17460V3/Pp3c15_3340V3/Pp3c18_20850V3/Pp3c25_10350V3	10
pp_cold6	GO:0046685	response to arsenic-containing substance	9/1094	47/21111	5.980879945323492e-4	0.029252407746831847	0.028198185949713683	Pp3c16_7110V3/Pp3c8_9380V3/Pp3c8_8860V3/Pp3c8_9230V3/Pp3c8_8490V3/Pp3c17_10780V3/Pp3c5_13280V3/Pp3c19_14230V3/Pp3c1_27510V3	9
pp_cold6	GO:0019684	photosynthesis, light reaction	27/1094	264/21111	6.099334392583788e-4	0.029252407746831847	0.028198185949713683	Pp3c2_36380V3/Pp3c4_23170V3/Pp3s116_10V3/Pp3c2_36220V3/Pp3c27_3810V3/Pp3c4_15850V3/Pp3c12_22830V3/Pp3c27_7020V3/Pp3c2_36500V3/Pp3c2_36190V3/Pp3c5_7110V3/Pp3c23_8400V3/Pp3c16_13700V3/Pp3c5_7180V3/Pp3c15_16690V3/Pp3c11_1030V3/Pp3c10_18310V3/Pp3c3_32970V3/Pp3c12_24970V3/Pp3c20_23240V3/Pp3c22_18520V3/Pp3c25_10050V3/Pp3c3_4140V3/Pp3c18_19520V3/Pp3c9_15440V3/Pp3c2_36570V3/Pp3c4_29270V3	27
pp_cold6	GO:0034637	cellular carbohydrate biosynthetic process	26/1094	254/21111	7.52592203056518e-4	0.0353865902535202	0.034111299853707186	Pp3c19_16450V3/Pp3c19_7710V3/Pp3c21_6820V3/Pp3c9_5060V3/Pp3c7_20320V3/Pp3c13_11920V3/Pp3c2_35010V3/Pp3c12_3280V3/Pp3c13_17460V3/Pp3c15_3340V3/Pp3c8_7420V3/Pp3c21_5760V3/Pp3c4_17130V3/Pp3c18_20850V3/Pp3c15_7120V3/Pp3c4_20080V3/Pp3c6_28590V3/Pp3c13_8600V3/Pp3c13_5280V3/Pp3c3_25080V3/Pp3c25_10350V3/Pp3c13_1900V3/Pp3c8_17380V3/Pp3c23_380V3/Pp3c1_41910V3/Pp3c3_1090V3	26
pp_cold6	GO:1990169	stress response to copper ion	5/1094	16/21111	0.0010010897389694736	0.04616563834709227	0.04450188394285353	Pp3c1_2920V3/Pp3c1_2740V3/Pp3c1_2710V3/Pp3c1_2770V3/Pp3s37_140V3	5
pp_cold6	GO:0010109	regulation of photosynthesis	16/1094	129/21111	0.0010452758326697583	0.04729380088192604	0.04558938884891339	Pp3c4_23170V3/Pp3c4_15850V3/Pp3c12_22830V3/Pp3c23_8400V3/Pp3c22_16160V3/Pp3c12_4540V3/Pp3c22_16330V3/Pp3c19_3840V3/Pp3c10_6670V3/Pp3c7_5390V3/Pp3c10_18310V3/Pp3c20_1800V3/Pp3c15_4460V3/Pp3c9_15440V3/Pp3c18_6770V3/Pp3c27_7170V3	16
pp_cold6	GO:0010119	regulation of stomatal movement	24/1094	233/21111	0.0010809688922562598	0.04800302599315761	0.046273054335180246	Pp3c2_36380V3/Pp3s116_10V3/Pp3c15_4760V3/Pp3c2_36220V3/Pp3c16_14400V3/Pp3c5_21160V3/Pp3c9_17220V3/Pp3c1_3260V3/Pp3c6_17900V3/Pp3c2_36500V3/Pp3c2_36190V3/Pp3c5_7110V3/Pp3c5_7180V3/Pp3c2_29420V3/Pp3c7_5390V3/Pp3c27_2950V3/Pp3c6_11090V3/Pp3c11_6970V3/Pp3c7_9990V3/Pp3c19_10230V3/Pp3c5_26150V3/Pp3c3_4140V3/Pp3c2_36570V3/Pp3c18_11020V3	24
pp_cold6	GO:0042548	regulation of photosynthesis, light reaction	12/1094	83/21111	0.0011378495876297433	0.04917814679110885	0.04740582518470438	Pp3c4_23170V3/Pp3c4_15850V3/Pp3c12_22830V3/Pp3c23_8400V3/Pp3c22_16160V3/Pp3c12_4540V3/Pp3c22_16330V3/Pp3c7_5390V3/Pp3c20_1800V3/Pp3c15_4460V3/Pp3c9_15440V3/Pp3c18_6770V3	12
pp_cold6	GO:0042537	benzene-containing compound metabolic process	6/1094	24/21111	0.0011484471310684303	0.04917814679110885	0.04740582518470438	Pp3c10_7340V3/Pp3c26_2070V3/Pp3c4_8090V3/Pp3c4_30040V3/Pp3c4_8080V3/Pp3c25_1050V3	6
pp_cold24	GO:0010114	response to red light	49/1530	164/21111	3.416850263243453e-18	8.497706604686468e-15	8.257987583586282e-15	Pp3c9_16700V3/Pp3c3_8110V3/Pp3c5_7110V3/Pp3c15_22730V3/Pp3c5_7180V3/Pp3c4_15350V3/Pp3c2_36220V3/Pp3c5_7150V3/Pp3c3_4140V3/Pp3c3_340V3/Pp3c2_36190V3/Pp3c2_36500V3/Pp3c13_15786V3/Pp3c2_36480V3/Pp3c12_25430V3/Pp3c2_36570V3/Pp3c13_16130V3/Pp3c26_6740V3/Pp3c3_20110V3/Pp3c8_3670V3/Pp3c4_29270V3/Pp3c4_29150V3/Pp3c12_25460V3/Pp3c13_15800V3/Pp3c3_12510V3/Pp3c4_4820V3/Pp3c12_11880V3/Pp3c13_16000V3/Pp3c3_14…	49
pp_cold24	GO:0006364	rRNA processing	90/1530	481/21111	4.974684037016721e-17	6.186019600030293e-14	6.011512920521258e-14	Pp3s222_10V3/Pp3c1_36300V3/Pp3c5_20530V3/Pp3c10_17670V3/Pp3c18_14790V3/Pp3c6_25210V3/Pp3c16_10600V3/Pp3c12_23930V3/Pp3c13_22260V3/Pp3c6_12420V3/Pp3c7_70V3/Pp3c4_19370V3/Pp3c5_11200V3/Pp3c5_4450V3/Pp3c26_4890V3/Pp3c27_4160V3/Pp3c7_4500V3/Pp3c15_1000V3/Pp3c1_37280V3/Pp3c7_9990V3/Pp3c1_15210V3/Pp3c2_28182V3/Pp3c8_11620V3/Pp3s128_30V3/Pp3c23_13260V3/Pp3c13_14960V3/Pp3c19_12460V3/Pp3c16_24460V3/Pp3c25…	90
pp_cold24	GO:0010218	response to far red light	45/1530	153/21111	1.5653093784371353e-16	1.297641474724385e-13	1.2610352045233904e-13	Pp3c9_16700V3/Pp3c3_8110V3/Pp3c5_7110V3/Pp3c15_22730V3/Pp3c5_7180V3/Pp3c4_15350V3/Pp3c2_36220V3/Pp3c5_7150V3/Pp3c3_4140V3/Pp3c3_340V3/Pp3c2_36190V3/Pp3c2_36500V3/Pp3c13_15786V3/Pp3c2_36480V3/Pp3c12_25430V3/Pp3c2_36570V3/Pp3c13_16130V3/Pp3c26_6740V3/Pp3c3_20110V3/Pp3c8_3670V3/Pp3c4_29270V3/Pp3c4_29150V3/Pp3c12_25460V3/Pp3c13_15800V3/Pp3c3_12510V3/Pp3c4_4820V3/Pp3c12_11880V3/Pp3c13_16000V3/Pp3c3_14…	45
pp_cold24	GO:0015979	photosynthesis	86/1530	460/21111	2.648894092394903e-16	1.646949901946531e-13	1.60048969372071e-13	Pp3c5_7110V3/Pp3c15_22730V3/Pp3c27_2320V3/Pp3c4_23170V3/Pp3c27_2340V3/Pp3c5_7180V3/Pp3c4_15350V3/Pp3c2_36220V3/Pp3c5_7150V3/Pp3c6_20270V3/Pp3c1_16780V3/Pp3c3_4140V3/Pp3c13_20480V3/Pp3c15_16690V3/Pp3c2_36190V3/Pp3c2_36500V3/Pp3c13_15786V3/Pp3c2_36480V3/Pp3c12_25430V3/Pp3c24_20010V3/Pp3c13_6570V3/Pp3c2_36570V3/Pp3c10_3790V3/Pp3c9_15440V3/Pp3c13_16130V3/Pp3c5_4200V3/Pp3c3_10740V3/Pp3c27_7020V3/Pp3c2…	86
pp_cold24	GO:0016072	rRNA metabolic process	79/1530	433/21111	1.7815832097909657e-14	8.861594885500263e-12	8.611610630905384e-12	Pp3s222_10V3/Pp3c1_36300V3/Pp3c5_20530V3/Pp3c10_17670V3/Pp3c18_14790V3/Pp3c6_25210V3/Pp3c16_10600V3/Pp3c12_23930V3/Pp3c13_22260V3/Pp3c6_12420V3/Pp3c7_70V3/Pp3c4_19370V3/Pp3c5_11200V3/Pp3c5_4450V3/Pp3c26_4890V3/Pp3c27_4160V3/Pp3c15_1000V3/Pp3c1_37280V3/Pp3c7_9990V3/Pp3c1_15210V3/Pp3c2_28182V3/Pp3s128_30V3/Pp3c23_13260V3/Pp3c13_14960V3/Pp3c19_12460V3/Pp3c16_24460V3/Pp3c25_15020V3/Pp3c22_190V3/Pp3c2…	79
pp_cold24	GO:0009765	photosynthesis, light harvesting	39/1530	136/21111	4.0781240031481396e-14	1.6903823993049038e-11	1.642696966882128e-11	Pp3c5_7110V3/Pp3c5_7180V3/Pp3c2_36220V3/Pp3c5_7150V3/Pp3c3_4140V3/Pp3c15_16690V3/Pp3c2_36190V3/Pp3c2_36500V3/Pp3c2_36480V3/Pp3c12_25430V3/Pp3c2_36570V3/Pp3c27_7020V3/Pp3c26_6740V3/Pp3c10_25410V3/Pp3c1_34210V3/Pp3c12_22830V3/Pp3c4_29270V3/Pp3c4_29150V3/Pp3c12_25460V3/Pp3c3_12510V3/Pp3c6_22090V3/Pp3c15_16700V3/Pp3c3_4100V3/Pp3c27_3810V3/Pp3c26_12240V3/Pp3c20_5760V3/Pp3c3_32970V3/Pp3c27_7010V3/Pp3c2…	39
pp_cold24	GO:0009639	response to red or far red light	67/1530	341/21111	4.768246624254002e-14	1.694089907788529e-11	1.6462998871108555e-11	Pp3c9_16700V3/Pp3c3_8110V3/Pp3c5_7110V3/Pp3c15_22730V3/Pp3c5_7180V3/Pp3c4_15350V3/Pp3c12_20650V3/Pp3c2_36220V3/Pp3c5_7150V3/Pp3c7_23900V3/Pp3c12_8550V3/Pp3c4_7080V3/Pp3c3_4140V3/Pp3c3_340V3/Pp3c2_36190V3/Pp3c2_36500V3/Pp3c13_15786V3/Pp3c2_36480V3/Pp3c12_22440V3/Pp3c12_25430V3/Pp3c2_36570V3/Pp3c13_16130V3/Pp3c26_6740V3/Pp3c3_20110V3/Pp3c8_3670V3/Pp3c4_29270V3/Pp3c4_29150V3/Pp3c12_25460V3/Pp3c13_15…	67
pp_cold24	GO:0009768	photosynthesis, light harvesting in photosystem I	28/1530	76/21111	1.5793895262643888e-13	4.909927189774419e-11	4.771418884609259e-11	Pp3c5_7110V3/Pp3c5_7180V3/Pp3c2_36220V3/Pp3c5_7150V3/Pp3c3_4140V3/Pp3c15_16690V3/Pp3c2_36190V3/Pp3c2_36500V3/Pp3c2_36480V3/Pp3c12_25430V3/Pp3c2_36570V3/Pp3c27_7020V3/Pp3c26_6740V3/Pp3c1_34210V3/Pp3c4_29270V3/Pp3c4_29150V3/Pp3c12_25460V3/Pp3c3_12510V3/Pp3c6_22090V3/Pp3c15_16700V3/Pp3c3_4100V3/Pp3c26_12240V3/Pp3c27_7010V3/Pp3c13_14980V3/Pp3c4_5680V3/Pp3c10_25450V3/Pp3c4_5690V3/Pp3c6_12510V3	28
pp_cold24	GO:0009642	response to light intensity	66/1530	356/21111	1.227872413441945e-12	3.393020769144574e-10	3.297304165219539e-10	Pp3c9_16700V3/Pp3c20_17620V3/Pp3c3_8110V3/Pp3c5_7110V3/Pp3c12_24560V3/Pp3c4_23170V3/Pp3c5_7180V3/Pp3c19_14230V3/Pp3c4_15350V3/Pp3c12_20650V3/Pp3c2_36220V3/Pp3c5_7150V3/Pp3c22_13190V3/Pp3c8_9230V3/Pp3c8_9380V3/Pp3c21_6480V3/Pp3c21_6510V3/Pp3c3_4140V3/Pp3c8_8490V3/Pp3c19_22640V3/Pp3c3_340V3/Pp3c2_36190V3/Pp3c2_36500V3/Pp3c21_19080V3/Pp3c2_36480V3/Pp3c4_5410V3/Pp3c8_8860V3/Pp3c4_3890V3/Pp3c24_20010V…	66
pp_cold24	GO:0009644	response to high light intensity	48/1530	232/21111	2.8442859423054325e-11	7.07373913851361e-9	6.874190024771867e-9	Pp3c9_16700V3/Pp3c3_8110V3/Pp3c5_7110V3/Pp3c12_24560V3/Pp3c4_23170V3/Pp3c5_7180V3/Pp3c19_14230V3/Pp3c2_36220V3/Pp3c5_7150V3/Pp3c22_13190V3/Pp3c8_9230V3/Pp3c8_9380V3/Pp3c21_6480V3/Pp3c21_6510V3/Pp3c3_4140V3/Pp3c8_8490V3/Pp3c19_22640V3/Pp3c2_36190V3/Pp3c2_36500V3/Pp3c21_19080V3/Pp3c2_36480V3/Pp3c8_8860V3/Pp3c24_20010V3/Pp3c2_36570V3/Pp3c16_7110V3/Pp3c27_7020V3/Pp3c13_3400V3/Pp3c26_6740V3/Pp3c8_6770…	48
pp_cold24	GO:0009637	response to blue light	45/1530	212/21111	4.797989503247001e-11	1.0847818085977537e-8	1.0541802774598196e-8	Pp3c9_16700V3/Pp3c3_8110V3/Pp3c5_7110V3/Pp3c15_22730V3/Pp3c5_7180V3/Pp3c4_15350V3/Pp3c2_36220V3/Pp3c5_7150V3/Pp3c3_4140V3/Pp3c3_340V3/Pp3c2_36190V3/Pp3c2_36500V3/Pp3c13_15786V3/Pp3c2_36480V3/Pp3c12_25430V3/Pp3c2_36570V3/Pp3c13_16130V3/Pp3c26_6740V3/Pp3c3_20110V3/Pp3c13_19830V3/Pp3c4_29270V3/Pp3c4_29150V3/Pp3c12_25460V3/Pp3c13_15800V3/Pp3c3_12510V3/Pp3c4_4820V3/Pp3c19_13030V3/Pp3c12_11880V3/Pp3c13…	45
pp_cold24	GO:0009645	response to low light intensity stimulus	21/1530	61/21111	7.376155736243516e-10	1.5287082763364687e-7	1.4855836465276416e-7	Pp3c5_7110V3/Pp3c5_7180V3/Pp3c4_15350V3/Pp3c2_36220V3/Pp3c5_7150V3/Pp3c3_4140V3/Pp3c2_36190V3/Pp3c2_36500V3/Pp3c2_36480V3/Pp3c2_36570V3/Pp3c27_7020V3/Pp3c26_6740V3/Pp3c4_29270V3/Pp3c4_29150V3/Pp3c3_12510V3/Pp3c19_13030V3/Pp3c6_22090V3/Pp3c3_4100V3/Pp3c27_7010V3/Pp3c13_14980V3/Pp3c6_12510V3	21
pp_cold24	GO:0000154	rRNA modification	23/1530	89/21111	5.753587902404635e-8	1.1007056240984868e-5	1.0696548845280197e-5	Pp3c5_20530V3/Pp3c6_12420V3/Pp3c5_11200V3/Pp3c27_4160V3/Pp3c1_15210V3/Pp3c2_28182V3/Pp3c25_15020V3/Pp3c22_190V3/Pp3c22_210V3/Pp3c9_17240V3/Pp3c18_8560V3/Pp3c17_17180V3/Pp3c9_25980V3/Pp3c16_12410V3/Pp3c5_28430V3/Pp3c11_14260V3/Pp3c12_7620V3/Pp3c10_22230V3/Pp3c3_34840V3/Pp3c19_4700V3/Pp3c24_11670V3/Pp3c2_28380V3/Pp3c7_13640V3	23
pp_cold24	GO:0110102	ribulose bisphosphate carboxylase complex assembly	15/1530	41/21111	7.81457595763566e-8	1.3882036004742775e-5	1.3490425863707877e-5	Pp3c15_22730V3/Pp3c13_15786V3/Pp3c13_16130V3/Pp3c3_20110V3/Pp3c13_15800V3/Pp3c4_4820V3/Pp3c12_11880V3/Pp3c13_16000V3/Pp3c3_14510V3/Pp3c12_12340V3/Pp3c3_20140V3/Pp3c22_540V3/Pp3c22_7400V3/Pp3c13_15910V3/Pp3c13_15980V3	15
pp_cold24	GO:0019684	photosynthesis, light reaction	44/1530	264/21111	1.763318277624116e-7	2.9235817043007846e-5	2.841107905561383e-5	Pp3c5_7110V3/Pp3c4_23170V3/Pp3c5_7180V3/Pp3c2_36220V3/Pp3c5_7150V3/Pp3c1_16780V3/Pp3c3_4140V3/Pp3c15_16690V3/Pp3c2_36190V3/Pp3c2_36500V3/Pp3c2_36480V3/Pp3c12_25430V3/Pp3c2_36570V3/Pp3c9_15440V3/Pp3c27_7020V3/Pp3c26_6740V3/Pp3c1_34210V3/Pp3c23_6060V3/Pp3c12_22830V3/Pp3c4_29270V3/Pp3c4_29150V3/Pp3c12_25460V3/Pp3c3_12510V3/Pp3c6_22090V3/Pp3c15_16700V3/Pp3c3_4100V3/Pp3c27_3810V3/Pp3c26_12240V3/Pp3c20…	44
pp_cold24	GO:0010501	RNA secondary structure unwinding	31/1530	160/21111	4.137589449489592e-7	6.431365600550384e-5	6.24993774738691e-5	Pp3c17_13450V3/Pp3c1_40060V3/Pp3c1_22540V3/Pp3c1_25970V3/Pp3c1_37280V3/Pp3c2_17270V3/Pp3c4_14810V3/Pp3c27_1430V3/Pp3c21_10710V3/Pp3c10_21520V3/Pp3c13_7380V3/Pp3c9_14310V3/Pp3c27_1440V3/Pp3c14_6810V3/Pp3c17_17420V3/Pp3c17_22010V3/Pp3c1_40410V3/Pp3c17_9310V3/Pp3c2_32730V3/Pp3c2_2520V3/Pp3c7_8530V3/Pp3c14_17810V3/Pp3c6_13920V3/Pp3s93_30V3/Pp3c25_520V3/Pp3c7_5890V3/Pp3c2_13290V3/Pp3c2_2840V3/Pp3c19_1…	31
pp_cold24	GO:0009451	RNA modification	63/1530	453/21111	4.4965712418352844e-7	6.578219222614325e-5	6.392648650931154e-5	Pp3c5_20530V3/Pp3c6_12420V3/Pp3c5_11200V3/Pp3c27_4160V3/Pp3c1_15210V3/Pp3c2_28182V3/Pp3c25_15020V3/Pp3c4_6610V3/Pp3c22_190V3/Pp3c22_210V3/Pp3c21_11730V3/Pp3c9_17240V3/Pp3c18_8560V3/Pp3c12_23420V3/Pp3c16_12880V3/Pp3c17_17180V3/Pp3c9_25980V3/Pp3c16_12410V3/Pp3c5_28430V3/Pp3c18_8600V3/Pp3c11_14260V3/Pp3c12_7620V3/Pp3c15_5220V3/Pp3c26_11100V3/Pp3c16_9420V3/Pp3c1_6280V3/Pp3c9_6880V3/Pp3c21_16200V3/Pp3…	63
pp_cold24	GO:1903428	positive regulation of reactive oxygen species biosynthetic process	12/1530	30/21111	5.086704273781332e-7	7.02812973827454e-5	6.829867258831542e-5	Pp3c5_7110V3/Pp3c5_7180V3/Pp3c2_36220V3/Pp3c5_7150V3/Pp3c3_4140V3/Pp3c2_36190V3/Pp3c2_36500V3/Pp3c2_36480V3/Pp3c2_36570V3/Pp3c26_6740V3/Pp3c3_4100V3/Pp3c6_12510V3	12
pp_cold24	GO:0045471	response to ethanol	10/1530	21/21111	6.527644673780035e-7	8.544343317732077e-5	8.303308681993884e-5	Pp3c12_24560V3/Pp3c19_14230V3/Pp3c8_9230V3/Pp3c8_9380V3/Pp3c8_8490V3/Pp3c19_22640V3/Pp3c21_19080V3/Pp3c8_8860V3/Pp3c16_7110V3/Pp3c8_6770V3	10
pp_cold24	GO:1903426	regulation of reactive oxygen species biosynthetic process	14/1530	44/21111	1.5089056161867709e-6	1.8763241337282495e-4	1.823393313034119e-4	Pp3c5_7110V3/Pp3c5_7180V3/Pp3c2_36220V3/Pp3c5_7150V3/Pp3c3_4140V3/Pp3c2_36190V3/Pp3c2_36500V3/Pp3c2_36480V3/Pp3c2_36570V3/Pp3c26_6740V3/Pp3c3_4100V3/Pp3c13_4710V3/Pp3c7_11410V3/Pp3c6_12510V3	14
pp_cold24	GO:0009769	photosynthesis, light harvesting in photosystem II	12/1530	33/21111	1.7008136412200364e-6	2.0142492979591573e-4	1.957427629193586e-4	Pp3c5_7110V3/Pp3c5_7180V3/Pp3c2_36220V3/Pp3c5_7150V3/Pp3c3_4140V3/Pp3c2_36190V3/Pp3c2_36500V3/Pp3c2_36480V3/Pp3c2_36570V3/Pp3c26_6740V3/Pp3c3_4100V3/Pp3c6_12510V3	12
pp_cold24	GO:0009269	response to desiccation	14/1530	46/21111	2.7442760502282405e-6	3.102279334962561e-4	3.0147645030258565e-4	Pp3c5_7110V3/Pp3c5_7180V3/Pp3c2_36220V3/Pp3c5_7150V3/Pp3c22_13190V3/Pp3c22_8470V3/Pp3c3_4140V3/Pp3c2_36190V3/Pp3c2_36500V3/Pp3c2_36480V3/Pp3c2_36570V3/Pp3c26_6740V3/Pp3c3_4100V3/Pp3c6_12510V3	14
pp_cold24	GO:0030104	water homeostasis	14/1530	48/21111	4.809803346839104e-6	5.200861271125588e-4	5.054145759424523e-4	Pp3c5_7110V3/Pp3c5_7180V3/Pp3c2_36220V3/Pp3c5_7150V3/Pp3c3_4140V3/Pp3c2_36190V3/Pp3c2_36500V3/Pp3c2_36480V3/Pp3c2_36570V3/Pp3c26_6740V3/Pp3c9_17220V3/Pp3c3_4100V3/Pp3c10_13240V3/Pp3c6_12510V3	14
pp_cold24	GO:0042273	ribosomal large subunit biogenesis	31/1530	191/21111	1.9096343954972124e-5	0.0019788586423339864	0.0019230353386235086	Pp3c24_4150V3/Pp3c18_14790V3/Pp3c6_25210V3/Pp3c16_10600V3/Pp3c4_19370V3/Pp3c9_24890V3/Pp3c1_15210V3/Pp3c2_28182V3/Pp3c15_15310V3/Pp3s128_30V3/Pp3c23_13260V3/Pp3c3_23250V3/Pp3c1_35350V3/Pp3c8_22130V3/Pp3c2_4670V3/Pp3c3_32550V3/Pp3c9_25980V3/Pp3c21_560V3/Pp3c13_24500V3/Pp3c2_30030V3/Pp3c11_25500V3/Pp3c1_18050V3/Pp3c24_13910V3/Pp3c2_19310V3/Pp3c22_7700V3/Pp3c1_4030V3/Pp3c23_17430V3/Pp3c5_17020V3/Pp3…	31
pp_cold24	GO:2000379	positive regulation of reactive oxygen species metabolic process	13/1530	48/21111	2.532138536608439e-5	0.0025189714162180753	0.0024479116126538848	Pp3c5_7110V3/Pp3c5_7180V3/Pp3c2_36220V3/Pp3c5_7150V3/Pp3c3_4140V3/Pp3c2_36190V3/Pp3c2_36500V3/Pp3c2_36480V3/Pp3c2_36570V3/Pp3c26_6740V3/Pp3c3_4100V3/Pp3c1_10690V3/Pp3c6_12510V3	13
pp_cold24	GO:0009415	response to water	59/1530	483/21111	5.625552863091153e-5	0.005381057680964499	0.005229258855731694	Pp3c17_931V3/Pp3c5_11880V3/Pp3c13_23730V3/Pp3c24_19290V3/Pp3c5_7110V3/Pp3c5_7180V3/Pp3c14_9940V3/Pp3c2_36220V3/Pp3c5_7150V3/Pp3c22_8470V3/Pp3c3_4140V3/Pp3c16_2800V3/Pp3c7_13080V3/Pp3c2_36190V3/Pp3c6_14860V3/Pp3c2_36500V3/Pp3c20_22310V3/Pp3c2_36480V3/Pp3c12_22440V3/Pp3c5_19770V3/Pp3c19_15790V3/Pp3c8_17580V3/Pp3c4_510V3/Pp3c2_36570V3/Pp3c4_6610V3/Pp3c21_10710V3/Pp3c10_13060V3/Pp3c16_13150V3/Pp3c19_…	59
pp_cold24	GO:0030490	maturation of SSU-rRNA	21/1530	114/21111	6.367976440372887e-5	0.0058656138545212485	0.005700145772747036	Pp3c5_20530V3/Pp3c10_17670V3/Pp3c13_22260V3/Pp3c5_4450V3/Pp3c26_4890V3/Pp3c7_9990V3/Pp3c13_14960V3/Pp3c19_12460V3/Pp3c10_21520V3/Pp3c9_17240V3/Pp3c4_30330V3/Pp3c3_32550V3/Pp3c7_9260V3/Pp3c9_6000V3/Pp3c24_9070V3/Pp3c21_1450V3/Pp3c3_10580V3/Pp3c15_21890V3/Pp3c24_11670V3/Pp3c4_6350V3/Pp3c7_13640V3	21
pp_cold24	GO:0042548	regulation of photosynthesis, light reaction	17/1530	83/21111	7.953892135517236e-5	0.007064760621796916	0.0068654647906569825	Pp3c4_23170V3/Pp3c24_20010V3/Pp3c9_15440V3/Pp3c22_16330V3/Pp3c12_22830V3/Pp3c22_16160V3/Pp3c15_4460V3/Pp3c20_5760V3/Pp3c23_8400V3/Pp3c18_6770V3/Pp3c19_17220V3/Pp3c3_22870V3/Pp3c26_3620V3/Pp3c3_14080V3/Pp3c4_15850V3/Pp3c20_15780V3/Pp3c20_1800V3	17
pp_cold24	GO:0051782	negative regulation of cell division	6/1530	12/21111	9.055366598542487e-5	0.007765757493301781	0.007546686646190037	Pp3c12_18020V3/Pp3c9_8950V3/Pp3c16_19830V3/Pp3c6_27690V3/Pp3c4_11490V3/Pp3c22_2020V3	6
pp_cold24	GO:0046685	response to arsenic-containing substance	12/1530	47/21111	9.685124878184877e-5	0.008028968524015264	0.007802472533442974	Pp3c12_24560V3/Pp3c19_14230V3/Pp3c8_9230V3/Pp3c8_9380V3/Pp3c8_8490V3/Pp3c19_22640V3/Pp3c21_19080V3/Pp3c8_8860V3/Pp3c16_7110V3/Pp3c8_6770V3/Pp3c12_12140V3/Pp3c15_19920V3	12
pp_cold24	GO:0016074	sno(s)RNA metabolic process	11/1530	41/21111	1.1594921099333374e-4	0.009302118959368418	0.009039707587120348	Pp3c6_12420V3/Pp3c5_11200V3/Pp3c27_4160V3/Pp3c25_15020V3/Pp3c22_190V3/Pp3c22_210V3/Pp3c16_12410V3/Pp3c5_28430V3/Pp3c4_10290V3/Pp3c3_18310V3/Pp3c8_16180V3	11
pp_cold24	GO:0043144	sno(s)RNA processing	9/1530	29/21111	1.4264635141283724e-4	0.010776155116677743	0.010472161406849131	Pp3c6_12420V3/Pp3c5_11200V3/Pp3c27_4160V3/Pp3c22_190V3/Pp3c22_210V3/Pp3c16_12410V3/Pp3c4_10290V3/Pp3c3_18310V3/Pp3c8_16180V3	9
pp_cold24	GO:0043467	regulation of generation of precursor metabolites and energy	18/1530	95/21111	1.4298878924421613e-4	0.010776155116677743	0.010472161406849131	Pp3c4_23170V3/Pp3c24_20010V3/Pp3c9_15440V3/Pp3c22_16330V3/Pp3c12_22830V3/Pp3c22_16160V3/Pp3c15_4460V3/Pp3c20_5760V3/Pp3c23_8400V3/Pp3c18_6770V3/Pp3c19_17220V3/Pp3c3_22870V3/Pp3c26_3620V3/Pp3c16_1230V3/Pp3c3_14080V3/Pp3c4_15850V3/Pp3c20_15780V3/Pp3c20_1800V3	18
pp_cold24	GO:0031167	rRNA methylation	12/1530	49/21111	1.4939712751108438e-4	0.010927960474119612	0.01061968435806346	Pp3c6_12420V3/Pp3c5_11200V3/Pp3c27_4160V3/Pp3c1_15210V3/Pp3c2_28182V3/Pp3c9_17240V3/Pp3c17_17180V3/Pp3c16_12410V3/Pp3c12_7620V3/Pp3c10_22230V3/Pp3c3_34840V3/Pp3c24_11670V3	12
pp_cold24	GO:0006458	'de novo' protein folding	14/1530	64/21111	1.5970795363764678e-4	0.011348390877052217	0.01102825448276803	Pp3c8_7208V3/Pp3c10_13240V3/Pp3c23_15370V3/Pp3c4_3100V3/Pp3c15_8230V3/Pp3c6_20400V3/Pp3c22_2530V3/Pp3c20_23570V3/Pp3c11_26000V3/Pp3c15_13410V3/Pp3c11_2110V3/Pp3c20_8320V3/Pp3c6_15940V3/Pp3c19_7680V3	14
pp_cold24	GO:0010286	heat acclimation	17/1530	88/21111	1.6955517116457887e-4	0.01171343640795299	0.011383002134323776	Pp3c24_19290V3/Pp3c12_24560V3/Pp3c19_14230V3/Pp3c8_9230V3/Pp3c8_9380V3/Pp3c8_8490V3/Pp3c19_22640V3/Pp3c21_19080V3/Pp3c8_8860V3/Pp3c16_7110V3/Pp3c18_19780V3/Pp3c15_14660V3/Pp3c8_6770V3/Pp3c22_1060V3/Pp3c7_8450V3/Pp3c16_8190V3/Pp3c9_21820V3	17
pp_cold24	GO:0009408	response to heat	49/1530	398/21111	1.9208093225280958e-4	0.012910953473317227	0.012546737423967304	Pp3c9_16700V3/Pp3c24_19290V3/Pp3c3_8110V3/Pp3c12_24560V3/Pp3c19_14230V3/Pp3c8_9230V3/Pp3c8_9380V3/Pp3c21_6480V3/Pp3c21_6510V3/Pp3c4_27990V3/Pp3c22_17930V3/Pp3c8_8490V3/Pp3c16_18820V3/Pp3c19_22640V3/Pp3c21_19080V3/Pp3c12_22440V3/Pp3c8_8860V3/Pp3c16_7110V3/Pp3c10_13060V3/Pp3c18_19780V3/Pp3c13_3400V3/Pp3c24_16410V3/Pp3c15_14660V3/Pp3c8_22090V3/Pp3c8_6770V3/Pp3c8_7208V3/Pp3c22_1060V3/Pp3c4_21500V3/Pp…	49
pp_cold24	GO:0006457	protein folding	46/1530	369/21111	2.239046734887411e-4	0.014653971657013135	0.014240585327704973	Pp3c21_6480V3/Pp3c21_6510V3/Pp3c15_12510V3/Pp3c4_27990V3/Pp3c16_18820V3/Pp3c12_8390V3/Pp3c1_23200V3/Pp3c12_22440V3/Pp3c1_23220V3/Pp3c13_3400V3/Pp3c24_1420V3/Pp3c2_30270V3/Pp3c8_7208V3/Pp3c22_1060V3/Pp3c2_12150V3/Pp3c2_12240V3/Pp3c14_1150V3/Pp3c14_2680V3/Pp3c8_16290V3/Pp3c14_18900V3/Pp3c7_15180V3/Pp3c16_8190V3/Pp3c19_15000V3/Pp3c10_13240V3/Pp3c23_15370V3/Pp3c4_3100V3/Pp3c21_19830V3/Pp3c15_8230V3/P…	46
pp_cold24	GO:0009414	response to water deprivation	56/1530	477/21111	2.4377475818745356e-4	0.015545328810569154	0.015106797430455962	Pp3c17_931V3/Pp3c13_23730V3/Pp3c24_19290V3/Pp3c5_7110V3/Pp3c5_7180V3/Pp3c14_9940V3/Pp3c2_36220V3/Pp3c5_7150V3/Pp3c22_8470V3/Pp3c3_4140V3/Pp3c16_2800V3/Pp3c7_13080V3/Pp3c2_36190V3/Pp3c6_14860V3/Pp3c2_36500V3/Pp3c20_22310V3/Pp3c2_36480V3/Pp3c12_22440V3/Pp3c5_19770V3/Pp3c19_15790V3/Pp3c8_17580V3/Pp3c4_510V3/Pp3c2_36570V3/Pp3c4_6610V3/Pp3c21_10710V3/Pp3c10_13060V3/Pp3c19_22060V3/Pp3c6_3580V3/Pp3c5_21…	56
pp_cold24	GO:0042549	photosystem II stabilization	6/1530	14/21111	2.5930264795894983e-4	0.016122142136847706	0.015667338939835497	Pp3c4_23170V3/Pp3c22_16330V3/Pp3c22_16160V3/Pp3c18_6770V3/Pp3c26_3620V3/Pp3c3_14080V3	6
pp_cold24	GO:0006414	translational elongation	15/1530	77/21111	3.655269430814455e-4	0.022172329449842803	0.0215468513816431	Pp3c10_9620V3/Pp3c21_14550V3/Pp3c12_11700V3/Pp3c2_9920V3/Pp3c21_1500V3/Pp3c23_5580V3/Pp3c22_17180V3/Pp3c1_38600V3/Pp3c1_23850V3/Pp3c3_25300V3/Pp3c17_19052V3/Pp3c2_6770V3/Pp3c1_23900V3/Pp3c1_29390V3/Pp3c10_15140V3	15
pp_cold24	GO:0045493	xylan catabolic process	6/1530	15/21111	4.057203056183234e-4	0.02388001102983543	0.02320635952193602	Pp3c1_13060V3/Pp3c26_9330V3/Pp3c3_28310V3/Pp3c24_9140V3/Pp3c16_11320V3/Pp3c2_24620V3	6
pp_cold24	GO:0072330	monocarboxylic acid biosynthetic process	42/1530	337/21111	4.128831822609262e-4	0.02388001102983543	0.02320635952193602	Pp3c20_17620V3/Pp3c16_25110V3/Pp3c17_17840V3/Pp3c13_20480V3/Pp3c3_340V3/Pp3c2_30580V3/Pp3c11_23340V3/Pp3c3_28120V3/Pp3c10_7340V3/Pp3c5_19220V3/Pp3c5_21160V3/Pp3c24_15550V3/Pp3c24_16410V3/Pp3c7_25640V3/Pp3c16_18830V3/Pp3c25_1050V3/Pp3c3_37490V3/Pp3c1_20930V3/Pp3c21_10970V3/Pp3c12_21540V3/Pp3c13_14480V3/Pp3c8_11120V3/Pp3c25_3070V3/Pp3c17_15490V3/Pp3c3_21140V3/Pp3c25_4810V3/Pp3c21_15890V3/Pp3c4_8090…	42
pp_cold24	GO:0000462	maturation of SSU-rRNA from tricistronic rRNA transcript (SSU-rRNA, 5.8S rRNA, LSU-rRNA)	17/1530	95/21111	4.3818624805970344e-4	0.02476748179373824	0.024068794869499498	Pp3c10_17670V3/Pp3c13_22260V3/Pp3c5_4450V3/Pp3c26_4890V3/Pp3c7_9990V3/Pp3c13_14960V3/Pp3c19_12460V3/Pp3c9_17240V3/Pp3c4_30330V3/Pp3c3_32550V3/Pp3c7_9260V3/Pp3c9_6000V3/Pp3c3_10580V3/Pp3c21_2370V3/Pp3c15_21890V3/Pp3c24_11670V3/Pp3c4_6350V3	17
pp_cold24	GO:0031126	sno(s)RNA 3'-end processing	8/1530	27/21111	4.765954729345904e-4	0.02633984313751836	0.025596800137025016	Pp3c6_12420V3/Pp3c5_11200V3/Pp3c27_4160V3/Pp3c22_190V3/Pp3c22_210V3/Pp3c16_12410V3/Pp3c4_10290V3/Pp3c3_18310V3	8
pp_cold24	GO:0001763	morphogenesis of a branching structure	11/1530	48/21111	5.186949793993682e-4	0.028043356821004974	0.027252257956543464	Pp3c7_23900V3/Pp3c12_18020V3/Pp3c4_7080V3/Pp3c16_19830V3/Pp3c6_27690V3/Pp3c18_18430V3/Pp3c1_950V3/Pp3c4_11490V3/Pp3c6_21520V3/Pp3c21_10030V3/Pp3c8_1870V3	11
pp_cold24	GO:2000377	regulation of reactive oxygen species metabolic process	20/1530	124/21111	5.899706066169898e-4	0.031218231886307526	0.030337570275310383	Pp3c5_7110V3/Pp3c5_7180V3/Pp3c2_36220V3/Pp3c5_7150V3/Pp3c3_4140V3/Pp3c2_36190V3/Pp3c2_36500V3/Pp3c2_36480V3/Pp3c2_36570V3/Pp3c5_21160V3/Pp3c26_6740V3/Pp3c12_18000V3/Pp3c25_1050V3/Pp3c3_37490V3/Pp3c12_21540V3/Pp3c3_4100V3/Pp3c1_10690V3/Pp3c13_4710V3/Pp3c7_11410V3/Pp3c6_12510V3	20
pp_cold24	GO:0000959	mitochondrial RNA metabolic process	9/1530	35/21111	6.77194640790095e-4	0.0350871473259368	0.03409734419416794	Pp3c1_22150V3/Pp3c4_6610V3/Pp3c26_6450V3/Pp3c2_19900V3/Pp3c12_23420V3/Pp3c12_4010V3/Pp3c1_6280V3/Pp3c12_23410V3/Pp3c20_23490V3	9
pp_cold24	GO:0061077	chaperone-mediated protein folding	19/1530	119/21111	9.070835933478965e-4	0.04603912033992283	0.04474036370197144	Pp3c12_8390V3/Pp3c8_7208V3/Pp3c14_1150V3/Pp3c10_13240V3/Pp3c23_15370V3/Pp3c4_3100V3/Pp3c15_8230V3/Pp3c9_17650V3/Pp3c6_20400V3/Pp3c22_2530V3/Pp3c20_23570V3/Pp3c11_26000V3/Pp3c16_12630V3/Pp3c15_13410V3/Pp3c11_2110V3/Pp3c20_8320V3/Pp3c6_15940V3/Pp3c15_21140V3/Pp3c19_7680V3	19
pp_cold24	GO:0070574	cadmium ion transmembrane transport	5/1530	12/21111	0.0010216006605999195	0.0490967812536015	0.04771176846264535	Pp3c14_11830V3/Pp3c5_3340V3/Pp3c3_11850V3/Pp3c1_25070V3/Pp3c13_21490V3	5
pp_cold24	GO:0048527	lateral root development	23/1530	158/21111	0.0010459483467046178	0.0490967812536015	0.04771176846264535	Pp3c7_13340V3/Pp3c12_18020V3/Pp3c9_8950V3/Pp3c4_5410V3/Pp3c16_19830V3/Pp3c16_10420V3/Pp3c21_4950V3/Pp3c22_9060V3/Pp3c12_14300V3/Pp3c22_14490V3/Pp3c6_27690V3/Pp3c18_18430V3/Pp3c3_30370V3/Pp3c12_7620V3/Pp3c1_33830V3/Pp3c16_6270V3/Pp3c21_4900V3/Pp3c4_11490V3/Pp3c21_10030V3/Pp3c19_13580V3/Pp3c26_6440V3/Pp3c14_24760V3/Pp3c16_11030V3	23
pp_cold24	GO:0010223	secondary shoot formation	9/1530	37/21111	0.0010462924834905023	0.0490967812536015	0.04771176846264535	Pp3c7_23900V3/Pp3c12_18020V3/Pp3c4_7080V3/Pp3c16_19830V3/Pp3c6_27690V3/Pp3c1_950V3/Pp3c4_11490V3/Pp3c6_21520V3/Pp3c8_1870V3	9
pp_cold24	GO:0010346	shoot axis formation	9/1530	37/21111	0.0010462924834905023	0.0490967812536015	0.04771176846264535	Pp3c7_23900V3/Pp3c12_18020V3/Pp3c4_7080V3/Pp3c16_19830V3/Pp3c6_27690V3/Pp3c1_950V3/Pp3c4_11490V3/Pp3c6_21520V3/Pp3c8_1870V3	9
zc_heat05	GO:0009408	response to heat	21/188	398/21111	7.084722374527197e-11	7.460212660377139e-8	7.226416822017742e-8	Zci_14847/Zci_03616/Zci_12148/Zci_06996/Zci_03145/Zci_10910/Zci_00183/Zci_13756/Zci_04639/Zci_07019/Zci_11293/Zci_10513/Zci_02339/Zci_09733/Zci_10764/Zci_04241/Zci_11983/Zci_07026/Zci_05364/Zci_04073/Zci_01750	21
zc_heat05	GO:0006457	protein folding	16/188	369/21111	2.168460961028052e-7	1.1416946959812693e-4	1.1059150901243065e-4	Zci_14847/Zci_05742/Zci_00183/Zci_13756/Zci_09413/Zci_05737/Zci_05572/Zci_14659/Zci_00678/Zci_10513/Zci_02245/Zci_01051/Zci_00590/Zci_04770/Zci_05364/Zci_01750	16
zc_heat05	GO:0042542	response to hydrogen peroxide	9/188	149/21111	7.769573243312708e-6	0.0027271202084027607	0.0026416549027263206	Zci_03616/Zci_12148/Zci_06996/Zci_10910/Zci_07019/Zci_11293/Zci_02339/Zci_10764/Zci_04241	9
zc_heat05	GO:0046677	response to antibiotic	13/188	373/21111	3.163903650384042e-5	0.006819170342303814	0.006605464149240162	Zci_03616/Zci_12148/Zci_06996/Zci_10910/Zci_02032/Zci_09937/Zci_07019/Zci_11293/Zci_09179/Zci_02339/Zci_10764/Zci_04241/Zci_12061	13
zc_heat05	GO:0045471	response to ethanol	4/188	21/21111	3.23797262217655e-5	0.006819170342303814	0.006605464149240162	Zci_12148/Zci_06996/Zci_07019/Zci_10764	4
zc_heat05	GO:0009636	response to toxic substance	13/188	389/21111	4.8701159917882125e-5	0.008547053565588313	0.008279197186039962	Zci_03616/Zci_12148/Zci_06996/Zci_10910/Zci_04193/Zci_07019/Zci_11293/Zci_02339/Zci_04973/Zci_10764/Zci_04241/Zci_13126/Zci_12061	13
zc_heat05	GO:0071396	cellular response to lipid	12/188	380/21111	1.618459749111944e-4	0.022471471135504108	0.02176723699735441	Zci_05968/Zci_07432/Zci_12132/Zci_10212/Zci_03760/Zci_02946/Zci_06035/Zci_10181/Zci_06046/Zci_04127/Zci_13126/Zci_08956	12
zc_heat05	GO:0071215	cellular response to abscisic acid stimulus	10/188	276/21111	1.9206385585900947e-4	0.022471471135504108	0.02176723699735441	Zci_05968/Zci_12132/Zci_10212/Zci_03760/Zci_02946/Zci_06035/Zci_10181/Zci_04127/Zci_13126/Zci_08956	10
zc_heat05	GO:0097306	cellular response to alcohol	10/188	276/21111	1.9206385585900947e-4	0.022471471135504108	0.02176723699735441	Zci_05968/Zci_12132/Zci_10212/Zci_03760/Zci_02946/Zci_06035/Zci_10181/Zci_04127/Zci_13126/Zci_08956	10
zc_heat05	GO:0046688	response to copper ion	5/188	62/21111	2.2777107696210643e-4	0.023276604654935012	0.022547138412187757	Zci_12148/Zci_06996/Zci_04193/Zci_07019/Zci_10764	5
zc_heat05	GO:0009644	response to high light intensity	9/188	232/21111	2.4315541424908368e-4	0.023276604654935012	0.022547138412187757	Zci_03616/Zci_05968/Zci_10910/Zci_11293/Zci_02339/Zci_09733/Zci_04241/Zci_14346/Zci_08995	9
zc_heat05	GO:0000302	response to reactive oxygen species	10/188	298/21111	3.539977267731063e-4	0.03106330052434008	0.03008980677571404	Zci_03616/Zci_12148/Zci_06996/Zci_10910/Zci_02032/Zci_07019/Zci_11293/Zci_02339/Zci_10764/Zci_04241	10
zc_heat05	GO:0042026	protein refolding	3/188	19/21111	6.062960149509943e-4	0.04910997721103054	0.04757091809615494	Zci_09413/Zci_00678/Zci_05364	3
zc_heat1	GO:0009408	response to heat	23/417	398/21111	4.938212021852899e-6	0.007846818902724257	0.0077711862870211415	Zci_14847/Zci_03616/Zci_12148/Zci_06996/Zci_10910/Zci_03145/Zci_03144/Zci_11293/Zci_00183/Zci_07019/Zci_13756/Zci_04639/Zci_10513/Zci_07026/Zci_10764/Zci_02339/Zci_05364/Zci_04241/Zci_06808/Zci_01750/Zci_08867/Zci_09733/Zci_03916	23
zc_heat1	GO:0042542	response to hydrogen peroxide	12/417	149/21111	4.185743622995414e-5	0.03325573308469856	0.032935193244095495	Zci_03616/Zci_12148/Zci_06996/Zci_10910/Zci_03144/Zci_11293/Zci_07019/Zci_10764/Zci_02339/Zci_04241/Zci_08918/Zci_07707	12
zc_heat2	GO:0006457	protein folding	27/444	369/21111	2.2684213330926367e-8	3.94024785558191e-5	3.83243814696177e-5	Zci_14847/Zci_05742/Zci_00183/Zci_09413/Zci_13756/Zci_14659/Zci_00678/Zci_00590/Zci_10513/Zci_04770/Zci_05572/Zci_01750/Zci_05737/Zci_02245/Zci_09319/Zci_04398/Zci_08127/Zci_06714/Zci_10822/Zci_05364/Zci_04700/Zci_11486/Zci_13107/Zci_04397/Zci_09158/Zci_09425/Zci_01051	27
zc_heat2	GO:0009408	response to heat	26/444	398/21111	3.8407454417968114e-7	3.335687416200531e-4	3.244419175833623e-4	Zci_14847/Zci_12148/Zci_03616/Zci_06996/Zci_10910/Zci_03144/Zci_03145/Zci_11293/Zci_07019/Zci_04965/Zci_00183/Zci_13756/Zci_04639/Zci_08867/Zci_07026/Zci_10764/Zci_10513/Zci_06808/Zci_01750/Zci_04241/Zci_15916/Zci_09882/Zci_05364/Zci_11983/Zci_13107/Zci_00969	26
zc_heat2	GO:0016051	carbohydrate biosynthetic process	25/444	413/21111	2.5595081317871687e-6	0.0014819552083047706	0.0014414072110590901	Zci_11293/Zci_07867/Zci_08150/Zci_13910/Zci_05255/Zci_04241/Zci_08808/Zci_00169/Zci_09882/Zci_02839/Zci_13796/Zci_04306/Zci_08373/Zci_03721/Zci_02347/Zci_03738/Zci_03271/Zci_07640/Zci_03055/Zci_13592/Zci_03021/Zci_05278/Zci_09930/Zci_03113/Zci_10058	25
zc_heat2	GO:0045488	pectin metabolic process	8/444	64/21111	5.6731750414447544e-5	0.021531284079586675	0.020942163408015402	Zci_02209/Zci_10289/Zci_00169/Zci_03738/Zci_03055/Zci_13592/Zci_03021/Zci_05278	8
zc_heat2	GO:0045471	response to ethanol	5/444	21/21111	6.197836522621381e-5	0.021531284079586675	0.020942163408015402	Zci_12148/Zci_06996/Zci_07019/Zci_04965/Zci_10764	5
zc_heat2	GO:0042542	response to hydrogen peroxide	12/444	149/21111	7.629388099581406e-5	0.02208707854828817	0.021482750701452908	Zci_12148/Zci_03616/Zci_06996/Zci_10910/Zci_03144/Zci_11293/Zci_07019/Zci_04965/Zci_10764/Zci_04241/Zci_07707/Zci_00969	12
zc_heat2	GO:0010393	galacturonan metabolic process	8/444	71/21111	1.1997048423316159e-4	0.02976981873042881	0.028955282284845767	Zci_02209/Zci_10289/Zci_00169/Zci_03738/Zci_03055/Zci_13592/Zci_03021/Zci_05278	8
zc_heat2	GO:0034975	protein folding in endoplasmic reticulum	4/444	14/21111	1.6343899962654353e-4	0.033799791205796306	0.03287499008290342	Zci_04398/Zci_06714/Zci_04397/Zci_01051	4
zc_heat2	GO:0000271	polysaccharide biosynthetic process	15/444	239/21111	1.7512845184350416e-4	0.033799791205796306	0.03287499008290342	Zci_11293/Zci_08150/Zci_13910/Zci_00169/Zci_13796/Zci_08373/Zci_03721/Zci_02347/Zci_03738/Zci_03055/Zci_13592/Zci_03021/Zci_05278/Zci_09930/Zci_03113	15
zc_heat24	GO:0015979	photosynthesis	38/692	460/21111	1.9511375407513989e-7	4.1442161365559714e-4	4.0809582036558214e-4	Zci_05966/Zci_05974/Zci_05968/Zci_12461/Zci_12463/Zci_11077/Zci_04788/Zci_04401/Zci_06449/Zci_13084/Zci_08643/Zci_10392/Zci_09519/Zci_03607/Zci_10519/Zci_10428/Zci_07867/Zci_07278/Zci_00732/Zci_11585/Zci_04782/Zci_15241/Zci_01826/Zci_03479/Zci_07052/Zci_00705/Zci_10362/Zci_11520/Zci_09986/Zci_07976/Zci_07970/Zci_02769/Zci_12475/Zci_14760/Zci_04387/Zci_04586/Zci_15264/Zci_04388	38
zc_heat24	GO:0019684	photosynthesis, light reaction	25/692	264/21111	2.2072371835575638e-6	0.0016528318079888447	0.0016276027368786969	Zci_05966/Zci_05974/Zci_05968/Zci_12461/Zci_12463/Zci_04788/Zci_04401/Zci_06449/Zci_13084/Zci_08643/Zci_10392/Zci_10519/Zci_10428/Zci_07867/Zci_00732/Zci_11585/Zci_15241/Zci_01826/Zci_00705/Zci_10362/Zci_09986/Zci_07976/Zci_12475/Zci_14760/Zci_15264	25
zc_heat24	GO:0009765	photosynthesis, light harvesting	17/692	136/21111	2.3345082033740744e-6	0.0016528318079888447	0.0016276027368786969	Zci_05966/Zci_05974/Zci_05968/Zci_12461/Zci_04788/Zci_04401/Zci_06449/Zci_10944/Zci_13084/Zci_10392/Zci_01548/Zci_10428/Zci_00732/Zci_11585/Zci_15241/Zci_01826/Zci_15343	17
zc_heat24	GO:0009768	photosynthesis, light harvesting in photosystem I	12/692	76/21111	6.357056707529292e-6	0.0033755971116980537	0.003324071494173869	Zci_05966/Zci_05974/Zci_05968/Zci_12461/Zci_04788/Zci_04401/Zci_06449/Zci_13084/Zci_10392/Zci_00732/Zci_11585/Zci_15241	12
me_heat05	GO:0015074	DNA integration	30/919	61/21111	5.904838869318743e-25	1.3079218095541017e-21	1.2735805098141163e-21	Me1_v2_0052260/Me1_v2_0199540/Me1_v2_0082150/Me1_v2_0206520/Me1_v2_0203730/Me1_v2_0124620/Me1_v2_0092930/Me1_v2_0078540/Me1_v2_0150860/Me1_v2_0157160/Me1_v2_0148820/Me1_v2_0205250/Me1_v2_0103450/Me1_v2_0223500/Me1_v2_0182370/Me1_v2_0109330/Me1_v2_0128840/Me1_v2_0086590/Me1_v2_0186320/Me1_v2_0177820/Me1_v2_0199820/Me1_v2_0091480/Me1_v2_0098040/Me1_v2_0215840/Me1_v2_0059390/Me1_v2_0192760/Me1_v2_00…	30
me_heat05	GO:0018105	peptidyl-serine phosphorylation	27/919	150/21111	3.1639591865130593e-10	3.504084799063213e-7	3.4120801964027674e-7	Me1_v2_0132640/Me1_v2_0171240/Me1_v2_0161280/Me1_v2_0115680/Me1_v2_0094700/Me1_v2_0199390/Me1_v2_0090180/Me1_v2_0090200/Me1_v2_0226980/Me1_v2_0109310/Me1_v2_0154200/Me1_v2_0054660/Me1_v2_0149640/Me1_v2_0165840/Me1_v2_0161230/Me1_v2_0161180/Me1_v2_0086830/Me1_v2_0039480/Me1_v2_0184250/Me1_v2_0193120/Me1_v2_0159060/Me1_v2_0132730/Me1_v2_0199220/Me1_v2_0074270/Me1_v2_0120910/Me1_v2_0149210/Me1_v2_01…	27
me_heat05	GO:0018209	peptidyl-serine modification	27/919	153/21111	5.022414458745202e-10	3.708216008706874e-7	3.610851658234708e-7	Me1_v2_0132640/Me1_v2_0171240/Me1_v2_0161280/Me1_v2_0115680/Me1_v2_0094700/Me1_v2_0199390/Me1_v2_0090180/Me1_v2_0090200/Me1_v2_0226980/Me1_v2_0109310/Me1_v2_0154200/Me1_v2_0054660/Me1_v2_0149640/Me1_v2_0165840/Me1_v2_0161230/Me1_v2_0161180/Me1_v2_0086830/Me1_v2_0039480/Me1_v2_0184250/Me1_v2_0193120/Me1_v2_0159060/Me1_v2_0132730/Me1_v2_0199220/Me1_v2_0074270/Me1_v2_0120910/Me1_v2_0149210/Me1_v2_01…	27
me_heat05	GO:0009738	abscisic acid-activated signaling pathway	31/919	215/21111	4.6282504808667e-9	2.562893703779935e-6	2.495601377709439e-6	Me1_v2_0132640/Me1_v2_0171240/Me1_v2_0161280/Me1_v2_0115680/Me1_v2_0094700/Me1_v2_0199390/Me1_v2_0090180/Me1_v2_0090200/Me1_v2_0064660/Me1_v2_0226980/Me1_v2_0185540/Me1_v2_0109310/Me1_v2_0154200/Me1_v2_0054660/Me1_v2_0149640/Me1_v2_0165840/Me1_v2_0161230/Me1_v2_0161180/Me1_v2_0086830/Me1_v2_0039480/Me1_v2_0184250/Me1_v2_0193120/Me1_v2_0220640/Me1_v2_0177770/Me1_v2_0159060/Me1_v2_0132730/Me1_v2_01…	31
me_heat05	GO:0032196	transposition	8/919	15/21111	6.130922848595891e-8	2.26333235160665e-5	2.20390542399526e-5	Me1_v2_0203730/Me1_v2_0124620/Me1_v2_0227440/Me1_v2_0205250/Me1_v2_0223500/Me1_v2_0128840/Me1_v2_0091480/Me1_v2_0098040	8
me_heat05	GO:0032197	transposition, RNA-mediated	8/919	15/21111	6.130922848595891e-8	2.26333235160665e-5	2.20390542399526e-5	Me1_v2_0203730/Me1_v2_0124620/Me1_v2_0227440/Me1_v2_0205250/Me1_v2_0223500/Me1_v2_0128840/Me1_v2_0091480/Me1_v2_0098040	8
me_heat05	GO:0071215	cellular response to abscisic acid stimulus	32/919	276/21111	4.774562787687847e-7	1.3219570718410724e-4	1.2872472568384733e-4	Me1_v2_0132640/Me1_v2_0171240/Me1_v2_0161280/Me1_v2_0115680/Me1_v2_0094700/Me1_v2_0199390/Me1_v2_0090180/Me1_v2_0090200/Me1_v2_0064660/Me1_v2_0226980/Me1_v2_0185540/Me1_v2_0109310/Me1_v2_0154200/Me1_v2_0054660/Me1_v2_0149640/Me1_v2_0165840/Me1_v2_0161230/Me1_v2_0161180/Me1_v2_0086830/Me1_v2_0039480/Me1_v2_0184250/Me1_v2_0133100/Me1_v2_0193120/Me1_v2_0220640/Me1_v2_0177770/Me1_v2_0159060/Me1_v2_01…	32
me_heat05	GO:0097306	cellular response to alcohol	32/919	276/21111	4.774562787687847e-7	1.3219570718410724e-4	1.2872472568384733e-4	Me1_v2_0132640/Me1_v2_0171240/Me1_v2_0161280/Me1_v2_0115680/Me1_v2_0094700/Me1_v2_0199390/Me1_v2_0090180/Me1_v2_0090200/Me1_v2_0064660/Me1_v2_0226980/Me1_v2_0185540/Me1_v2_0109310/Me1_v2_0154200/Me1_v2_0054660/Me1_v2_0149640/Me1_v2_0165840/Me1_v2_0161230/Me1_v2_0161180/Me1_v2_0086830/Me1_v2_0039480/Me1_v2_0184250/Me1_v2_0133100/Me1_v2_0193120/Me1_v2_0220640/Me1_v2_0177770/Me1_v2_0159060/Me1_v2_01…	32
me_heat05	GO:0046777	protein autophosphorylation	33/919	296/21111	7.783170740028398e-7	1.915524798795878e-4	1.8652300405050512e-4	Me1_v2_0132640/Me1_v2_0171240/Me1_v2_0161280/Me1_v2_0115680/Me1_v2_0094700/Me1_v2_0199390/Me1_v2_0090180/Me1_v2_0090200/Me1_v2_0226980/Me1_v2_0109310/Me1_v2_0154200/Me1_v2_0054660/Me1_v2_0149640/Me1_v2_0165840/Me1_v2_0161230/Me1_v2_0161180/Me1_v2_0086830/Me1_v2_0016730/Me1_v2_0039480/Me1_v2_0184250/Me1_v2_0100110/Me1_v2_0116530/Me1_v2_0193120/Me1_v2_0159060/Me1_v2_0132730/Me1_v2_0199220/Me1_v2_00…	33
me_heat05	GO:0036065	fucosylation	10/919	40/21111	5.995261344482606e-6	0.0013279503878028973	0.0012930832099836696	Me1_v2_0174090/Me1_v2_0003490/Me1_v2_0170060/Me1_v2_0071170/Me1_v2_0071180/Me1_v2_0072540/Me1_v2_0173930/Me1_v2_0174100/Me1_v2_0195650/Me1_v2_0084880	10
me_heat05	GO:0042545	cell wall modification	16/919	105/21111	1.2057558427128207e-5	0.0024279538105535436	0.002364204518390976	Me1_v2_0096680/Me1_v2_0178040/Me1_v2_0098420/Me1_v2_0190630/Me1_v2_0208230/Me1_v2_0224940/Me1_v2_0148850/Me1_v2_0144270/Me1_v2_0169710/Me1_v2_0227180/Me1_v2_0220890/Me1_v2_0074430/Me1_v2_0154280/Me1_v2_0032470/Me1_v2_0063770/Me1_v2_0071720	16
me_heat05	GO:0071897	DNA biosynthetic process	16/919	106/21111	1.363582572888499e-5	0.002516946165790021	0.0024508602560074865	Me1_v2_0203730/Me1_v2_0124620/Me1_v2_0227440/Me1_v2_0205250/Me1_v2_0223500/Me1_v2_0128840/Me1_v2_0219700/Me1_v2_0041660/Me1_v2_0206450/Me1_v2_0091480/Me1_v2_0098040/Me1_v2_0105300/Me1_v2_0062860/Me1_v2_0138860/Me1_v2_0065890/Me1_v2_0058190	16
me_heat05	GO:0071555	cell wall organization	22/919	186/21111	2.09091889172156e-5	0.0035626041116640426	0.0034690630033501835	Me1_v2_0096680/Me1_v2_0098420/Me1_v2_0190630/Me1_v2_0219800/Me1_v2_0150620/Me1_v2_0224940/Me1_v2_0148850/Me1_v2_0144270/Me1_v2_0119420/Me1_v2_0221780/Me1_v2_0172620/Me1_v2_0204130/Me1_v2_0087620/Me1_v2_0089750/Me1_v2_0074430/Me1_v2_0223600/Me1_v2_0154280/Me1_v2_0036630/Me1_v2_0032470/Me1_v2_0153690/Me1_v2_0063770/Me1_v2_0067560	22
me_heat05	GO:0006278	RNA-templated DNA biosynthetic process	10/919	46/21111	2.2745582074015503e-5	0.0035986760209960242	0.0035041877947111105	Me1_v2_0203730/Me1_v2_0124620/Me1_v2_0227440/Me1_v2_0205250/Me1_v2_0223500/Me1_v2_0128840/Me1_v2_0219700/Me1_v2_0041660/Me1_v2_0091480/Me1_v2_0098040	10
me_heat05	GO:0071396	cellular response to lipid	35/919	380/21111	2.649523821495378e-5	0.003912463509741508	0.003809736358065986	Me1_v2_0132640/Me1_v2_0171240/Me1_v2_0161280/Me1_v2_0115680/Me1_v2_0094700/Me1_v2_0199390/Me1_v2_0090180/Me1_v2_0090200/Me1_v2_0064660/Me1_v2_0226980/Me1_v2_0185540/Me1_v2_0109310/Me1_v2_0154200/Me1_v2_0054660/Me1_v2_0149640/Me1_v2_0165840/Me1_v2_0161230/Me1_v2_0161180/Me1_v2_0086830/Me1_v2_0218560/Me1_v2_0039480/Me1_v2_0184250/Me1_v2_0168580/Me1_v2_0133100/Me1_v2_0193120/Me1_v2_0220640/Me1_v2_01…	35
me_heat05	GO:0045229	external encapsulating structure organization	24/919	223/21111	4.308240622325336e-5	0.005964220611531637	0.0058076217336477725	Me1_v2_0096680/Me1_v2_0098420/Me1_v2_0190630/Me1_v2_0219800/Me1_v2_0150620/Me1_v2_0224940/Me1_v2_0145860/Me1_v2_0148850/Me1_v2_0144270/Me1_v2_0168580/Me1_v2_0119420/Me1_v2_0221780/Me1_v2_0172620/Me1_v2_0204130/Me1_v2_0087620/Me1_v2_0089750/Me1_v2_0074430/Me1_v2_0223600/Me1_v2_0154280/Me1_v2_0036630/Me1_v2_0032470/Me1_v2_0153690/Me1_v2_0063770/Me1_v2_0067560	24
me_heat05	GO:0036066	protein O-linked fucosylation	8/919	32/21111	5.1781173123227455e-5	0.006746782262820518	0.006569636144241057	Me1_v2_0186020/Me1_v2_0174090/Me1_v2_0170060/Me1_v2_0072540/Me1_v2_0173930/Me1_v2_0174100/Me1_v2_0195650/Me1_v2_0084880	8
me_heat05	GO:0009664	plant-type cell wall organization	16/919	125/21111	1.0666450833216566e-4	0.01312566033087483	0.012781027928222659	Me1_v2_0072990/Me1_v2_0096680/Me1_v2_0098420/Me1_v2_0150620/Me1_v2_0224940/Me1_v2_0116130/Me1_v2_0148850/Me1_v2_0119420/Me1_v2_0221780/Me1_v2_0172620/Me1_v2_0204130/Me1_v2_0089750/Me1_v2_0223600/Me1_v2_0153690/Me1_v2_0063770/Me1_v2_0067560	16
me_heat05	GO:0071554	cell wall organization or biogenesis	39/919	488/21111	2.0683373627847636e-4	0.024112459255622377	0.023479353220753358	Me1_v2_0096680/Me1_v2_0098420/Me1_v2_0190630/Me1_v2_0219800/Me1_v2_0150620/Me1_v2_0224940/Me1_v2_0166820/Me1_v2_0148850/Me1_v2_0144270/Me1_v2_0193060/Me1_v2_0119420/Me1_v2_0201620/Me1_v2_0221780/Me1_v2_0231420/Me1_v2_0189510/Me1_v2_0200920/Me1_v2_0172620/Me1_v2_0058330/Me1_v2_0204130/Me1_v2_0087620/Me1_v2_0089750/Me1_v2_0074430/Me1_v2_0223600/Me1_v2_0154280/Me1_v2_0036630/Me1_v2_0183490/Me1_v2_00…	39
me_heat1	GO:0015074	DNA integration	34/2316	61/21111	1.4788107851221583e-17	4.486711922060629e-14	4.397516282073787e-14	Me1_v2_0052260/Me1_v2_0082150/Me1_v2_0199540/Me1_v2_0092930/Me1_v2_0206520/Me1_v2_0078540/Me1_v2_0150860/Me1_v2_0124620/Me1_v2_0203730/Me1_v2_0157160/Me1_v2_0223500/Me1_v2_0148820/Me1_v2_0103450/Me1_v2_0182370/Me1_v2_0177820/Me1_v2_0205250/Me1_v2_0091480/Me1_v2_0109330/Me1_v2_0202390/Me1_v2_0098040/Me1_v2_0199820/Me1_v2_0186320/Me1_v2_0086590/Me1_v2_0135860/Me1_v2_0128840/Me1_v2_0125420/Me1_v2_02…	34
me_heat1	GO:0018209	peptidyl-serine modification	41/2316	153/21111	3.8756436254970516e-8	5.8793513798790275e-5	5.762470127383774e-5	Me1_v2_0171240/Me1_v2_0161280/Me1_v2_0094700/Me1_v2_0090180/Me1_v2_0090200/Me1_v2_0132640/Me1_v2_0161230/Me1_v2_0199390/Me1_v2_0086830/Me1_v2_0115680/Me1_v2_0054660/Me1_v2_0149640/Me1_v2_0226980/Me1_v2_0154200/Me1_v2_0109310/Me1_v2_0161180/Me1_v2_0159060/Me1_v2_0132410/Me1_v2_0193120/Me1_v2_0180850/Me1_v2_0184250/Me1_v2_0062940/Me1_v2_0223400/Me1_v2_0165840/Me1_v2_0138220/Me1_v2_0120910/Me1_v2_01…	41
me_heat1	GO:0018105	peptidyl-serine phosphorylation	40/2316	150/21111	6.537636905690447e-8	6.61173012395494e-5	6.480289213535267e-5	Me1_v2_0171240/Me1_v2_0161280/Me1_v2_0094700/Me1_v2_0090180/Me1_v2_0090200/Me1_v2_0132640/Me1_v2_0161230/Me1_v2_0199390/Me1_v2_0086830/Me1_v2_0115680/Me1_v2_0054660/Me1_v2_0149640/Me1_v2_0226980/Me1_v2_0154200/Me1_v2_0109310/Me1_v2_0161180/Me1_v2_0159060/Me1_v2_0132410/Me1_v2_0193120/Me1_v2_0180850/Me1_v2_0184250/Me1_v2_0062940/Me1_v2_0223400/Me1_v2_0165840/Me1_v2_0138220/Me1_v2_0120910/Me1_v2_01…	40
me_heat1	GO:0006486	protein glycosylation	63/2316	299/21111	2.4930386277227776e-7	1.8909697991277268e-4	1.8533774008728545e-4	Me1_v2_0108290/Me1_v2_0166820/Me1_v2_0174090/Me1_v2_0173930/Me1_v2_0084880/Me1_v2_0119420/Me1_v2_0232340/Me1_v2_0141720/Me1_v2_0108160/Me1_v2_0170060/Me1_v2_0100000/Me1_v2_0071180/Me1_v2_0071170/Me1_v2_0072540/Me1_v2_0210770/Me1_v2_0201330/Me1_v2_0003490/Me1_v2_0182510/Me1_v2_0150230/Me1_v2_0210780/Me1_v2_0108200/Me1_v2_0087120/Me1_v2_0229230/Me1_v2_0110860/Me1_v2_0210590/Me1_v2_0186490/Me1_v2_01…	63
me_heat1	GO:0046777	protein autophosphorylation	62/2316	296/21111	3.844277997659498e-7	2.3327078889797832e-4	2.286333756502754e-4	Me1_v2_0171240/Me1_v2_0161280/Me1_v2_0094700/Me1_v2_0090180/Me1_v2_0090200/Me1_v2_0132640/Me1_v2_0161230/Me1_v2_0199390/Me1_v2_0086830/Me1_v2_0115680/Me1_v2_0054660/Me1_v2_0149640/Me1_v2_0226980/Me1_v2_0164480/Me1_v2_0154200/Me1_v2_0064880/Me1_v2_0109310/Me1_v2_0161180/Me1_v2_0211880/Me1_v2_0205300/Me1_v2_0159060/Me1_v2_0016730/Me1_v2_0116530/Me1_v2_0132410/Me1_v2_0193120/Me1_v2_0180850/Me1_v2_01…	62
me_heat1	GO:1901684	arsenate ion transmembrane transport	13/2316	25/21111	4.686052536058938e-7	2.369580565733803e-4	2.3224734060292104e-4	Me1_v2_0154230/Me1_v2_0085530/Me1_v2_0125510/Me1_v2_0126950/Me1_v2_0069970/Me1_v2_0155960/Me1_v2_0026010/Me1_v2_0074430/Me1_v2_0060040/Me1_v2_0225770/Me1_v2_0177270/Me1_v2_0032470/Me1_v2_0063890	13
me_heat1	GO:0015700	arsenite transport	11/2316	20/21111	1.7678409548465478e-6	7.662327795720609e-4	7.510001048784207e-4	Me1_v2_0125510/Me1_v2_0126950/Me1_v2_0069970/Me1_v2_0155960/Me1_v2_0026010/Me1_v2_0074430/Me1_v2_0060040/Me1_v2_0225770/Me1_v2_0177270/Me1_v2_0032470/Me1_v2_0063890	11
me_heat1	GO:0071897	DNA biosynthetic process	29/2316	106/21111	2.300057114429493e-6	8.722966606473853e-4	8.549554405609629e-4	Me1_v2_0124620/Me1_v2_0203730/Me1_v2_0227440/Me1_v2_0223500/Me1_v2_0206450/Me1_v2_0205250/Me1_v2_0091480/Me1_v2_0202390/Me1_v2_0098040/Me1_v2_0041660/Me1_v2_0062860/Me1_v2_0105300/Me1_v2_0219700/Me1_v2_0128840/Me1_v2_0138860/Me1_v2_0066430/Me1_v2_0225830/Me1_v2_0058190/Me1_v2_0065890/Me1_v2_0114160/Me1_v2_0212290/Me1_v2_0079220/Me1_v2_0057300/Me1_v2_0063650/Me1_v2_0178230/Me1_v2_0069190/Me1_v2_00…	29
me_heat1	GO:0009738	abscisic acid-activated signaling pathway	47/2316	215/21111	2.7856312884324536e-6	9.390672587893404e-4	9.203986420844072e-4	Me1_v2_0171240/Me1_v2_0161280/Me1_v2_0185540/Me1_v2_0094700/Me1_v2_0090180/Me1_v2_0090200/Me1_v2_0132640/Me1_v2_0161230/Me1_v2_0199390/Me1_v2_0064660/Me1_v2_0086830/Me1_v2_0115680/Me1_v2_0054660/Me1_v2_0149640/Me1_v2_0226980/Me1_v2_0154200/Me1_v2_0109310/Me1_v2_0161180/Me1_v2_0159060/Me1_v2_0132410/Me1_v2_0193120/Me1_v2_0180850/Me1_v2_0184250/Me1_v2_0062940/Me1_v2_0223400/Me1_v2_0165840/Me1_v2_01…	47
me_heat1	GO:0032196	transposition	9/2316	15/21111	6.114009291093102e-6	0.00168635492628877	0.0016528302629031592	Me1_v2_0124620/Me1_v2_0203730/Me1_v2_0227440/Me1_v2_0223500/Me1_v2_0205250/Me1_v2_0091480/Me1_v2_0202390/Me1_v2_0098040/Me1_v2_0128840	9
me_heat1	GO:0032197	transposition, RNA-mediated	9/2316	15/21111	6.114009291093102e-6	0.00168635492628877	0.0016528302629031592	Me1_v2_0124620/Me1_v2_0203730/Me1_v2_0227440/Me1_v2_0223500/Me1_v2_0205250/Me1_v2_0091480/Me1_v2_0202390/Me1_v2_0098040/Me1_v2_0128840	9
me_heat1	GO:0071215	cellular response to abscisic acid stimulus	53/2316	276/21111	3.459494825224282e-5	0.008073928692100362	0.007913419337051496	Me1_v2_0171240/Me1_v2_0161280/Me1_v2_0185540/Me1_v2_0094700/Me1_v2_0090180/Me1_v2_0090200/Me1_v2_0132640/Me1_v2_0161230/Me1_v2_0199390/Me1_v2_0064660/Me1_v2_0086830/Me1_v2_0115680/Me1_v2_0054660/Me1_v2_0133100/Me1_v2_0149640/Me1_v2_0226980/Me1_v2_0154200/Me1_v2_0109310/Me1_v2_0161180/Me1_v2_0159060/Me1_v2_0132410/Me1_v2_0193120/Me1_v2_0180850/Me1_v2_0184250/Me1_v2_0062940/Me1_v2_0233230/Me1_v2_02…	53
me_heat1	GO:0097306	cellular response to alcohol	53/2316	276/21111	3.459494825224282e-5	0.008073928692100362	0.007913419337051496	Me1_v2_0171240/Me1_v2_0161280/Me1_v2_0185540/Me1_v2_0094700/Me1_v2_0090180/Me1_v2_0090200/Me1_v2_0132640/Me1_v2_0161230/Me1_v2_0199390/Me1_v2_0064660/Me1_v2_0086830/Me1_v2_0115680/Me1_v2_0054660/Me1_v2_0133100/Me1_v2_0149640/Me1_v2_0226980/Me1_v2_0154200/Me1_v2_0109310/Me1_v2_0161180/Me1_v2_0159060/Me1_v2_0132410/Me1_v2_0193120/Me1_v2_0180850/Me1_v2_0184250/Me1_v2_0062940/Me1_v2_0233230/Me1_v2_02…	53
me_heat1	GO:0036065	fucosylation	14/2316	40/21111	5.117763102840057e-5	0.011090923752869094	0.010870436665806888	Me1_v2_0174090/Me1_v2_0173930/Me1_v2_0084880/Me1_v2_0170060/Me1_v2_0071180/Me1_v2_0071170/Me1_v2_0072540/Me1_v2_0003490/Me1_v2_0084870/Me1_v2_0174100/Me1_v2_0204740/Me1_v2_0051200/Me1_v2_0201040/Me1_v2_0195650	14
me_heat1	GO:0006278	RNA-templated DNA biosynthetic process	15/2316	46/21111	7.132382679947743e-5	0.014426432700640968	0.014139635839194649	Me1_v2_0124620/Me1_v2_0203730/Me1_v2_0227440/Me1_v2_0223500/Me1_v2_0205250/Me1_v2_0091480/Me1_v2_0202390/Me1_v2_0098040/Me1_v2_0041660/Me1_v2_0219700/Me1_v2_0128840/Me1_v2_0066430/Me1_v2_0225830/Me1_v2_0212290/Me1_v2_0079220	15
me_heat1	GO:0071554	cell wall organization or biogenesis	81/2316	488/21111	9.446298002218418e-5	0.017912542586706676	0.017556442010701997	Me1_v2_0096680/Me1_v2_0098420/Me1_v2_0219800/Me1_v2_0190630/Me1_v2_0224940/Me1_v2_0166820/Me1_v2_0148850/Me1_v2_0187320/Me1_v2_0150620/Me1_v2_0172620/Me1_v2_0089750/Me1_v2_0201620/Me1_v2_0119420/Me1_v2_0200920/Me1_v2_0193060/Me1_v2_0189510/Me1_v2_0058330/Me1_v2_0204130/Me1_v2_0080900/Me1_v2_0231420/Me1_v2_0210770/Me1_v2_0150230/Me1_v2_0146630/Me1_v2_0210780/Me1_v2_0084240/Me1_v2_0142010/Me1_v2_01…	81
me_heat1	GO:0042946	glucoside transport	8/2316	16/21111	1.1835173050109247e-4	0.018898902649490238	0.018523193277871816	Me1_v2_0125510/Me1_v2_0069970/Me1_v2_0155960/Me1_v2_0026010/Me1_v2_0060040/Me1_v2_0225770/Me1_v2_0177270/Me1_v2_0063890	8
me_heat1	GO:1901656	glycoside transport	8/2316	16/21111	1.1835173050109247e-4	0.018898902649490238	0.018523193277871816	Me1_v2_0125510/Me1_v2_0069970/Me1_v2_0155960/Me1_v2_0026010/Me1_v2_0060040/Me1_v2_0225770/Me1_v2_0177270/Me1_v2_0063890	8
me_heat1	GO:1902418	(+)-abscisic acid D-glucopyranosyl ester transmembrane transport	8/2316	16/21111	1.1835173050109247e-4	0.018898902649490238	0.018523193277871816	Me1_v2_0125510/Me1_v2_0069970/Me1_v2_0155960/Me1_v2_0026010/Me1_v2_0060040/Me1_v2_0225770/Me1_v2_0177270/Me1_v2_0063890	8
me_heat1	GO:1901264	carbohydrate derivative transport	31/2316	142/21111	1.3296243364514635e-4	0.0201704011839687	0.019769414476186235	Me1_v2_0110070/Me1_v2_0053130/Me1_v2_0180410/Me1_v2_0149840/Me1_v2_0167500/Me1_v2_0150360/Me1_v2_0042080/Me1_v2_0125510/Me1_v2_0234060/Me1_v2_0069970/Me1_v2_0146570/Me1_v2_0076080/Me1_v2_0176020/Me1_v2_0155960/Me1_v2_0057310/Me1_v2_0026010/Me1_v2_0060040/Me1_v2_0177830/Me1_v2_0054680/Me1_v2_0155830/Me1_v2_0135850/Me1_v2_0179610/Me1_v2_0177750/Me1_v2_0223490/Me1_v2_0225770/Me1_v2_0177270/Me1_v2_01…	31
me_heat1	GO:0045229	external encapsulating structure organization	43/2316	223/21111	1.647162449398376e-4	0.023797575578450823	0.023324480799751437	Me1_v2_0096680/Me1_v2_0098420/Me1_v2_0219800/Me1_v2_0190630/Me1_v2_0224940/Me1_v2_0168580/Me1_v2_0148850/Me1_v2_0150620/Me1_v2_0172620/Me1_v2_0089750/Me1_v2_0119420/Me1_v2_0145860/Me1_v2_0204130/Me1_v2_0150230/Me1_v2_0175590/Me1_v2_0144270/Me1_v2_0087620/Me1_v2_0176020/Me1_v2_0077390/Me1_v2_0210440/Me1_v2_0111680/Me1_v2_0067560/Me1_v2_0036630/Me1_v2_0063770/Me1_v2_0074430/Me1_v2_0226870/Me1_v2_00…	43
me_heat1	GO:0098656	anion transmembrane transport	59/2316	336/21111	1.7914169440447455e-4	0.024705268219235264	0.024214128549887113	Me1_v2_0162900/Me1_v2_0058370/Me1_v2_0058400/Me1_v2_0123180/Me1_v2_0137630/Me1_v2_0180680/Me1_v2_0138140/Me1_v2_0154230/Me1_v2_0110070/Me1_v2_0053130/Me1_v2_0027770/Me1_v2_0085530/Me1_v2_0180410/Me1_v2_0082070/Me1_v2_0092520/Me1_v2_0108970/Me1_v2_0082080/Me1_v2_0059580/Me1_v2_0149840/Me1_v2_0093720/Me1_v2_0167500/Me1_v2_0150360/Me1_v2_0042080/Me1_v2_0125510/Me1_v2_0126950/Me1_v2_0069970/Me1_v2_01…	59
me_heat1	GO:0010564	regulation of cell cycle process	44/2316	236/21111	3.0322930712298077e-4	0.039999900774396684	0.03920470446784534	Me1_v2_0206450/Me1_v2_0218700/Me1_v2_0060220/Me1_v2_0109700/Me1_v2_0041660/Me1_v2_0219700/Me1_v2_0234360/Me1_v2_0115880/Me1_v2_0197210/Me1_v2_0144990/Me1_v2_0087880/Me1_v2_0209550/Me1_v2_0039980/Me1_v2_0167350/Me1_v2_0225420/Me1_v2_0206080/Me1_v2_0167340/Me1_v2_0125120/Me1_v2_0225720/Me1_v2_0054410/Me1_v2_0099540/Me1_v2_0168520/Me1_v2_0216870/Me1_v2_0039820/Me1_v2_0070060/Me1_v2_0118940/Me1_v2_01…	44
me_heat1	GO:0071396	cellular response to lipid	64/2316	380/21111	3.2593406210781797e-4	0.041203497684796656	0.040384373923446744	Me1_v2_0171240/Me1_v2_0161280/Me1_v2_0185540/Me1_v2_0094700/Me1_v2_0090180/Me1_v2_0090200/Me1_v2_0132640/Me1_v2_0161230/Me1_v2_0199390/Me1_v2_0064660/Me1_v2_0086830/Me1_v2_0168580/Me1_v2_0115680/Me1_v2_0054660/Me1_v2_0133100/Me1_v2_0149640/Me1_v2_0226980/Me1_v2_0154200/Me1_v2_0218560/Me1_v2_0109310/Me1_v2_0161180/Me1_v2_0117430/Me1_v2_0159060/Me1_v2_0132410/Me1_v2_0193120/Me1_v2_0180850/Me1_v2_01…	64
me_heat1	GO:0036066	protein O-linked fucosylation	11/2316	32/21111	3.889862005721544e-4	0.047207365301436655	0.04626888491016152	Me1_v2_0186020/Me1_v2_0174090/Me1_v2_0173930/Me1_v2_0084880/Me1_v2_0170060/Me1_v2_0072540/Me1_v2_0084870/Me1_v2_0174100/Me1_v2_0173360/Me1_v2_0204740/Me1_v2_0195650	11
me_heat2	GO:0015074	DNA integration	34/3040	61/21111	5.854520129058677e-14	1.832464800395366e-10	1.7896343636617263e-10	Me1_v2_0206520/Me1_v2_0052260/Me1_v2_0124620/Me1_v2_0082150/Me1_v2_0199540/Me1_v2_0092930/Me1_v2_0078540/Me1_v2_0150860/Me1_v2_0203730/Me1_v2_0148820/Me1_v2_0109330/Me1_v2_0177820/Me1_v2_0157160/Me1_v2_0103450/Me1_v2_0182370/Me1_v2_0098040/Me1_v2_0205250/Me1_v2_0091480/Me1_v2_0223500/Me1_v2_0199820/Me1_v2_0086590/Me1_v2_0128840/Me1_v2_0172150/Me1_v2_0186320/Me1_v2_0059920/Me1_v2_0135860/Me1_v2_01…	34
me_heat2	GO:0032196	transposition	10/3040	15/21111	5.659054859357107e-6	0.0059042805699292475	0.005766279056692295	Me1_v2_0124620/Me1_v2_0203730/Me1_v2_0227440/Me1_v2_0098040/Me1_v2_0205250/Me1_v2_0091480/Me1_v2_0223500/Me1_v2_0128840/Me1_v2_0202390/Me1_v2_0101150	10
me_heat2	GO:0032197	transposition, RNA-mediated	10/3040	15/21111	5.659054859357107e-6	0.0059042805699292475	0.005766279056692295	Me1_v2_0124620/Me1_v2_0203730/Me1_v2_0227440/Me1_v2_0098040/Me1_v2_0205250/Me1_v2_0091480/Me1_v2_0223500/Me1_v2_0128840/Me1_v2_0202390/Me1_v2_0101150	10
me_heat2	GO:0000280	nuclear division	73/3040	324/21111	5.098105638782751e-5	0.03989267662347503	0.03896025993427661	Me1_v2_0218700/Me1_v2_0084470/Me1_v2_0131200/Me1_v2_0109700/Me1_v2_0098780/Me1_v2_0216610/Me1_v2_0197210/Me1_v2_0166300/Me1_v2_0160120/Me1_v2_0225850/Me1_v2_0221780/Me1_v2_0115880/Me1_v2_0114450/Me1_v2_0068730/Me1_v2_0123580/Me1_v2_0071670/Me1_v2_0064650/Me1_v2_0209550/Me1_v2_0173130/Me1_v2_0165260/Me1_v2_0092270/Me1_v2_0222760/Me1_v2_0234830/Me1_v2_0066430/Me1_v2_0146380/Me1_v2_0225420/Me1_v2_01…	73
me_heat4	GO:0015074	DNA integration	36/2917	61/21111	2.3461416651854646e-16	7.301192862057166e-13	7.048303486778228e-13	Me1_v2_0077000/Me1_v2_0052260/Me1_v2_0206520/Me1_v2_0082150/Me1_v2_0199540/Me1_v2_0092930/Me1_v2_0078540/Me1_v2_0150860/Me1_v2_0203730/Me1_v2_0124620/Me1_v2_0148820/Me1_v2_0177820/Me1_v2_0182370/Me1_v2_0157160/Me1_v2_0223500/Me1_v2_0172150/Me1_v2_0109330/Me1_v2_0086590/Me1_v2_0202390/Me1_v2_0205250/Me1_v2_0103450/Me1_v2_0091480/Me1_v2_0128840/Me1_v2_0186320/Me1_v2_0098040/Me1_v2_0135860/Me1_v2_01…	36
me_heat4	GO:0032196	transposition	11/2917	15/21111	2.745941387087161e-7	2.8484565322050816e-4	2.749795339911143e-4	Me1_v2_0077000/Me1_v2_0203730/Me1_v2_0124620/Me1_v2_0223500/Me1_v2_0227440/Me1_v2_0202390/Me1_v2_0205250/Me1_v2_0091480/Me1_v2_0128840/Me1_v2_0098040/Me1_v2_0101150	11
me_heat4	GO:0032197	transposition, RNA-mediated	11/2917	15/21111	2.745941387087161e-7	2.8484565322050816e-4	2.749795339911143e-4	Me1_v2_0077000/Me1_v2_0203730/Me1_v2_0124620/Me1_v2_0223500/Me1_v2_0227440/Me1_v2_0202390/Me1_v2_0205250/Me1_v2_0091480/Me1_v2_0128840/Me1_v2_0098040/Me1_v2_0101150	11
me_heat4	GO:0071897	DNA biosynthetic process	34/2917	106/21111	1.1609170815832923e-6	9.031934894718014e-4	8.719098291680832e-4	Me1_v2_0077000/Me1_v2_0041660/Me1_v2_0203730/Me1_v2_0124620/Me1_v2_0219700/Me1_v2_0105300/Me1_v2_0138860/Me1_v2_0058190/Me1_v2_0223500/Me1_v2_0227440/Me1_v2_0065890/Me1_v2_0057300/Me1_v2_0202390/Me1_v2_0205250/Me1_v2_0091480/Me1_v2_0128840/Me1_v2_0098040/Me1_v2_0100360/Me1_v2_0206450/Me1_v2_0201090/Me1_v2_0067410/Me1_v2_0114160/Me1_v2_0225830/Me1_v2_0062860/Me1_v2_0097240/Me1_v2_0066430/Me1_v2_00…	34
me_heat4	GO:0009738	abscisic acid-activated signaling pathway	55/2917	215/21111	3.0449744060522346e-6	0.0018951920703269107	0.0018295488326048584	Me1_v2_0132410/Me1_v2_0171240/Me1_v2_0086830/Me1_v2_0115680/Me1_v2_0149640/Me1_v2_0185540/Me1_v2_0161230/Me1_v2_0094700/Me1_v2_0193480/Me1_v2_0109310/Me1_v2_0064660/Me1_v2_0154200/Me1_v2_0059460/Me1_v2_0165840/Me1_v2_0090180/Me1_v2_0090200/Me1_v2_0161280/Me1_v2_0223400/Me1_v2_0199390/Me1_v2_0113360/Me1_v2_0071670/Me1_v2_0226980/Me1_v2_0164440/Me1_v2_0188430/Me1_v2_0054660/Me1_v2_0187240/Me1_v2_01…	55
me_heat4	GO:0006278	RNA-templated DNA biosynthetic process	18/2917	46/21111	1.871740964294667e-5	0.009708096468141672	0.009371839845784175	Me1_v2_0077000/Me1_v2_0041660/Me1_v2_0203730/Me1_v2_0124620/Me1_v2_0219700/Me1_v2_0223500/Me1_v2_0227440/Me1_v2_0202390/Me1_v2_0205250/Me1_v2_0091480/Me1_v2_0128840/Me1_v2_0098040/Me1_v2_0201090/Me1_v2_0225830/Me1_v2_0066430/Me1_v2_0079220/Me1_v2_0092650/Me1_v2_0187410	18
me_heat4	GO:0071215	cellular response to abscisic acid stimulus	61/2917	276/21111	1.1189907450642724e-4	0.03886783575741679	0.03752158140023931	Me1_v2_0132410/Me1_v2_0171240/Me1_v2_0086830/Me1_v2_0115680/Me1_v2_0149640/Me1_v2_0185540/Me1_v2_0161230/Me1_v2_0094700/Me1_v2_0193480/Me1_v2_0133100/Me1_v2_0109310/Me1_v2_0064660/Me1_v2_0154200/Me1_v2_0059460/Me1_v2_0165840/Me1_v2_0090180/Me1_v2_0090200/Me1_v2_0161280/Me1_v2_0203690/Me1_v2_0223400/Me1_v2_0199390/Me1_v2_0113360/Me1_v2_0071670/Me1_v2_0226980/Me1_v2_0164440/Me1_v2_0188430/Me1_v2_00…	61
me_heat4	GO:0097306	cellular response to alcohol	61/2917	276/21111	1.1189907450642724e-4	0.03886783575741679	0.03752158140023931	Me1_v2_0132410/Me1_v2_0171240/Me1_v2_0086830/Me1_v2_0115680/Me1_v2_0149640/Me1_v2_0185540/Me1_v2_0161230/Me1_v2_0094700/Me1_v2_0193480/Me1_v2_0133100/Me1_v2_0109310/Me1_v2_0064660/Me1_v2_0154200/Me1_v2_0059460/Me1_v2_0165840/Me1_v2_0090180/Me1_v2_0090200/Me1_v2_0161280/Me1_v2_0203690/Me1_v2_0223400/Me1_v2_0199390/Me1_v2_0113360/Me1_v2_0071670/Me1_v2_0226980/Me1_v2_0164440/Me1_v2_0188430/Me1_v2_00…	61
me_heat4	GO:0018105	peptidyl-serine phosphorylation	38/2917	150/21111	1.1993693819315512e-4	0.03886783575741679	0.03752158140023931	Me1_v2_0132410/Me1_v2_0171240/Me1_v2_0086830/Me1_v2_0115680/Me1_v2_0149640/Me1_v2_0161230/Me1_v2_0094700/Me1_v2_0109310/Me1_v2_0154200/Me1_v2_0165840/Me1_v2_0090180/Me1_v2_0090200/Me1_v2_0161280/Me1_v2_0223400/Me1_v2_0199390/Me1_v2_0226980/Me1_v2_0164440/Me1_v2_0054660/Me1_v2_0099480/Me1_v2_0120910/Me1_v2_0109630/Me1_v2_0132640/Me1_v2_0213990/Me1_v2_0160450/Me1_v2_0159060/Me1_v2_0062940/Me1_v2_01…	38
me_heat4	GO:0061982	meiosis I cell cycle process	35/2917	135/21111	1.3380097855871095e-4	0.03886783575741679	0.03752158140023931	Me1_v2_0160120/Me1_v2_0225850/Me1_v2_0222760/Me1_v2_0165260/Me1_v2_0203610/Me1_v2_0037700/Me1_v2_0064650/Me1_v2_0087880/Me1_v2_0156540/Me1_v2_0156530/Me1_v2_0108910/Me1_v2_0156520/Me1_v2_0225420/Me1_v2_0138270/Me1_v2_0102610/Me1_v2_0068080/Me1_v2_0138290/Me1_v2_0084310/Me1_v2_0136080/Me1_v2_0208610/Me1_v2_0160320/Me1_v2_0158680/Me1_v2_0138260/Me1_v2_0084300/Me1_v2_0066430/Me1_v2_0084290/Me1_v2_01…	35
me_heat4	GO:0000280	nuclear division	69/2917	324/21111	1.373863089111776e-4	0.03886783575741679	0.03752158140023931	Me1_v2_0084470/Me1_v2_0109700/Me1_v2_0218700/Me1_v2_0131200/Me1_v2_0197210/Me1_v2_0098780/Me1_v2_0068730/Me1_v2_0160120/Me1_v2_0216610/Me1_v2_0221780/Me1_v2_0173130/Me1_v2_0225850/Me1_v2_0146380/Me1_v2_0166300/Me1_v2_0114450/Me1_v2_0086300/Me1_v2_0071670/Me1_v2_0222760/Me1_v2_0165260/Me1_v2_0123580/Me1_v2_0234830/Me1_v2_0092270/Me1_v2_0203610/Me1_v2_0209550/Me1_v2_0037700/Me1_v2_0064650/Me1_v2_00…	69
me_heat4	GO:0051321	meiotic cell cycle	59/2917	269/21111	1.7843838972252457e-4	0.04462036773495393	0.04307486453644924	Me1_v2_0109700/Me1_v2_0218700/Me1_v2_0041660/Me1_v2_0054410/Me1_v2_0219700/Me1_v2_0098780/Me1_v2_0160120/Me1_v2_0173130/Me1_v2_0225850/Me1_v2_0192840/Me1_v2_0166300/Me1_v2_0114450/Me1_v2_0086300/Me1_v2_0123950/Me1_v2_0071670/Me1_v2_0222760/Me1_v2_0165260/Me1_v2_0123580/Me1_v2_0234830/Me1_v2_0092270/Me1_v2_0203610/Me1_v2_0037700/Me1_v2_0064650/Me1_v2_0087880/Me1_v2_0065230/Me1_v2_0156540/Me1_v2_01…	59
me_heat4	GO:0018209	peptidyl-serine modification	38/2917	153/21111	1.8639613771028314e-4	0.04462036773495393	0.04307486453644924	Me1_v2_0132410/Me1_v2_0171240/Me1_v2_0086830/Me1_v2_0115680/Me1_v2_0149640/Me1_v2_0161230/Me1_v2_0094700/Me1_v2_0109310/Me1_v2_0154200/Me1_v2_0165840/Me1_v2_0090180/Me1_v2_0090200/Me1_v2_0161280/Me1_v2_0223400/Me1_v2_0199390/Me1_v2_0226980/Me1_v2_0164440/Me1_v2_0054660/Me1_v2_0099480/Me1_v2_0120910/Me1_v2_0109630/Me1_v2_0132640/Me1_v2_0213990/Me1_v2_0160450/Me1_v2_0159060/Me1_v2_0062940/Me1_v2_01…	38
me_heat6	GO:0015074	DNA integration	34/2696	61/21111	1.5742846605094777e-15	4.861391031653267e-12	4.707939705797291e-12	Me1_v2_0082150/Me1_v2_0206520/Me1_v2_0052260/Me1_v2_0092930/Me1_v2_0203730/Me1_v2_0177820/Me1_v2_0199540/Me1_v2_0078540/Me1_v2_0086590/Me1_v2_0124620/Me1_v2_0148820/Me1_v2_0182370/Me1_v2_0172150/Me1_v2_0109330/Me1_v2_0091480/Me1_v2_0223500/Me1_v2_0202390/Me1_v2_0150860/Me1_v2_0157160/Me1_v2_0125420/Me1_v2_0199820/Me1_v2_0103450/Me1_v2_0186320/Me1_v2_0205250/Me1_v2_0215840/Me1_v2_0059920/Me1_v2_00…	34
me_heat6	GO:0009738	abscisic acid-activated signaling pathway	51/2696	215/21111	7.156346329978435e-6	0.011049398733486704	0.010700621012351967	Me1_v2_0171240/Me1_v2_0115680/Me1_v2_0149640/Me1_v2_0086830/Me1_v2_0109310/Me1_v2_0059460/Me1_v2_0161230/Me1_v2_0132410/Me1_v2_0165840/Me1_v2_0094700/Me1_v2_0193480/Me1_v2_0090180/Me1_v2_0090200/Me1_v2_0064660/Me1_v2_0054660/Me1_v2_0161280/Me1_v2_0185540/Me1_v2_0060730/Me1_v2_0219990/Me1_v2_0226980/Me1_v2_0154200/Me1_v2_0199390/Me1_v2_0193120/Me1_v2_0159060/Me1_v2_0223400/Me1_v2_0187240/Me1_v2_01…	51
me_heat6	GO:0071897	DNA biosynthetic process	30/2696	106/21111	1.584839854368042e-5	0.011109528248191928	0.010758852520150419	Me1_v2_0041660/Me1_v2_0219700/Me1_v2_0203730/Me1_v2_0124620/Me1_v2_0058190/Me1_v2_0105300/Me1_v2_0138860/Me1_v2_0091480/Me1_v2_0223500/Me1_v2_0202390/Me1_v2_0227440/Me1_v2_0205250/Me1_v2_0098040/Me1_v2_0128840/Me1_v2_0065890/Me1_v2_0100360/Me1_v2_0057300/Me1_v2_0201090/Me1_v2_0097240/Me1_v2_0198690/Me1_v2_0067410/Me1_v2_0095240/Me1_v2_0198700/Me1_v2_0092650/Me1_v2_0206450/Me1_v2_0212290/Me1_v2_00…	30
me_heat6	GO:0018105	peptidyl-serine phosphorylation	38/2696	150/21111	2.1404603841090052e-5	0.011109528248191928	0.010758852520150419	Me1_v2_0171240/Me1_v2_0115680/Me1_v2_0149640/Me1_v2_0086830/Me1_v2_0109310/Me1_v2_0161230/Me1_v2_0132410/Me1_v2_0165840/Me1_v2_0094700/Me1_v2_0090180/Me1_v2_0090200/Me1_v2_0054660/Me1_v2_0161280/Me1_v2_0226980/Me1_v2_0154200/Me1_v2_0199390/Me1_v2_0193120/Me1_v2_0159060/Me1_v2_0223400/Me1_v2_0085070/Me1_v2_0109630/Me1_v2_0164440/Me1_v2_0099480/Me1_v2_0132640/Me1_v2_0119670/Me1_v2_0035320/Me1_v2_02…	38
me_heat6	GO:0032196	transposition	9/2696	15/21111	2.1585870948559445e-5	0.011109528248191928	0.010758852520150419	Me1_v2_0203730/Me1_v2_0124620/Me1_v2_0091480/Me1_v2_0223500/Me1_v2_0202390/Me1_v2_0227440/Me1_v2_0205250/Me1_v2_0098040/Me1_v2_0128840	9
me_heat6	GO:0032197	transposition, RNA-mediated	9/2696	15/21111	2.1585870948559445e-5	0.011109528248191928	0.010758852520150419	Me1_v2_0203730/Me1_v2_0124620/Me1_v2_0091480/Me1_v2_0223500/Me1_v2_0202390/Me1_v2_0227440/Me1_v2_0205250/Me1_v2_0098040/Me1_v2_0128840	9
me_heat6	GO:0018209	peptidyl-serine modification	38/2696	153/21111	3.43994143353964e-5	0.015175055923957726	0.014696050545392657	Me1_v2_0171240/Me1_v2_0115680/Me1_v2_0149640/Me1_v2_0086830/Me1_v2_0109310/Me1_v2_0161230/Me1_v2_0132410/Me1_v2_0165840/Me1_v2_0094700/Me1_v2_0090180/Me1_v2_0090200/Me1_v2_0054660/Me1_v2_0161280/Me1_v2_0226980/Me1_v2_0154200/Me1_v2_0199390/Me1_v2_0193120/Me1_v2_0159060/Me1_v2_0223400/Me1_v2_0085070/Me1_v2_0109630/Me1_v2_0164440/Me1_v2_0099480/Me1_v2_0132640/Me1_v2_0119670/Me1_v2_0035320/Me1_v2_02…	38
me_heat6	GO:0006278	RNA-templated DNA biosynthetic process	16/2696	46/21111	1.07715160965986e-4	0.034029446936369216	0.032955296818320476	Me1_v2_0041660/Me1_v2_0219700/Me1_v2_0203730/Me1_v2_0124620/Me1_v2_0091480/Me1_v2_0223500/Me1_v2_0202390/Me1_v2_0227440/Me1_v2_0205250/Me1_v2_0098040/Me1_v2_0128840/Me1_v2_0201090/Me1_v2_0092650/Me1_v2_0212290/Me1_v2_0079220/Me1_v2_0225830	16
me_heat6	GO:0051321	meiotic cell cycle	56/2696	269/21111	1.3599816809766374e-4	0.034029446936369216	0.032955296818320476	Me1_v2_0041660/Me1_v2_0218700/Me1_v2_0109700/Me1_v2_0219700/Me1_v2_0098780/Me1_v2_0054410/Me1_v2_0160120/Me1_v2_0086300/Me1_v2_0225850/Me1_v2_0156530/Me1_v2_0156520/Me1_v2_0037700/Me1_v2_0192840/Me1_v2_0156540/Me1_v2_0173130/Me1_v2_0166300/Me1_v2_0114450/Me1_v2_0203610/Me1_v2_0177500/Me1_v2_0222760/Me1_v2_0084310/Me1_v2_0138270/Me1_v2_0123950/Me1_v2_0084290/Me1_v2_0084300/Me1_v2_0084280/Me1_v2_00…	56
me_heat6	GO:0071215	cellular response to abscisic acid stimulus	57/2696	276/21111	1.4891907530036408e-4	0.034029446936369216	0.032955296818320476	Me1_v2_0171240/Me1_v2_0115680/Me1_v2_0149640/Me1_v2_0086830/Me1_v2_0109310/Me1_v2_0059460/Me1_v2_0161230/Me1_v2_0132410/Me1_v2_0165840/Me1_v2_0094700/Me1_v2_0193480/Me1_v2_0090180/Me1_v2_0090200/Me1_v2_0064660/Me1_v2_0054660/Me1_v2_0133100/Me1_v2_0161280/Me1_v2_0185540/Me1_v2_0060730/Me1_v2_0203690/Me1_v2_0219990/Me1_v2_0226980/Me1_v2_0154200/Me1_v2_0199390/Me1_v2_0193120/Me1_v2_0159060/Me1_v2_02…	57
me_heat6	GO:0097306	cellular response to alcohol	57/2696	276/21111	1.4891907530036408e-4	0.034029446936369216	0.032955296818320476	Me1_v2_0171240/Me1_v2_0115680/Me1_v2_0149640/Me1_v2_0086830/Me1_v2_0109310/Me1_v2_0059460/Me1_v2_0161230/Me1_v2_0132410/Me1_v2_0165840/Me1_v2_0094700/Me1_v2_0193480/Me1_v2_0090180/Me1_v2_0090200/Me1_v2_0064660/Me1_v2_0054660/Me1_v2_0133100/Me1_v2_0161280/Me1_v2_0185540/Me1_v2_0060730/Me1_v2_0203690/Me1_v2_0219990/Me1_v2_0226980/Me1_v2_0154200/Me1_v2_0199390/Me1_v2_0193120/Me1_v2_0159060/Me1_v2_02…	57
me_heat6	GO:0061982	meiosis I cell cycle process	33/2696	135/21111	1.514623491070631e-4	0.034029446936369216	0.032955296818320476	Me1_v2_0160120/Me1_v2_0225850/Me1_v2_0156530/Me1_v2_0156520/Me1_v2_0037700/Me1_v2_0156540/Me1_v2_0203610/Me1_v2_0222760/Me1_v2_0084310/Me1_v2_0138270/Me1_v2_0084290/Me1_v2_0084300/Me1_v2_0084280/Me1_v2_0108910/Me1_v2_0138290/Me1_v2_0138260/Me1_v2_0064650/Me1_v2_0165260/Me1_v2_0083640/Me1_v2_0118490/Me1_v2_0138240/Me1_v2_0138250/Me1_v2_0225420/Me1_v2_0101170/Me1_v2_0143470/Me1_v2_0102610/Me1_v2_02…	33
me_heat6	GO:0032392	DNA geometric change	27/2696	103/21111	1.7225069341389104e-4	0.034029446936369216	0.032955296818320476	Me1_v2_0041660/Me1_v2_0219700/Me1_v2_0137040/Me1_v2_0165030/Me1_v2_0221370/Me1_v2_0050020/Me1_v2_0027150/Me1_v2_0219020/Me1_v2_0186550/Me1_v2_0135230/Me1_v2_0176910/Me1_v2_0100620/Me1_v2_0185000/Me1_v2_0071870/Me1_v2_0157920/Me1_v2_0154360/Me1_v2_0176890/Me1_v2_0038560/Me1_v2_0208300/Me1_v2_0101170/Me1_v2_0112790/Me1_v2_0193520/Me1_v2_0137370/Me1_v2_0157910/Me1_v2_0040830/Me1_v2_0202610/Me1_v2_02…	27
me_heat6	GO:0070141	response to UV-A	11/2696	26/21111	1.7631837790864878e-4	0.034029446936369216	0.032955296818320476	Me1_v2_0185720/Me1_v2_0195300/Me1_v2_0207470/Me1_v2_0142470/Me1_v2_0135890/Me1_v2_0189830/Me1_v2_0130350/Me1_v2_0134820/Me1_v2_0171870/Me1_v2_0100190/Me1_v2_0102570	11
me_heat6	GO:0071486	cellular response to high light intensity	11/2696	26/21111	1.7631837790864878e-4	0.034029446936369216	0.032955296818320476	Me1_v2_0185720/Me1_v2_0195300/Me1_v2_0207470/Me1_v2_0142470/Me1_v2_0135890/Me1_v2_0189830/Me1_v2_0130350/Me1_v2_0134820/Me1_v2_0171870/Me1_v2_0100190/Me1_v2_0102570	11
me_heat6	GO:0071492	cellular response to UV-A	11/2696	26/21111	1.7631837790864878e-4	0.034029446936369216	0.032955296818320476	Me1_v2_0185720/Me1_v2_0195300/Me1_v2_0207470/Me1_v2_0142470/Me1_v2_0135890/Me1_v2_0189830/Me1_v2_0130350/Me1_v2_0134820/Me1_v2_0171870/Me1_v2_0100190/Me1_v2_0102570	11
me_heat6	GO:0034644	cellular response to UV	22/2696	79/21111	2.650659918312027e-4	0.04814845781027965	0.04662863670541467	Me1_v2_0185720/Me1_v2_0195300/Me1_v2_0207470/Me1_v2_0142470/Me1_v2_0135890/Me1_v2_0189830/Me1_v2_0130350/Me1_v2_0134820/Me1_v2_0171870/Me1_v2_0100190/Me1_v2_0097240/Me1_v2_0165720/Me1_v2_0142700/Me1_v2_0102570/Me1_v2_0198690/Me1_v2_0142670/Me1_v2_0092780/Me1_v2_0198700/Me1_v2_0038560/Me1_v2_0165730/Me1_v2_0235050/Me1_v2_0202610	22
me_heat24	GO:0015074	DNA integration	36/2302	61/21111	9.822109438646493e-20	2.9839568474608043e-16	2.876327206138373e-16	Me1_v2_0206520/Me1_v2_0082150/Me1_v2_0203730/Me1_v2_0052260/Me1_v2_0182370/Me1_v2_0078540/Me1_v2_0199540/Me1_v2_0086590/Me1_v2_0092930/Me1_v2_0172150/Me1_v2_0148820/Me1_v2_0125420/Me1_v2_0109330/Me1_v2_0177820/Me1_v2_0215840/Me1_v2_0205250/Me1_v2_0098040/Me1_v2_0150860/Me1_v2_0091480/Me1_v2_0059920/Me1_v2_0202390/Me1_v2_0199820/Me1_v2_0124620/Me1_v2_0223500/Me1_v2_0186320/Me1_v2_0157160/Me1_v2_00…	36
me_heat24	GO:0032196	transposition	9/2302	15/21111	5.811661387413441e-6	0.0044545067610938785	0.004293835213389407	Me1_v2_0203730/Me1_v2_0227440/Me1_v2_0205250/Me1_v2_0098040/Me1_v2_0091480/Me1_v2_0202390/Me1_v2_0124620/Me1_v2_0223500/Me1_v2_0128840	9
me_heat24	GO:0032197	transposition, RNA-mediated	9/2302	15/21111	5.811661387413441e-6	0.0044545067610938785	0.004293835213389407	Me1_v2_0203730/Me1_v2_0227440/Me1_v2_0205250/Me1_v2_0098040/Me1_v2_0091480/Me1_v2_0202390/Me1_v2_0124620/Me1_v2_0223500/Me1_v2_0128840	9
me_heat24	GO:0071897	DNA biosynthetic process	28/2302	106/21111	6.363365037717203e-6	0.0044545067610938785	0.004293835213389407	Me1_v2_0041660/Me1_v2_0203730/Me1_v2_0219700/Me1_v2_0227440/Me1_v2_0205250/Me1_v2_0098040/Me1_v2_0091480/Me1_v2_0202390/Me1_v2_0124620/Me1_v2_0223500/Me1_v2_0138860/Me1_v2_0058190/Me1_v2_0128840/Me1_v2_0105300/Me1_v2_0065890/Me1_v2_0198690/Me1_v2_0198700/Me1_v2_0097240/Me1_v2_0095240/Me1_v2_0092650/Me1_v2_0197270/Me1_v2_0201480/Me1_v2_0212290/Me1_v2_0201090/Me1_v2_0178260/Me1_v2_0100360/Me1_v2_01…	28
me_heat24	GO:0034644	cellular response to UV	23/2302	79/21111	7.331314616678535e-6	0.0044545067610938785	0.004293835213389407	Me1_v2_0185720/Me1_v2_0142470/Me1_v2_0235250/Me1_v2_0134820/Me1_v2_0130350/Me1_v2_0100190/Me1_v2_0142700/Me1_v2_0198690/Me1_v2_0198700/Me1_v2_0097240/Me1_v2_0200870/Me1_v2_0135890/Me1_v2_0195300/Me1_v2_0038560/Me1_v2_0142670/Me1_v2_0233540/Me1_v2_0092780/Me1_v2_0169690/Me1_v2_0165720/Me1_v2_0233530/Me1_v2_0202610/Me1_v2_0233550/Me1_v2_0235050	23
me_heat24	GO:0034219	carbohydrate transmembrane transport	21/2302	71/21111	1.38217406429335e-5	0.006998408012205329	0.006745979380463334	Me1_v2_0105440/Me1_v2_0170380/Me1_v2_0232120/Me1_v2_0042080/Me1_v2_0150360/Me1_v2_0150440/Me1_v2_0206910/Me1_v2_0086280/Me1_v2_0122540/Me1_v2_0129120/Me1_v2_0086290/Me1_v2_0168080/Me1_v2_0117190/Me1_v2_0176170/Me1_v2_0054840/Me1_v2_0207670/Me1_v2_0198020/Me1_v2_0077990/Me1_v2_0180030/Me1_v2_0231060/Me1_v2_0180010	21
me_heat24	GO:0009411	response to UV	46/2302	233/21111	4.756466989283598e-5	0.020643066733490815	0.019898482953664615	Me1_v2_0185720/Me1_v2_0041660/Me1_v2_0131060/Me1_v2_0219700/Me1_v2_0142470/Me1_v2_0235250/Me1_v2_0134820/Me1_v2_0130350/Me1_v2_0169060/Me1_v2_0100190/Me1_v2_0098530/Me1_v2_0142700/Me1_v2_0198690/Me1_v2_0168580/Me1_v2_0216080/Me1_v2_0198700/Me1_v2_0097240/Me1_v2_0200870/Me1_v2_0135890/Me1_v2_0195300/Me1_v2_0038560/Me1_v2_0223810/Me1_v2_0142670/Me1_v2_0083640/Me1_v2_0169070/Me1_v2_0215340/Me1_v2_01…	46
me_heat24	GO:0006278	RNA-templated DNA biosynthetic process	15/2302	46/21111	6.649418086231802e-5	0.025251165182465268	0.024340369889337993	Me1_v2_0041660/Me1_v2_0203730/Me1_v2_0219700/Me1_v2_0227440/Me1_v2_0205250/Me1_v2_0098040/Me1_v2_0091480/Me1_v2_0202390/Me1_v2_0124620/Me1_v2_0223500/Me1_v2_0128840/Me1_v2_0092650/Me1_v2_0212290/Me1_v2_0201090/Me1_v2_0187400	15
me_heat24	GO:0008643	carbohydrate transport	21/2302	81/21111	1.1778824892791346e-4	0.039760077804777895	0.03832595421256786	Me1_v2_0105440/Me1_v2_0170380/Me1_v2_0232120/Me1_v2_0042080/Me1_v2_0150360/Me1_v2_0150440/Me1_v2_0206910/Me1_v2_0086280/Me1_v2_0122540/Me1_v2_0129120/Me1_v2_0086290/Me1_v2_0168080/Me1_v2_0117190/Me1_v2_0054840/Me1_v2_0207670/Me1_v2_0198020/Me1_v2_0094600/Me1_v2_0077990/Me1_v2_0180030/Me1_v2_0231060/Me1_v2_0180010	21
me_heat24	GO:0009788	negative regulation of abscisic acid-activated signaling pathway	21/2302	82/21111	1.4226492801674414e-4	0.043220085131486875	0.041661161025534965	Me1_v2_0135620/Me1_v2_0124610/Me1_v2_0065510/Me1_v2_0080650/Me1_v2_0065590/Me1_v2_0065700/Me1_v2_0141120/Me1_v2_0125300/Me1_v2_0204070/Me1_v2_0169570/Me1_v2_0060400/Me1_v2_0131850/Me1_v2_0125030/Me1_v2_0145890/Me1_v2_0229010/Me1_v2_0125630/Me1_v2_0125600/Me1_v2_0027640/Me1_v2_0229400/Me1_v2_0157080/Me1_v2_0178010	21
me_heat24	GO:0040029	regulation of gene expression, epigenetic	57/2302	323/21111	1.7060297553105915e-4	0.04711743996939616	0.04541794047152216	Me1_v2_0017450/Me1_v2_0170000/Me1_v2_0096240/Me1_v2_0217440/Me1_v2_0148260/Me1_v2_0148250/Me1_v2_0162210/Me1_v2_0211450/Me1_v2_0087280/Me1_v2_0084310/Me1_v2_0027150/Me1_v2_0028520/Me1_v2_0037370/Me1_v2_0084320/Me1_v2_0200870/Me1_v2_0140900/Me1_v2_0084300/Me1_v2_0196140/Me1_v2_0060850/Me1_v2_0135230/Me1_v2_0084290/Me1_v2_0170490/Me1_v2_0051920/Me1_v2_0096720/Me1_v2_0084280/Me1_v2_0153120/Me1_v2_00…	57
pp_heat05	GO:0009408	response to heat	67/1154	398/21111	1.3892850275870178e-16	3.273155524995014e-13	3.0739759241978014e-13	Pp3c4_24420V3/Pp3c7_7774V3/Pp3c13_3400V3/Pp3c11_14810V3/Pp3c7_25570V3/Pp3c4_21500V3/Pp3c17_10780V3/Pp3c1_21110V3/Pp3c1_7030V3/Pp3c12_9300V3/Pp3c16_7110V3/Pp3c19_14230V3/Pp3c8_9380V3/Pp3c19_4790V3/Pp3c8_9230V3/Pp3c8_8860V3/Pp3c8_8490V3/Pp3c21_19080V3/Pp3c4_27990V3/Pp3c24_9060V3/Pp3c19_22640V3/Pp3c20_14730V3/Pp3c26_10600V3/Pp3c19_10440V3/Pp3c24_14160V3/Pp3c8_6770V3/Pp3c8_7210V3/Pp3c21_6480V3/Pp3c21…	67
pp_heat05	GO:0046688	response to copper ion	24/1154	62/21111	5.268036892729873e-15	6.20574745963579e-12	5.828112393956944e-12	Pp3c1_2920V3/Pp3c17_10780V3/Pp3c16_7110V3/Pp3c19_14230V3/Pp3c8_9380V3/Pp3c8_9230V3/Pp3c8_8860V3/Pp3c8_8490V3/Pp3c21_19080V3/Pp3c19_22640V3/Pp3c1_2740V3/Pp3c1_2770V3/Pp3c8_6770V3/Pp3c12_24560V3/Pp3s37_40V3/Pp3c5_13280V3/Pp3c1_2980V3/Pp3c15_4170V3/Pp3c1_2880V3/Pp3c1_2960V3/Pp3c2_25950V3/Pp3c4_27860V3/Pp3c16_11020V3/Pp3c26_14760V3	24
pp_heat05	GO:0010286	heat acclimation	24/1154	88/21111	3.253731413208724e-11	2.555263736506585e-8	2.3997696247595575e-8	Pp3c7_7774V3/Pp3c17_10780V3/Pp3c16_7110V3/Pp3c19_14230V3/Pp3c8_9380V3/Pp3c8_9230V3/Pp3c8_8860V3/Pp3c8_8490V3/Pp3c21_19080V3/Pp3c19_22640V3/Pp3c8_6770V3/Pp3c22_820V3/Pp3c12_24560V3/Pp3c19_2600V3/Pp3c5_13280V3/Pp3c7_2800V3/Pp3c7_7770V3/Pp3c22_10630V3/Pp3c11_20290V3/Pp3c12_1700V3/Pp3c11_6360V3/Pp3c24_19290V3/Pp3c18_19780V3/Pp3c23_6780V3	24
pp_heat05	GO:0006457	protein folding	53/1154	369/21111	1.147965797415742e-10	5.890376468654734e-8	5.53193250697536e-8	Pp3c4_24420V3/Pp3c13_3400V3/Pp3c15_3820V3/Pp3c17_2260V3/Pp3c4_27990V3/Pp3c15_12510V3/Pp3c9_4390V3/Pp3c26_10600V3/Pp3c19_10440V3/Pp3c15_6622V3/Pp3c8_7210V3/Pp3c21_6480V3/Pp3c21_6510V3/Pp3c21_19850V3/Pp3c9_6640V3/Pp3c22_7600V3/Pp3c8_7208V3/Pp3c12_2810V3/Pp3c4_810V3/Pp3c19_2600V3/Pp3c12_8390V3/Pp3c26_2180V3/Pp3c6_8560V3/Pp3c10_17310V3/Pp3c22_7570V3/Pp3c16_4660V3/Pp3c16_14150V3/Pp3c2_12240V3/Pp3c15_4…	53
pp_heat05	GO:0045471	response to ethanol	12/1154	21/21111	1.250079895724689e-10	5.890376468654734e-8	5.53193250697536e-8	Pp3c17_10780V3/Pp3c16_7110V3/Pp3c19_14230V3/Pp3c8_9380V3/Pp3c8_9230V3/Pp3c8_8860V3/Pp3c8_8490V3/Pp3c21_19080V3/Pp3c19_22640V3/Pp3c8_6770V3/Pp3c12_24560V3/Pp3c5_13280V3	12
pp_heat05	GO:0009636	response to toxic substance	51/1154	389/21111	6.3280450678601e-9	2.484812363313066e-6	2.333605391691567e-6	Pp3c1_2920V3/Pp3c4_24420V3/Pp3c7_7774V3/Pp3c13_3400V3/Pp3c11_14810V3/Pp3c1_3750V3/Pp3c7_25570V3/Pp3c17_10780V3/Pp3c1_18680V3/Pp3c1_7030V3/Pp3c16_7110V3/Pp3c19_14230V3/Pp3c8_9380V3/Pp3c19_4790V3/Pp3c8_9230V3/Pp3c8_8860V3/Pp3c8_8490V3/Pp3c21_19080V3/Pp3c24_13110V3/Pp3c22_8470V3/Pp3c19_22640V3/Pp3c1_2740V3/Pp3c1_2770V3/Pp3c24_14160V3/Pp3c8_6770V3/Pp3c5_14790V3/Pp3c21_6480V3/Pp3c21_6510V3/Pp3c23_2020…	51
pp_heat05	GO:0009642	response to light intensity	47/1154	356/21111	1.9934978078915723e-8	6.7095440505607775e-6	6.301251717576068e-6	Pp3c4_24420V3/Pp3c7_7774V3/Pp3c13_3400V3/Pp3c11_14810V3/Pp3c7_25570V3/Pp3c17_10780V3/Pp3c1_7030V3/Pp3c16_7110V3/Pp3c19_14230V3/Pp3c8_9380V3/Pp3c19_4790V3/Pp3c8_9230V3/Pp3c8_8860V3/Pp3c8_8490V3/Pp3c21_19080V3/Pp3c19_22640V3/Pp3c24_14160V3/Pp3c8_6770V3/Pp3c21_6480V3/Pp3c21_6510V3/Pp3c12_24560V3/Pp3c7_5390V3/Pp3c24_13160V3/Pp3c5_26150V3/Pp3c9_16700V3/Pp3c5_13280V3/Pp3c16_13700V3/Pp3c25_1050V3/Pp3c1_…	47
pp_heat05	GO:0046677	response to antibiotic	48/1154	373/21111	3.185470500215857e-8	9.151150236469034e-6	8.59428013450894e-6	Pp3c4_24420V3/Pp3c7_7774V3/Pp3c13_3400V3/Pp3c11_14810V3/Pp3c1_3750V3/Pp3c7_25570V3/Pp3c17_10780V3/Pp3c1_18680V3/Pp3c1_7030V3/Pp3c16_7110V3/Pp3c19_14230V3/Pp3c8_9380V3/Pp3c19_4790V3/Pp3c8_9230V3/Pp3c8_8860V3/Pp3c8_8490V3/Pp3c21_19080V3/Pp3c24_13110V3/Pp3c10_7340V3/Pp3c19_22640V3/Pp3c3_37540V3/Pp3c24_14160V3/Pp3c8_6770V3/Pp3c4_30040V3/Pp3c21_6480V3/Pp3c21_6510V3/Pp3c5_18730V3/Pp3c23_20200V3/Pp3c12_…	48
pp_heat05	GO:0042542	response to hydrogen peroxide	27/1154	149/21111	3.4957704638464054e-8	9.151150236469034e-6	8.59428013450894e-6	Pp3c4_24420V3/Pp3c7_7774V3/Pp3c13_3400V3/Pp3c11_14810V3/Pp3c7_25570V3/Pp3c17_10780V3/Pp3c1_7030V3/Pp3c16_7110V3/Pp3c19_14230V3/Pp3c8_9380V3/Pp3c19_4790V3/Pp3c8_9230V3/Pp3c8_8860V3/Pp3c8_8490V3/Pp3c21_19080V3/Pp3c19_22640V3/Pp3c24_14160V3/Pp3c8_6770V3/Pp3c21_6480V3/Pp3c21_6510V3/Pp3c23_20200V3/Pp3c12_24560V3/Pp3c5_13280V3/Pp3c10_3790V3/Pp3c7_7770V3/Pp3c11_20290V3/Pp3c1_22120V3	27
pp_heat05	GO:0009415	response to water	56/1154	483/21111	9.081976510756435e-8	2.139713665934216e-5	2.0095068026957924e-5	Pp3c15_8020V3/Pp3c1_3750V3/Pp3c5_11880V3/Pp3c16_13150V3/Pp3c22_8470V3/Pp3c16_2800V3/Pp3c16_17210V3/Pp3c20_7230V3/Pp3c20_22310V3/Pp3c25_4810V3/Pp3c10_13060V3/Pp3c5_21160V3/Pp3c23_19420V3/Pp3c7_5390V3/Pp3c2_8090V3/Pp3c4_810V3/Pp3c7_22090V3/Pp3c6_3580V3/Pp3c9_2330V3/Pp3c1_27440V3/Pp3c13_18300V3/Pp3c5_19770V3/Pp3c1_24090V3/Pp3c4_510V3/Pp3c9_23190V3/Pp3c19_15000V3/Pp3c8_17580V3/Pp3c5_17150V3/Pp3c6_101…	56
pp_heat05	GO:0046685	response to arsenic-containing substance	14/1154	47/21111	1.2294079969880944e-7	2.633168400821773e-5	2.4729335977693535e-5	Pp3c17_10780V3/Pp3c16_7110V3/Pp3c19_14230V3/Pp3c8_9380V3/Pp3c8_9230V3/Pp3c8_8860V3/Pp3c8_8490V3/Pp3c21_19080V3/Pp3c19_22640V3/Pp3c8_6770V3/Pp3c12_24560V3/Pp3c5_13280V3/Pp3c1_27510V3/Pp3c4_10530V3	14
pp_heat05	GO:0010273	detoxification of copper ion	8/1154	14/21111	1.7394989558901404e-7	3.4152162833976426e-5	3.207391934457083e-5	Pp3c1_2920V3/Pp3c1_2740V3/Pp3c1_2770V3/Pp3s37_40V3/Pp3c1_2980V3/Pp3c15_4170V3/Pp3c1_2880V3/Pp3c1_2960V3	8
pp_heat05	GO:0061687	detoxification of inorganic compound	9/1154	19/21111	2.3716528915395598e-7	4.298164778820925e-5	4.0366108324017446e-5	Pp3c1_2920V3/Pp3c1_2740V3/Pp3c1_2770V3/Pp3c5_14790V3/Pp3s37_40V3/Pp3c1_2980V3/Pp3c15_4170V3/Pp3c1_2880V3/Pp3c1_2960V3	9
pp_heat05	GO:0009414	response to water deprivation	54/1154	477/21111	3.329808256914002e-7	5.6035916094924205e-5	5.2625992150625815e-5	Pp3c15_8020V3/Pp3c1_3750V3/Pp3c22_8470V3/Pp3c16_2800V3/Pp3c16_17210V3/Pp3c20_7230V3/Pp3c20_22310V3/Pp3c25_4810V3/Pp3c10_13060V3/Pp3c5_21160V3/Pp3c23_19420V3/Pp3c7_5390V3/Pp3c2_8090V3/Pp3c4_810V3/Pp3c7_22090V3/Pp3c6_3580V3/Pp3c9_2330V3/Pp3c1_27440V3/Pp3c13_18300V3/Pp3c5_19770V3/Pp3c1_24090V3/Pp3c4_510V3/Pp3c9_23190V3/Pp3c19_15000V3/Pp3c8_17580V3/Pp3c5_17150V3/Pp3c6_10130V3/Pp3c14_3360V3/Pp3c15_796…	54
pp_heat05	GO:0009644	response to high light intensity	33/1154	232/21111	4.6174605561141813e-7	7.252491380136674e-5	6.811159360668078e-5	Pp3c4_24420V3/Pp3c7_7774V3/Pp3c13_3400V3/Pp3c11_14810V3/Pp3c7_25570V3/Pp3c17_10780V3/Pp3c1_7030V3/Pp3c16_7110V3/Pp3c19_14230V3/Pp3c8_9380V3/Pp3c19_4790V3/Pp3c8_9230V3/Pp3c8_8860V3/Pp3c8_8490V3/Pp3c21_19080V3/Pp3c19_22640V3/Pp3c24_14160V3/Pp3c8_6770V3/Pp3c21_6480V3/Pp3c21_6510V3/Pp3c12_24560V3/Pp3c7_5390V3/Pp3c9_16700V3/Pp3c5_13280V3/Pp3c16_13700V3/Pp3c22_13190V3/Pp3c7_7770V3/Pp3c11_20290V3/Pp3c2_…	33
pp_heat05	GO:1990169	stress response to copper ion	8/1154	16/21111	6.755343281159656e-7	9.466670372967687e-5	8.890600091134875e-5	Pp3c1_2920V3/Pp3c1_2740V3/Pp3c1_2770V3/Pp3s37_40V3/Pp3c1_2980V3/Pp3c15_4170V3/Pp3c1_2880V3/Pp3c1_2960V3	8
pp_heat05	GO:0097501	stress response to metal ion	9/1154	21/21111	6.830789318355292e-7	9.466670372967687e-5	8.890600091134875e-5	Pp3c1_2920V3/Pp3c1_2740V3/Pp3c1_2770V3/Pp3c5_14790V3/Pp3s37_40V3/Pp3c1_2980V3/Pp3c15_4170V3/Pp3c1_2880V3/Pp3c1_2960V3	9
pp_heat05	GO:0048482	plant ovule morphogenesis	7/1154	14/21111	3.5007666605617224e-6	4.582114584601899e-4	4.303281590936106e-4	Pp3c4_27760V3/Pp3c16_8180V3/Pp3c25_330V3/Pp3c3_31980V3/Pp3c12_22500V3/Pp3c2_33800V3/Pp3c17_5920V3	7
pp_heat05	GO:0009641	shade avoidance	10/1154	32/21111	4.89534060793804e-6	6.070222353843169e-4	5.700834325698483e-4	Pp3c22_5440V3/Pp3c20_4050V3/Pp3c7_23900V3/Pp3c3_35020V3/Pp3c5_26150V3/Pp3c12_21300V3/Pp3c1_3260V3/Pp3c18_13350V3/Pp3c6_5030V3/Pp3c2_29420V3	10
pp_heat05	GO:0048445	carpel morphogenesis	7/1154	16/21111	1.0591861276858581e-5	0.0012477212584139409	0.0011717943370503547	Pp3c4_27760V3/Pp3c16_8180V3/Pp3c25_330V3/Pp3c3_31980V3/Pp3c12_22500V3/Pp3c2_33800V3/Pp3c17_5920V3	7
pp_heat05	GO:0009639	response to red or far red light	38/1154	341/21111	2.5568051890951364e-5	0.0028684919169086388	0.002693937096480189	Pp3c17_13560V3/Pp3c22_5440V3/Pp3c4_13260V3/Pp3c20_4050V3/Pp3c7_23900V3/Pp3c3_35020V3/Pp3c5_26150V3/Pp3c4_810V3/Pp3c23_6560V3/Pp3c9_16700V3/Pp3c11_6370V3/Pp3c12_21300V3/Pp3c1_3260V3/Pp3c12_11880V3/Pp3c8_14531V3/Pp3c18_13350V3/Pp3c19_15000V3/Pp3c6_5030V3/Pp3c12_22440V3/Pp3c22_7400V3/Pp3c13_23870V3/Pp3c19_14710V3/Pp3c19_1860V3/Pp3c12_13390V3/Pp3c26_10800V3/Pp3c13_15910V3/Pp3c2_29420V3/Pp3c19_1840V3/…	38
pp_heat05	GO:0010143	cutin biosynthetic process	6/1154	13/21111	3.2407558673281875e-5	0.0034705549197387316	0.003259363078049689	Pp3c15_8020V3/Pp3c1_27440V3/Pp3c7_7840V3/Pp3c15_7960V3/Pp3c14_9940V3/Pp3c14_24760V3	6
pp_heat05	GO:0110102	ribulose bisphosphate carboxylase complex assembly	10/1154	41/21111	5.426329353121373e-5	0.00555844867650172	0.005220203341080607	Pp3c4_13260V3/Pp3c12_11880V3/Pp3c22_7400V3/Pp3c19_1860V3/Pp3c13_15910V3/Pp3c19_1840V3/Pp3c12_12340V3/Pp3c12_19890V3/Pp3c12_7010V3/Pp3c22_540V3	10
pp_heat05	GO:0010200	response to chitin	13/1154	69/21111	8.04533791408429e-5	0.007897840052326079	0.007417236971668939	Pp3c8_25400V3/Pp3c8_230V3/Pp3c13_4710V3/Pp3c3_32490V3/Pp3c5_2150V3/Pp3c2_11380V3/Pp3c1_1650V3/Pp3c13_19370V3/Pp3c21_7570V3/Pp3c7_4010V3/Pp3c20_3770V3/Pp3c16_3770V3/Pp3c3_21440V3	13
pp_heat05	GO:0009611	response to wounding	30/1154	264/21111	1.2347170370483035e-4	0.011635973357143212	0.010927895628949616	Pp3c7_7774V3/Pp3c1_3750V3/Pp3c21_9650V3/Pp3c22_21950V3/Pp3c21_9651V3/Pp3c20_4050V3/Pp3c4_12600V3/Pp3c16_13700V3/Pp3c27_6910V3/Pp3c25_8670V3/Pp3c16_12030V3/Pp3c1_32060V3/Pp3c22_13190V3/Pp3c16_7450V3/Pp3c12_17460V3/Pp3c7_7770V3/Pp3c11_20290V3/Pp3c3_33210V3/Pp3c4_27860V3/Pp3c19_5330V3/Pp3c16_11020V3/Pp3c21_7570V3/Pp3c7_2500V3/Pp3c16_13490V3/Pp3c25_3070V3/Pp3c1_40570V3/Pp3c16_2270V3/Pp3c26_14760V3/Pp…	30
pp_heat05	GO:0043393	regulation of protein binding	6/1154	16/21111	1.312082576021744e-4	0.011889486727335497	0.01116598208420124	Pp3c14_22480V3/Pp3c1_3260V3/Pp3c2_28420V3/Pp3c2_29420V3/Pp3c2_4460V3/Pp3c22_1760V3	6
pp_heat05	GO:0000302	response to reactive oxygen species	32/1154	298/21111	2.142564529068722e-4	0.018695859372170033	0.017558170136851674	Pp3c4_24420V3/Pp3c7_7774V3/Pp3c13_3400V3/Pp3c11_14810V3/Pp3c7_25570V3/Pp3c17_10780V3/Pp3c1_7030V3/Pp3c16_7110V3/Pp3c19_14230V3/Pp3c8_9380V3/Pp3c19_4790V3/Pp3c8_9230V3/Pp3c8_8860V3/Pp3c8_8490V3/Pp3c21_19080V3/Pp3c19_22640V3/Pp3c24_14160V3/Pp3c8_6770V3/Pp3c21_6480V3/Pp3c21_6510V3/Pp3c5_18730V3/Pp3c23_20200V3/Pp3c12_24560V3/Pp3c5_13280V3/Pp3c8_17430V3/Pp3c10_3790V3/Pp3c7_7770V3/Pp3c11_20290V3/Pp3c6_…	32
pp_heat05	GO:0010016	shoot system morphogenesis	26/1154	223/21111	2.2626525059300448e-4	0.019038604657039947	0.01788005852430434	Pp3c1_22690V3/Pp3c22_5440V3/Pp3c2_16830V3/Pp3c7_23900V3/Pp3c3_35020V3/Pp3c10_20720V3/Pp3c15_3440V3/Pp3c19_9596V3/Pp3c21_13620V3/Pp3c12_21300V3/Pp3c18_13350V3/Pp3c3_2660V3/Pp3c22_10630V3/Pp3c3_31980V3/Pp3c12_21760V3/Pp3c6_27690V3/Pp3c12_22500V3/Pp3c14_12680V3/Pp3c4_7260V3/Pp3c17_5920V3/Pp3c10_19630V3/Pp3c19_9580V3/Pp3c3_25610V3/Pp3c17_8330V3/Pp3s1173_10V3/Pp3c1_31370V3	26
pp_heat05	GO:0010114	response to red light	21/1154	164/21111	2.470146443472511e-4	0.019475520380793757	0.01829038684676458	Pp3c17_13560V3/Pp3c4_13260V3/Pp3c23_6560V3/Pp3c9_16700V3/Pp3c11_6370V3/Pp3c1_3260V3/Pp3c12_11880V3/Pp3c22_7400V3/Pp3c19_1860V3/Pp3c13_15910V3/Pp3c2_29420V3/Pp3c19_1840V3/Pp3c12_12340V3/Pp3c12_19890V3/Pp3c12_7010V3/Pp3c2_36500V3/Pp3c3_4140V3/Pp3c2_36190V3/Pp3c22_540V3/Pp3c22_18520V3/Pp3c21_15110V3	21
pp_heat05	GO:0010072	primary shoot apical meristem specification	9/1154	40/21111	2.480832903738977e-4	0.019475520380793757	0.01829038684676458	Pp3c1_22690V3/Pp3c2_16830V3/Pp3c15_3440V3/Pp3c21_13620V3/Pp3c3_2660V3/Pp3c6_27690V3/Pp3c10_19630V3/Pp3c3_25610V3/Pp3s1173_10V3	9
pp_heat05	GO:0009739	response to gibberellin	17/1154	119/21111	2.5625684711570734e-4	0.019475520380793757	0.01829038684676458	Pp3c1_18680V3/Pp3c24_13110V3/Pp3c3_37540V3/Pp3c13_20160V3/Pp3c9_8580V3/Pp3c5_21160V3/Pp3c8_300V3/Pp3c2_30810V3/Pp3c2_30610V3/Pp3c5_17150V3/Pp3c5_2150V3/Pp3c12_17450V3/Pp3c13_1440V3/Pp3c1_1650V3/Pp3c14_7060V3/Pp3c21_15110V3/Pp3c4_5410V3	17
pp_heat05	GO:0042026	protein refolding	6/1154	19/21111	3.858606062893899e-4	0.028408987138056334	0.026680230079615057	Pp3c24_9060V3/Pp3c26_2180V3/Pp3c16_4660V3/Pp3c24_12180V3/Pp3c27_5110V3/Pp3c4_22500V3	6
pp_heat05	GO:0010411	xyloglucan metabolic process	13/1154	82/21111	4.811512081597081e-4	0.03435128019467491	0.03226091992190452	Pp3c11_15920V3/Pp3c24_20380V3/Pp3c6_520V3/Pp3c24_13310V3/Pp3c2_24620V3/Pp3c23_15150V3/Pp3c22_23030V3/Pp3c8_2850V3/Pp3c13_5280V3/Pp3c1_18110V3/Pp3c18_1170V3/Pp3c25_10500V3/Pp3c13_11920V3	13
pp_heat05	GO:0051085	chaperone cofactor-dependent protein refolding	6/1154	20/21111	5.25874917828107e-4	0.03644003842361824	0.034222572051847706	Pp3c8_7210V3/Pp3c22_7600V3/Pp3c8_7208V3/Pp3c22_7570V3/Pp3c20_8320V3/Pp3c19_4220V3	6
pp_heat05	GO:0006458	'de novo' protein folding	11/1154	64/21111	6.391773501290029e-4	0.041830606580664745	0.039285110817870304	Pp3c8_7210V3/Pp3c22_7600V3/Pp3c8_7208V3/Pp3c26_2180V3/Pp3c22_7570V3/Pp3c16_4660V3/Pp3c20_8320V3/Pp3c27_5110V3/Pp3c4_22500V3/Pp3c1_900V3/Pp3c19_4220V3	11
pp_heat05	GO:0035966	response to topologically incorrect protein	11/1154	64/21111	6.391773501290029e-4	0.041830606580664745	0.039285110817870304	Pp3c7_7774V3/Pp3c8_7210V3/Pp3c22_7600V3/Pp3c8_7208V3/Pp3c1_29440V3/Pp3c22_7570V3/Pp3c14_23920V3/Pp3c7_7770V3/Pp3c11_20290V3/Pp3c19_4220V3/Pp3c27_8350V3	11
pp_heat05	GO:0010218	response to far red light	19/1154	153/21111	7.005593749397651e-4	0.04460859155021856	0.041894048538360915	Pp3c4_13260V3/Pp3c20_4050V3/Pp3c9_16700V3/Pp3c11_6370V3/Pp3c1_3260V3/Pp3c12_11880V3/Pp3c22_7400V3/Pp3c19_1860V3/Pp3c13_15910V3/Pp3c2_29420V3/Pp3c19_1840V3/Pp3c12_12340V3/Pp3c12_19890V3/Pp3c12_7010V3/Pp3c2_36500V3/Pp3c3_4140V3/Pp3c2_36190V3/Pp3c22_540V3/Pp3c22_18520V3	19
pp_heat05	GO:0046916	cellular transition metal ion homeostasis	14/1154	97/21111	7.855214819716006e-4	0.04870233188223924	0.04573867465662894	Pp3c20_1770V3/Pp3c25_11360V3/Pp3c5_14790V3/Pp3c16_19790V3/Pp3c18_14890V3/Pp3c21_15220V3/Pp3c22_16710V3/Pp3c25_3020V3/Pp3c10_3790V3/Pp3c4_22810V3/Pp3c2_25950V3/Pp3c1_22120V3/Pp3c4_3060V3/Pp3c9_19280V3	14
pp_heat1	GO:0009408	response to heat	87/2270	398/21111	7.113722773336018e-11	2.0914344953607892e-7	1.9124682066421253e-7	Pp3c7_25570V3/Pp3c7_7774V3/Pp3c17_10780V3/Pp3c4_21500V3/Pp3c11_14810V3/Pp3c4_24420V3/Pp3c1_7030V3/Pp3c12_9300V3/Pp3c13_3400V3/Pp3c16_7110V3/Pp3c19_14230V3/Pp3c1_21110V3/Pp3c8_9230V3/Pp3c8_9380V3/Pp3c8_8860V3/Pp3c8_8490V3/Pp3c21_19080V3/Pp3c19_4790V3/Pp3c4_27990V3/Pp3c24_9060V3/Pp3c19_22640V3/Pp3c20_14730V3/Pp3c26_10600V3/Pp3c8_7210V3/Pp3c22_820V3/Pp3c21_6480V3/Pp3c21_6510V3/Pp3c8_6770V3/Pp3c12_24…	87
pp_heat1	GO:0046688	response to copper ion	24/2270	62/21111	8.339381061941208e-9	1.2258890161053576e-5	1.1209883806419919e-5	Pp3c1_2920V3/Pp3c17_10780V3/Pp3c16_7110V3/Pp3c19_14230V3/Pp3c8_9230V3/Pp3c8_9380V3/Pp3c8_8860V3/Pp3c8_8490V3/Pp3c21_19080V3/Pp3c19_22640V3/Pp3c1_2740V3/Pp3c8_6770V3/Pp3c12_24560V3/Pp3c5_13280V3/Pp3c1_2770V3/Pp3s37_40V3/Pp3c1_2980V3/Pp3c2_25950V3/Pp3c1_2880V3/Pp3c15_4170V3/Pp3c4_27860V3/Pp3c26_14760V3/Pp3c1_2960V3/Pp3s37_140V3	24
pp_heat1	GO:0009639	response to red or far red light	71/2270	341/21111	3.260983651289794e-8	3.195763978263998e-5	2.922299033471626e-5	Pp3c4_13260V3/Pp3c23_6560V3/Pp3c5_18790V3/Pp3c20_4050V3/Pp3c8_14531V3/Pp3c4_810V3/Pp3c9_16700V3/Pp3c22_5440V3/Pp3c12_11880V3/Pp3c17_13560V3/Pp3c7_23900V3/Pp3c5_26150V3/Pp3c1_3260V3/Pp3c6_5030V3/Pp3c22_7400V3/Pp3c15_22720V3/Pp3c19_15000V3/Pp3c13_23870V3/Pp3c19_1860V3/Pp3c13_15910V3/Pp3c12_22440V3/Pp3c3_35020V3/Pp3c12_19890V3/Pp3c22_9010V3/Pp3c3_23790V3/Pp3c22_540V3/Pp3c8_11160V3/Pp3c5_16420V3/Pp3c…	71
pp_heat1	GO:0007018	microtubule-based movement	36/2270	136/21111	2.169111684774977e-7	1.5814726274278424e-4	1.4461443216794522e-4	Pp3c15_1832V3/Pp3c17_10190V3/Pp3c7_8690V3/Pp3c14_20330V3/Pp3c17_5100V3/Pp3c13_14170V3/Pp3c22_20430V3/Pp3c17_18420V3/Pp3c24_13720V3/Pp3c2_19380V3/Pp3c7_19554V3/Pp3c20_5990V3/Pp3c3_10921V3/Pp3c14_12620V3/Pp3c21_9290V3/Pp3c16_4640V3/Pp3c1_18150V3/Pp3c4_17450V3/Pp3c12_14710V3/Pp3c3_10820V3/Pp3c7_19581V3/Pp3c9_1920V3/Pp3c1_27370V3/Pp3c6_21870V3/Pp3c16_2830V3/Pp3c26_11770V3/Pp3c1_32120V3/Pp3c11_6950V3/…	36
pp_heat1	GO:0045471	response to ethanol	12/2270	21/21111	2.6895792983466706e-7	1.5814726274278424e-4	1.4461443216794522e-4	Pp3c17_10780V3/Pp3c16_7110V3/Pp3c19_14230V3/Pp3c8_9230V3/Pp3c8_9380V3/Pp3c8_8860V3/Pp3c8_8490V3/Pp3c21_19080V3/Pp3c19_22640V3/Pp3c8_6770V3/Pp3c12_24560V3/Pp3c5_13280V3	12
pp_heat1	GO:1903047	mitotic cell cycle process	83/2270	450/21111	6.088303678539992e-7	2.8759722520157533e-4	2.629872227586192e-4	Pp3c15_1832V3/Pp3c17_10190V3/Pp3c10_20860V3/Pp3c7_8690V3/Pp3c14_12680V3/Pp3c13_14170V3/Pp3c22_20430V3/Pp3c1_25950V3/Pp3c7_8870V3/Pp3c2_19380V3/Pp3c11_1440V3/Pp3c7_15590V3/Pp3c23_4540V3/Pp3c3_10921V3/Pp3c8_25080V3/Pp3c14_12620V3/Pp3c2_30510V3/Pp3c24_20900V3/Pp3c22_5840V3/Pp3c1_39350V3/Pp3c17_11160V3/Pp3c21_20730V3/Pp3c17_20760V3/Pp3c16_4640V3/Pp3c2_11870V3/Pp3c1_31370V3/Pp3c11_12850V3/Pp3c1_18150V…	83
pp_heat1	GO:0061687	detoxification of inorganic compound	11/2270	19/21111	7.207609048023763e-7	2.8759722520157533e-4	2.629872227586192e-4	Pp3c1_2920V3/Pp3c1_2740V3/Pp3c1_2770V3/Pp3c5_14790V3/Pp3c2_8660V3/Pp3s37_40V3/Pp3c1_2980V3/Pp3c1_2880V3/Pp3c15_4170V3/Pp3c1_2960V3/Pp3s37_140V3	11
pp_heat1	GO:0042542	response to hydrogen peroxide	37/2270	149/21111	8.298526129343746e-7	2.8759722520157533e-4	2.629872227586192e-4	Pp3c7_25570V3/Pp3c7_7774V3/Pp3c17_10780V3/Pp3c11_14810V3/Pp3c4_24420V3/Pp3c1_7030V3/Pp3c13_3400V3/Pp3c16_7110V3/Pp3c19_14230V3/Pp3c8_9230V3/Pp3c8_9380V3/Pp3c8_8860V3/Pp3c8_8490V3/Pp3c21_19080V3/Pp3c19_4790V3/Pp3c19_22640V3/Pp3c21_6480V3/Pp3c21_6510V3/Pp3c8_6770V3/Pp3c12_24560V3/Pp3c24_14160V3/Pp3c5_13280V3/Pp3c10_3790V3/Pp3c23_20200V3/Pp3c7_7770V3/Pp3c11_20290V3/Pp3c21_20730V3/Pp3c3_30990V3/Pp3c2…	37
pp_heat1	GO:0043393	regulation of protein binding	10/2270	16/21111	8.803996689844142e-7	2.8759722520157533e-4	2.629872227586192e-4	Pp3c2_28420V3/Pp3c1_3260V3/Pp3c1_36410V3/Pp3c14_22480V3/Pp3c2_4460V3/Pp3c2_29420V3/Pp3c4_16040V3/Pp3c22_1760V3/Pp3c12_4780V3/Pp3c19_6430V3	10
pp_heat1	GO:0046677	response to antibiotic	71/2270	373/21111	1.1969053690651527e-6	3.518901785051549e-4	3.217785592202527e-4	Pp3c7_25570V3/Pp3c7_7774V3/Pp3c17_10780V3/Pp3c11_14810V3/Pp3c4_24420V3/Pp3c1_7030V3/Pp3c13_3400V3/Pp3c16_7110V3/Pp3c19_14230V3/Pp3c8_9230V3/Pp3c8_9380V3/Pp3c8_8860V3/Pp3c8_8490V3/Pp3c21_19080V3/Pp3c19_4790V3/Pp3c19_22640V3/Pp3c1_3750V3/Pp3c1_18680V3/Pp3c3_37540V3/Pp3c4_30040V3/Pp3c24_13110V3/Pp3c21_6480V3/Pp3c21_6510V3/Pp3c8_6770V3/Pp3c12_24560V3/Pp3c24_14160V3/Pp3c5_13280V3/Pp3c10_7340V3/Pp3c5_1…	71
pp_heat1	GO:0000278	mitotic cell cycle	86/2270	481/21111	1.4667860771330995e-6	3.920319151610284e-4	3.5848532449741014e-4	Pp3c15_1832V3/Pp3c17_10190V3/Pp3c10_20860V3/Pp3c7_8690V3/Pp3c14_12680V3/Pp3c13_14170V3/Pp3c22_20430V3/Pp3c1_25950V3/Pp3c7_8870V3/Pp3c2_19380V3/Pp3c11_1440V3/Pp3c7_15590V3/Pp3c23_4540V3/Pp3c3_10921V3/Pp3c8_25080V3/Pp3c14_12620V3/Pp3c2_30510V3/Pp3c24_20900V3/Pp3c22_5840V3/Pp3c1_39350V3/Pp3c17_11160V3/Pp3c21_20730V3/Pp3c17_20760V3/Pp3c16_4640V3/Pp3c2_11870V3/Pp3c1_31370V3/Pp3c11_12850V3/Pp3c1_18150V…	86
pp_heat1	GO:0010273	detoxification of copper ion	9/2270	14/21111	2.2869415587216224e-6	5.603006818867975e-4	5.123551527171073e-4	Pp3c1_2920V3/Pp3c1_2740V3/Pp3c1_2770V3/Pp3s37_40V3/Pp3c1_2980V3/Pp3c1_2880V3/Pp3c15_4170V3/Pp3c1_2960V3/Pp3s37_140V3	9
pp_heat1	GO:0097501	stress response to metal ion	11/2270	21/21111	2.7395976067742254e-6	6.195705356858633e-4	5.665532216762245e-4	Pp3c1_2920V3/Pp3c1_2740V3/Pp3c1_2770V3/Pp3c5_14790V3/Pp3c2_8660V3/Pp3s37_40V3/Pp3c1_2980V3/Pp3c1_2880V3/Pp3c15_4170V3/Pp3c1_2960V3/Pp3s37_140V3	11
pp_heat1	GO:0007017	microtubule-based process	64/2270	335/21111	3.478511661520384e-6	7.304874489192807e-4	6.679788559039896e-4	Pp3c21_17320V3/Pp3c15_1832V3/Pp3c17_10190V3/Pp3c7_8690V3/Pp3c14_20330V3/Pp3c17_5100V3/Pp3c18_50V3/Pp3c24_19890V3/Pp3c13_14170V3/Pp3c22_20430V3/Pp3c1_25950V3/Pp3c17_18420V3/Pp3c24_13720V3/Pp3c2_19380V3/Pp3c7_19554V3/Pp3c7_15590V3/Pp3c23_4540V3/Pp3c20_5990V3/Pp3c3_10921V3/Pp3c14_12620V3/Pp3c18_40V3/Pp3c21_9290V3/Pp3c1_39350V3/Pp3c17_11160V3/Pp3c17_20760V3/Pp3c16_4640V3/Pp3c2_11870V3/Pp3c11_6080V3/P…	64
pp_heat1	GO:0010286	heat acclimation	25/2270	88/21111	3.7762742768904574e-6	7.401497582705296e-4	6.768143511002266e-4	Pp3c7_7774V3/Pp3c17_10780V3/Pp3c16_7110V3/Pp3c19_14230V3/Pp3c8_9230V3/Pp3c8_9380V3/Pp3c8_8860V3/Pp3c8_8490V3/Pp3c21_19080V3/Pp3c19_22640V3/Pp3c22_820V3/Pp3c8_6770V3/Pp3c12_24560V3/Pp3c5_13280V3/Pp3c19_2600V3/Pp3c7_2800V3/Pp3c7_7770V3/Pp3c11_20290V3/Pp3c22_10630V3/Pp3c23_6780V3/Pp3c18_19780V3/Pp3c12_1700V3/Pp3c9_21820V3/Pp3c11_6360V3/Pp3c22_1060V3	25
pp_heat1	GO:0048578	positive regulation of long-day photoperiodism, flowering	10/2270	19/21111	7.4841263778680024e-6	0.0013418728733758396	0.001227047375081237	Pp3c7_10610V3/Pp3c1_19220V3/Pp3c2_15020V3/Pp3c5_20190V3/Pp3c5_21130V3/Pp3c1_12790V3/Pp3c6_7710V3/Pp3c7_10630V3/Pp3c16_6910V3/Pp3c11_14750V3	10
pp_heat1	GO:0006928	movement of cell or subcellular component	45/2270	214/21111	7.759128859656215e-6	0.0013418728733758396	0.001227047375081237	Pp3c15_1832V3/Pp3c17_10190V3/Pp3c14_23920V3/Pp3c7_8690V3/Pp3c14_20330V3/Pp3c17_5100V3/Pp3c23_15050V3/Pp3c13_14170V3/Pp3c22_20430V3/Pp3c17_18420V3/Pp3c24_13720V3/Pp3c2_19380V3/Pp3c7_19554V3/Pp3c20_8630V3/Pp3c20_5990V3/Pp3c3_10921V3/Pp3c14_12620V3/Pp3c21_9290V3/Pp3c21_20730V3/Pp3c16_4640V3/Pp3c1_18150V3/Pp3c4_17450V3/Pp3c12_14710V3/Pp3c7_19581V3/Pp3c9_1920V3/Pp3c1_27370V3/Pp3c6_21870V3/Pp3c16_2830V…	45
pp_heat1	GO:0010114	response to red light	37/2270	164/21111	9.304693604114711e-6	0.001519766622005403	0.0013897185651993553	Pp3c4_13260V3/Pp3c23_6560V3/Pp3c9_16700V3/Pp3c12_11880V3/Pp3c17_13560V3/Pp3c1_3260V3/Pp3c22_7400V3/Pp3c15_22720V3/Pp3c19_1860V3/Pp3c13_15910V3/Pp3c12_19890V3/Pp3c22_9010V3/Pp3c3_23790V3/Pp3c22_540V3/Pp3c8_11160V3/Pp3c19_1840V3/Pp3c11_6370V3/Pp3c12_7010V3/Pp3c4_4820V3/Pp3c19_3190V3/Pp3c23_6230V3/Pp3c2_36500V3/Pp3c2_36190V3/Pp3c2_29420V3/Pp3c12_12340V3/Pp3c10_3020V3/Pp3c26_14320V3/Pp3c3_4140V3/Pp3c…	37
pp_heat1	GO:0048587	regulation of short-day photoperiodism, flowering	9/2270	16/21111	1.0682846928145825e-5	0.0015315104456578353	0.0014004574572896928	Pp3c7_10610V3/Pp3c12_22500V3/Pp3c11_6370V3/Pp3c3_31980V3/Pp3c17_5920V3/Pp3c1_12790V3/Pp3c7_10630V3/Pp3c4_540V3/Pp3c11_14750V3	9
pp_heat1	GO:1990169	stress response to copper ion	9/2270	16/21111	1.0682846928145825e-5	0.0015315104456578353	0.0014004574572896928	Pp3c1_2920V3/Pp3c1_2740V3/Pp3c1_2770V3/Pp3s37_40V3/Pp3c1_2980V3/Pp3c1_2880V3/Pp3c15_4170V3/Pp3c1_2960V3/Pp3s37_140V3	9
pp_heat1	GO:0010411	xyloglucan metabolic process	23/2270	82/21111	1.1487421447743442e-5	0.0015315104456578353	0.0014004574572896928	Pp3c11_15920V3/Pp3c6_520V3/Pp3c24_20380V3/Pp3c14_17100V3/Pp3c13_5280V3/Pp3c22_19990V3/Pp3c24_13310V3/Pp3c2_24620V3/Pp3c12_9050V3/Pp3c23_15150V3/Pp3c19_12750V3/Pp3c8_2850V3/Pp3c23_380V3/Pp3c22_23030V3/Pp3c21_9420V3/Pp3c13_11920V3/Pp3c16_19530V3/Pp3c25_10500V3/Pp3c26_14520V3/Pp3c25_4050V3/Pp3c22_14660V3/Pp3c1_13060V3/Pp3c9_7620V3	23
pp_heat1	GO:0110102	ribulose bisphosphate carboxylase complex assembly	15/2270	41/21111	1.1792764157179762e-5	0.0015315104456578353	0.0014004574572896928	Pp3c4_13260V3/Pp3c12_11880V3/Pp3c22_7400V3/Pp3c15_22720V3/Pp3c19_1860V3/Pp3c13_15910V3/Pp3c12_19890V3/Pp3c22_540V3/Pp3c19_1840V3/Pp3c12_7010V3/Pp3c4_4820V3/Pp3c19_3190V3/Pp3c12_12340V3/Pp3c2_4100V3/Pp3c12_7030V3	15
pp_heat1	GO:0009641	shade avoidance	13/2270	32/21111	1.1981204166710957e-5	0.0015315104456578353	0.0014004574572896928	Pp3c20_4050V3/Pp3c22_5440V3/Pp3c7_23900V3/Pp3c5_26150V3/Pp3c1_3260V3/Pp3c6_5030V3/Pp3c3_35020V3/Pp3c12_21300V3/Pp3c2_29420V3/Pp3c2_24290V3/Pp3c8_1870V3/Pp3c18_13350V3/Pp3c3_8580V3	13
pp_heat1	GO:0009636	response to toxic substance	69/2270	389/21111	2.0249173233354106e-5	0.002480523721085878	0.002268262650788877	Pp3c1_2920V3/Pp3c7_25570V3/Pp3c7_7774V3/Pp3c17_10780V3/Pp3c11_14810V3/Pp3c4_24420V3/Pp3c1_7030V3/Pp3c13_3400V3/Pp3c16_7110V3/Pp3c19_14230V3/Pp3c8_9230V3/Pp3c8_9380V3/Pp3c8_8860V3/Pp3c8_8490V3/Pp3c21_19080V3/Pp3c22_8470V3/Pp3c19_4790V3/Pp3c19_22640V3/Pp3c1_3750V3/Pp3c1_18680V3/Pp3c24_13110V3/Pp3c1_2740V3/Pp3c21_6480V3/Pp3c21_6510V3/Pp3c8_6770V3/Pp3c12_24560V3/Pp3c24_14160V3/Pp3c5_13280V3/Pp3c1_277…	69
pp_heat1	GO:0044772	mitotic cell cycle phase transition	21/2270	74/21111	2.243588765403593e-5	0.002621487365972317	0.0023971638856760823	Pp3c14_12680V3/Pp3c15_21520V3/Pp3c2_8770V3/Pp3c2_8700V3/Pp3c1_31370V3/Pp3c1_38770V3/Pp3c9_18910V3/Pp3c19_9596V3/Pp3c15_2800V3/Pp3c9_2440V3/Pp3c3_24970V3/Pp3c17_22710V3/Pp3c27_6070V3/Pp3c16_3910V3/Pp3c13_21530V3/Pp3c19_9580V3/Pp3c3_15290V3/Pp3c4_13590V3/Pp3c2_9020V3/Pp3c17_10850V3/Pp3c24_5960V3	21
pp_heat1	GO:0006457	protein folding	66/2270	369/21111	2.3183221603836818e-5	0.002621487365972317	0.0023971638856760823	Pp3c4_24420V3/Pp3c13_3400V3/Pp3c4_27990V3/Pp3c15_12510V3/Pp3c15_3820V3/Pp3c17_2260V3/Pp3c26_10600V3/Pp3c8_7210V3/Pp3c21_6480V3/Pp3c21_6510V3/Pp3c15_6622V3/Pp3c19_10440V3/Pp3c22_7600V3/Pp3c9_4390V3/Pp3c8_7208V3/Pp3c9_6640V3/Pp3c21_19850V3/Pp3c4_810V3/Pp3c12_2810V3/Pp3c19_2600V3/Pp3c26_2180V3/Pp3c16_4660V3/Pp3c22_7570V3/Pp3c2_12150V3/Pp3c2_12240V3/Pp3c6_8560V3/Pp3c13_14280V3/Pp3c24_12180V3/Pp3c4_12…	66
pp_heat1	GO:2000028	regulation of photoperiodism, flowering	31/2270	134/21111	2.8496593398218884e-5	0.0030625103564326144	0.002800448066712817	Pp3c17_6790V3/Pp3c7_10610V3/Pp3c2_7400V3/Pp3c1_19220V3/Pp3c3_23790V3/Pp3c12_22500V3/Pp3c11_6370V3/Pp3c3_31980V3/Pp3c2_15020V3/Pp3c16_4220V3/Pp3c17_5920V3/Pp3c4_18030V3/Pp3c9_8580V3/Pp3c21_5400V3/Pp3c5_20190V3/Pp3c5_21130V3/Pp3c2_7410V3/Pp3c1_12790V3/Pp3c6_4460V3/Pp3c16_18610V3/Pp3c6_7710V3/Pp3c4_15350V3/Pp3c7_10630V3/Pp3c4_540V3/Pp3c20_16680V3/Pp3c6_15430V3/Pp3c15_4480V3/Pp3c14_11960V3/Pp3c11_147…	31
pp_heat1	GO:0048482	plant ovule morphogenesis	8/2270	14/21111	2.9166765299358233e-5	0.0030625103564326144	0.002800448066712817	Pp3c2_33800V3/Pp3c25_330V3/Pp3c12_22500V3/Pp3c4_27760V3/Pp3c3_31980V3/Pp3c16_8180V3/Pp3c17_5920V3/Pp3c4_540V3	8
pp_heat1	GO:0010103	stomatal complex morphogenesis	12/2270	30/21111	3.130310305344288e-5	0.0031734869992111063	0.002901928319364542	Pp3c14_12680V3/Pp3c1_31370V3/Pp3c22_10630V3/Pp3c19_9596V3/Pp3c15_2800V3/Pp3c9_2440V3/Pp3c27_6070V3/Pp3c16_3910V3/Pp3c19_7110V3/Pp3c19_9580V3/Pp3c24_6080V3/Pp3c22_2850V3	12
pp_heat1	GO:0032875	regulation of DNA endoreduplication	18/2270	60/21111	3.763109364763277e-5	0.003687847177468012	0.0033722741465282147	Pp3c23_21800V3/Pp3c8_24650V3/Pp3c14_12680V3/Pp3c1_31370V3/Pp3c10_10240V3/Pp3c19_9596V3/Pp3c15_2800V3/Pp3c4_12660V3/Pp3c9_2440V3/Pp3c12_23740V3/Pp3c17_17550V3/Pp3c27_6070V3/Pp3c16_3910V3/Pp3c19_9580V3/Pp3c1_17880V3/Pp3c20_3210V3/Pp3c16_8790V3/Pp3c17_1140V3	18
pp_heat1	GO:0090627	plant epidermal cell differentiation	49/2270	255/21111	3.9629089625101993e-5	0.0037583717257354795	0.003436763833701545	Pp3c6_1770V3/Pp3c1_25640V3/Pp3c24_20380V3/Pp3c14_12680V3/Pp3c9_25100V3/Pp3c13_5280V3/Pp3c22_17160V3/Pp3c18_20070V3/Pp3c19_21170V3/Pp3c12_9050V3/Pp3c17_16210V3/Pp3c21_11720V3/Pp3c19_12750V3/Pp3c8_2850V3/Pp3c1_31370V3/Pp3c6_27190V3/Pp3c23_380V3/Pp3c18_16190V3/Pp3c19_9596V3/Pp3c22_23030V3/Pp3c15_2800V3/Pp3c9_2440V3/Pp3c22_10390V3/Pp3c17_17550V3/Pp3c27_6070V3/Pp3c19_3640V3/Pp3c16_3910V3/Pp3c5_10970V3…	49
pp_heat1	GO:0009611	response to wounding	50/2270	264/21111	4.9132949785620666e-5	0.004464034602508391	0.0040820423826732665	Pp3c7_7774V3/Pp3c1_3750V3/Pp3c21_9650V3/Pp3c22_21950V3/Pp3c20_4050V3/Pp3c12_2240V3/Pp3c22_13190V3/Pp3c4_12600V3/Pp3c21_9651V3/Pp3c25_8670V3/Pp3c2_2220V3/Pp3c7_7770V3/Pp3c27_6910V3/Pp3c11_20290V3/Pp3c12_7620V3/Pp3c4_27860V3/Pp3c25_3070V3/Pp3c6_17010V3/Pp3c16_13700V3/Pp3c1_32060V3/Pp3c26_14760V3/Pp3c16_7450V3/Pp3c4_30950V3/Pp3c8_4400V3/Pp3c4_22140V3/Pp3c6_23650V3/Pp3c2_31720V3/Pp3c2_37990V3/Pp3c4_3…	50
pp_heat1	GO:0010016	shoot system morphogenesis	44/2270	223/21111	5.010651084448194e-5	0.004464034602508391	0.0040820423826732665	Pp3c15_3440V3/Pp3c1_22690V3/Pp3c22_5440V3/Pp3c10_20720V3/Pp3c7_23900V3/Pp3c14_12680V3/Pp3c6_27690V3/Pp3c2_16830V3/Pp3c16_19830V3/Pp3c19_21170V3/Pp3c3_35020V3/Pp3c10_19630V3/Pp3c3_25610V3/Pp3c12_22500V3/Pp3c12_21760V3/Pp3c12_21300V3/Pp3c3_31980V3/Pp3c1_31370V3/Pp3c22_10630V3/Pp3c1_35770V3/Pp3c21_13620V3/Pp3c19_9596V3/Pp3c15_2800V3/Pp3c9_2440V3/Pp3c17_5920V3/Pp3c27_6070V3/Pp3c3_2660V3/Pp3c16_3910V3…	44
pp_heat1	GO:0030001	metal ion transport	58/2270	323/21111	6.29145268764278e-5	0.005440256147549932	0.004974727605027758	Pp3c1_2920V3/Pp3c20_1770V3/Pp3c1_2740V3/Pp3c16_1220V3/Pp3c26_12600V3/Pp3c1_2770V3/Pp3c5_14790V3/Pp3c15_16420V3/Pp3c3_884V3/Pp3c10_3790V3/Pp3c22_810V3/Pp3c4_22810V3/Pp3c18_14890V3/Pp3c2_8660V3/Pp3s37_40V3/Pp3c22_16710V3/Pp3c1_2980V3/Pp3c16_14400V3/Pp3c22_240V3/Pp3c2_25950V3/Pp3c3_37470V3/Pp3c25_6140V3/Pp3c3_11850V3/Pp3c1_2880V3/Pp3c9_2580V3/Pp3c15_4170V3/Pp3c25_11360V3/Pp3c21_15220V3/Pp3c18_16190V…	58
pp_heat1	GO:0090696	post-embryonic plant organ development	49/2270	260/21111	6.614318505282272e-5	0.005556027544437109	0.005080592319546143	Pp3c22_9060V3/Pp3c2_33800V3/Pp3c16_10420V3/Pp3c6_27690V3/Pp3c25_330V3/Pp3c7_15590V3/Pp3c16_19830V3/Pp3c19_21550V3/Pp3c3_37470V3/Pp3c4_3820V3/Pp3c3_25610V3/Pp3c12_22500V3/Pp3c4_27760V3/Pp3c6_14880V3/Pp3c3_31980V3/Pp3c12_7620V3/Pp3c11_6080V3/Pp3c16_8180V3/Pp3c6_27190V3/Pp3c4_19240V3/Pp3c11_12850V3/Pp3c8_6920V3/Pp3c1_36100V3/Pp3c2_23900V3/Pp3c17_5920V3/Pp3c21_10030V3/Pp3c4_5410V3/Pp3c16_7630V3/Pp3c1…	49
pp_heat1	GO:0000226	microtubule cytoskeleton organization	48/2270	254/21111	7.28076666903075e-5	0.005945959446375113	0.005437157331200157	Pp3c7_8690V3/Pp3c17_5100V3/Pp3c18_50V3/Pp3c24_19890V3/Pp3c13_14170V3/Pp3c22_20430V3/Pp3c1_25950V3/Pp3c2_19380V3/Pp3c7_19554V3/Pp3c7_15590V3/Pp3c23_4540V3/Pp3c14_12620V3/Pp3c18_40V3/Pp3c21_9290V3/Pp3c1_39350V3/Pp3c17_11160V3/Pp3c17_20760V3/Pp3c2_11870V3/Pp3c11_6080V3/Pp3c11_12850V3/Pp3c1_18150V3/Pp3c24_16220V3/Pp3c4_17450V3/Pp3c7_19581V3/Pp3c13_14730V3/Pp3c2_23900V3/Pp3c17_20470V3/Pp3c1_27370V3/Pp…	48
pp_heat1	GO:0007010	cytoskeleton organization	74/2270	444/21111	8.716063558334026e-5	0.006925736989595144	0.006333094261162193	Pp3c21_17320V3/Pp3c7_8690V3/Pp3c17_5100V3/Pp3c18_50V3/Pp3c25_8060V3/Pp3c24_19890V3/Pp3c13_14170V3/Pp3c22_20430V3/Pp3c1_25950V3/Pp3c7_8870V3/Pp3c22_17160V3/Pp3c2_19380V3/Pp3c7_19554V3/Pp3c23_15670V3/Pp3c7_15590V3/Pp3c23_4540V3/Pp3c17_12560V3/Pp3c18_20070V3/Pp3c5_9070V3/Pp3c18_4770V3/Pp3c14_12620V3/Pp3c18_40V3/Pp3c21_9290V3/Pp3c1_39350V3/Pp3c21_11720V3/Pp3c17_11160V3/Pp3c21_20100V3/Pp3c21_20730V3/P…	74
pp_heat1	GO:0051301	cell division	61/2270	350/21111	9.975193388088552e-5	0.007717649621310616	0.007057242081212787	Pp3c15_1832V3/Pp3c17_10190V3/Pp3c7_8690V3/Pp3c21_18820V3/Pp3c17_5100V3/Pp3c22_13060V3/Pp3c13_14170V3/Pp3c27_3040V3/Pp3c2_19380V3/Pp3c7_19554V3/Pp3c11_1440V3/Pp3c7_15590V3/Pp3c22_9250V3/Pp3c3_10921V3/Pp3c8_25080V3/Pp3c14_12620V3/Pp3c2_30510V3/Pp3c24_20900V3/Pp3c22_5840V3/Pp3c5_12930V3/Pp3c21_20730V3/Pp3c17_20760V3/Pp3c16_4640V3/Pp3c11_12850V3/Pp3c1_18150V3/Pp3c13_12110V3/Pp3c4_17450V3/Pp3c19_9596V…	61
pp_heat1	GO:0048445	carpel morphogenesis	8/2270	16/21111	1.0250278642369254e-4	0.007727133130401438	0.007065914076278293	Pp3c2_33800V3/Pp3c25_330V3/Pp3c12_22500V3/Pp3c4_27760V3/Pp3c3_31980V3/Pp3c16_8180V3/Pp3c17_5920V3/Pp3c4_540V3	8
pp_heat1	GO:0009637	response to blue light	41/2270	212/21111	1.4055783059840373e-4	0.010331000548982673	0.009446965772324295	Pp3c4_13260V3/Pp3c6_12160V3/Pp3c9_16700V3/Pp3c12_11880V3/Pp3c17_13560V3/Pp3c15_21210V3/Pp3c22_7400V3/Pp3c15_22720V3/Pp3c19_1860V3/Pp3c13_15910V3/Pp3c12_19890V3/Pp3c3_23790V3/Pp3c22_540V3/Pp3c19_1840V3/Pp3c12_21760V3/Pp3c9_23280V3/Pp3c4_9940V3/Pp3c12_7010V3/Pp3c4_4820V3/Pp3c13_13210V3/Pp3c19_3190V3/Pp3c19_13030V3/Pp3c2_36500V3/Pp3c25_4520V3/Pp3c2_36190V3/Pp3c12_12340V3/Pp3c10_3020V3/Pp3c11_22390V3…	41
pp_heat1	GO:0009642	response to light intensity	61/2270	356/21111	1.6214306910758265e-4	0.011428680374783234	0.0104507159603281	Pp3c7_25570V3/Pp3c7_7774V3/Pp3c17_10780V3/Pp3c11_14810V3/Pp3c4_24420V3/Pp3c1_7030V3/Pp3c13_3400V3/Pp3c16_7110V3/Pp3c19_14230V3/Pp3c8_9230V3/Pp3c8_9380V3/Pp3c8_8860V3/Pp3c8_8490V3/Pp3c21_19080V3/Pp3c19_4790V3/Pp3c19_22640V3/Pp3c21_6480V3/Pp3c21_6510V3/Pp3c8_6770V3/Pp3c12_24560V3/Pp3c24_14160V3/Pp3c5_13280V3/Pp3c9_16700V3/Pp3c22_13190V3/Pp3c7_200V3/Pp3c24_13160V3/Pp3c5_26150V3/Pp3c1_3260V3/Pp3c6_50…	61
pp_heat1	GO:0048586	regulation of long-day photoperiodism, flowering	20/2270	78/21111	1.649772283879787e-4	0.011428680374783234	0.0104507159603281	Pp3c17_6790V3/Pp3c7_10610V3/Pp3c2_7400V3/Pp3c1_19220V3/Pp3c11_6370V3/Pp3c2_15020V3/Pp3c16_4220V3/Pp3c9_8580V3/Pp3c5_20190V3/Pp3c5_21130V3/Pp3c2_7410V3/Pp3c1_12790V3/Pp3c6_4460V3/Pp3c16_18610V3/Pp3c6_7710V3/Pp3c7_10630V3/Pp3c6_15430V3/Pp3c15_4480V3/Pp3c14_11960V3/Pp3c11_14750V3	20
pp_heat1	GO:0010218	response to far red light	32/2270	153/21111	1.671541687468296e-4	0.011428680374783234	0.0104507159603281	Pp3c4_13260V3/Pp3c20_4050V3/Pp3c9_16700V3/Pp3c12_11880V3/Pp3c1_3260V3/Pp3c22_7400V3/Pp3c15_22720V3/Pp3c19_1860V3/Pp3c13_15910V3/Pp3c12_19890V3/Pp3c3_23790V3/Pp3c22_540V3/Pp3c19_1840V3/Pp3c11_6370V3/Pp3c1_35770V3/Pp3c12_7010V3/Pp3c4_4820V3/Pp3c19_3190V3/Pp3c2_36500V3/Pp3c2_36190V3/Pp3c2_29420V3/Pp3c12_12340V3/Pp3c17_16550V3/Pp3c10_3020V3/Pp3c3_4140V3/Pp3c4_15350V3/Pp3c3_8580V3/Pp3c2_4100V3/Pp3c12_…	32
pp_heat1	GO:0010374	stomatal complex development	14/2270	45/21111	1.7540031999460789e-4	0.011669789615349155	0.010671193225063283	Pp3c14_12680V3/Pp3c3_23790V3/Pp3c1_31370V3/Pp3c22_10630V3/Pp3c19_9596V3/Pp3c15_2800V3/Pp3c9_2440V3/Pp3c27_6070V3/Pp3c16_3910V3/Pp3c19_7110V3/Pp3c19_9580V3/Pp3c24_6080V3/Pp3c4_15350V3/Pp3c22_2850V3	14
pp_heat1	GO:0044042	glucan metabolic process	53/2270	299/21111	1.7861922880636462e-4	0.011669789615349155	0.010671193225063283	Pp3c11_15920V3/Pp3c6_520V3/Pp3c9_14900V3/Pp3c19_7710V3/Pp3c24_20380V3/Pp3c3_26470V3/Pp3c14_17100V3/Pp3c21_6820V3/Pp3c13_5280V3/Pp3c23_18990V3/Pp3c5_8810V3/Pp3c22_19990V3/Pp3c19_12090V3/Pp3c24_13310V3/Pp3c2_24620V3/Pp3c12_9050V3/Pp3c5_22190V3/Pp3c17_18900V3/Pp3c5_19770V3/Pp3c23_15150V3/Pp3c19_12750V3/Pp3c8_2850V3/Pp3c23_380V3/Pp3c13_20160V3/Pp3c6_10130V3/Pp3c22_23030V3/Pp3c8_7420V3/Pp3c26_8580V3/P…	53
pp_heat1	GO:0007052	mitotic spindle organization	17/2270	62/21111	2.0943697739718935e-4	0.013100951352079504	0.011979888919875066	Pp3c7_8690V3/Pp3c13_14170V3/Pp3c22_20430V3/Pp3c1_25950V3/Pp3c2_19380V3/Pp3c23_4540V3/Pp3c14_12620V3/Pp3c1_39350V3/Pp3c17_11160V3/Pp3c2_11870V3/Pp3c1_18150V3/Pp3c24_16220V3/Pp3c4_17450V3/Pp3c6_21870V3/Pp3c14_20420V3/Pp3c9_8900V3/Pp3c3_9850V3	17
pp_heat1	GO:1902850	microtubule cytoskeleton organization involved in mitosis	17/2270	62/21111	2.0943697739718935e-4	0.013100951352079504	0.011979888919875066	Pp3c7_8690V3/Pp3c13_14170V3/Pp3c22_20430V3/Pp3c1_25950V3/Pp3c2_19380V3/Pp3c23_4540V3/Pp3c14_12620V3/Pp3c1_39350V3/Pp3c17_11160V3/Pp3c2_11870V3/Pp3c1_18150V3/Pp3c24_16220V3/Pp3c4_17450V3/Pp3c6_21870V3/Pp3c14_20420V3/Pp3c9_8900V3/Pp3c3_9850V3	17
pp_heat1	GO:0090698	post-embryonic plant morphogenesis	43/2270	230/21111	2.1511679357777877e-4	0.01317590360663895	0.012048427429772962	Pp3c2_33800V3/Pp3c14_12680V3/Pp3c25_330V3/Pp3c19_21170V3/Pp3c4_3820V3/Pp3c12_22500V3/Pp3c4_27760V3/Pp3c3_31980V3/Pp3c11_6080V3/Pp3c16_8180V3/Pp3c1_31370V3/Pp3c6_27190V3/Pp3c22_10630V3/Pp3c4_19240V3/Pp3c19_9596V3/Pp3c8_6920V3/Pp3c15_2800V3/Pp3c9_2440V3/Pp3c17_5920V3/Pp3c21_10030V3/Pp3c27_6070V3/Pp3c4_5410V3/Pp3c20_17990V3/Pp3c16_3910V3/Pp3c18_18430V3/Pp3c19_7110V3/Pp3c14_19420V3/Pp3c9_24450V3/Pp3c…	43
pp_heat1	GO:0061640	cytoskeleton-dependent cytokinesis	43/2270	231/21111	2.3733259435129714e-4	0.014132795987436358	0.01292343750516021	Pp3c15_1832V3/Pp3c17_10190V3/Pp3c7_8690V3/Pp3c17_5100V3/Pp3c13_14170V3/Pp3c2_19380V3/Pp3c7_19554V3/Pp3c11_1440V3/Pp3c7_15590V3/Pp3c3_10921V3/Pp3c14_12620V3/Pp3c2_30510V3/Pp3c22_5840V3/Pp3c21_20730V3/Pp3c17_20760V3/Pp3c16_4640V3/Pp3c11_12850V3/Pp3c1_18150V3/Pp3c13_12110V3/Pp3c4_17450V3/Pp3c4_12660V3/Pp3c8_7420V3/Pp3c7_19581V3/Pp3c2_23900V3/Pp3c9_1920V3/Pp3c27_2720V3/Pp3c19_7110V3/Pp3c16_5870V3/Pp3…	43
pp_heat1	GO:0008356	asymmetric cell division	13/2270	41/21111	2.403536732557204e-4	0.014132795987436358	0.01292343750516021	Pp3c21_18820V3/Pp3c22_13060V3/Pp3c11_1440V3/Pp3c22_9250V3/Pp3c2_30510V3/Pp3c22_5840V3/Pp3c4_1590V3/Pp3c19_9596V3/Pp3c15_2800V3/Pp3c9_2440V3/Pp3c27_2720V3/Pp3c12_23920V3/Pp3c19_9580V3	13
pp_heat1	GO:0009415	response to water	77/2270	483/21111	2.6944934291887787e-4	0.0155329621212059	0.014203789923938372	Pp3c5_11880V3/Pp3c22_8470V3/Pp3c1_3750V3/Pp3c16_13150V3/Pp3c16_2800V3/Pp3c9_10370V3/Pp3c16_17210V3/Pp3c25_4810V3/Pp3c10_13060V3/Pp3c4_810V3/Pp3c7_22090V3/Pp3c9_2330V3/Pp3c20_22310V3/Pp3c1_27440V3/Pp3c8_17580V3/Pp3c7_5390V3/Pp3c11_4840V3/Pp3c5_21160V3/Pp3c3_32490V3/Pp3c23_19420V3/Pp3c13_18300V3/Pp3c6_3580V3/Pp3c22_6360V3/Pp3c14_3360V3/Pp3c19_15000V3/Pp3c5_17150V3/Pp3c1_24090V3/Pp3c13_23870V3/Pp3c1…	77
pp_heat1	GO:0051726	regulation of cell cycle	76/2270	476/21111	2.8067416928547525e-4	0.015616167052633727	0.014279874920310255	Pp3c2_24700V3/Pp3c18_50V3/Pp3c14_12680V3/Pp3c22_20430V3/Pp3c1_25950V3/Pp3c1_19220V3/Pp3c23_4540V3/Pp3c21_3370V3/Pp3c6_7790V3/Pp3c8_25080V3/Pp3c18_40V3/Pp3c24_20900V3/Pp3c5_12930V3/Pp3c1_39350V3/Pp3c2_8770V3/Pp3c17_11160V3/Pp3c2_11870V3/Pp3c2_8700V3/Pp3c1_31370V3/Pp3c6_23160V3/Pp3c24_5040V3/Pp3c10_10240V3/Pp3c1_38770V3/Pp3c19_9596V3/Pp3c2_15020V3/Pp3c15_2800V3/Pp3c6_12520V3/Pp3c4_12660V3/Pp3c23_19…	76
pp_heat1	GO:0016115	terpenoid catabolic process	8/2270	18/21111	2.859574398801763e-4	0.015616167052633727	0.014279874920310255	Pp3c7_1650V3/Pp3c12_22500V3/Pp3c21_10970V3/Pp3c3_31980V3/Pp3c17_5920V3/Pp3c6_21520V3/Pp3c18_17950V3/Pp3c4_540V3	8
pp_heat1	GO:0000910	cytokinesis	43/2270	233/21111	2.880486449653034e-4	0.015616167052633727	0.014279874920310255	Pp3c15_1832V3/Pp3c17_10190V3/Pp3c7_8690V3/Pp3c17_5100V3/Pp3c13_14170V3/Pp3c2_19380V3/Pp3c7_19554V3/Pp3c11_1440V3/Pp3c7_15590V3/Pp3c3_10921V3/Pp3c14_12620V3/Pp3c2_30510V3/Pp3c22_5840V3/Pp3c21_20730V3/Pp3c17_20760V3/Pp3c16_4640V3/Pp3c11_12850V3/Pp3c1_18150V3/Pp3c13_12110V3/Pp3c4_17450V3/Pp3c4_12660V3/Pp3c8_7420V3/Pp3c7_19581V3/Pp3c2_23900V3/Pp3c9_1920V3/Pp3c27_2720V3/Pp3c19_7110V3/Pp3c16_5870V3/Pp3…	43
pp_heat1	GO:0046685	response to arsenic-containing substance	14/2270	47/21111	2.9213917955607315e-4	0.015616167052633727	0.014279874920310255	Pp3c17_10780V3/Pp3c16_7110V3/Pp3c19_14230V3/Pp3c8_9230V3/Pp3c8_9380V3/Pp3c8_8860V3/Pp3c8_8490V3/Pp3c21_19080V3/Pp3c19_22640V3/Pp3c8_6770V3/Pp3c12_24560V3/Pp3c5_13280V3/Pp3c1_27510V3/Pp3c4_10530V3	14
pp_heat1	GO:0009900	dehiscence	11/2270	32/21111	3.263842051546031e-4	0.016887893446748795	0.015442778325455219	Pp3c21_9650V3/Pp3c20_4050V3/Pp3c21_9651V3/Pp3c12_22500V3/Pp3c3_31980V3/Pp3c17_5920V3/Pp3c8_18540V3/Pp3c5_9420V3/Pp3c3_8580V3/Pp3c4_540V3/Pp3c27_60V3	11
pp_heat1	GO:0044843	cell cycle G1/S phase transition	12/2270	37/21111	3.274183423349256e-4	0.016887893446748795	0.015442778325455219	Pp3c14_12680V3/Pp3c1_31370V3/Pp3c19_9596V3/Pp3c15_2800V3/Pp3c9_2440V3/Pp3c27_6070V3/Pp3c16_3910V3/Pp3c13_21530V3/Pp3c19_9580V3/Pp3c4_13590V3/Pp3c2_24640V3/Pp3c24_5960V3	12
pp_heat1	GO:0009624	response to nematode	28/2270	134/21111	4.2100220788961353e-4	0.021325837372695514	0.01950096263869114	Pp3c1_3750V3/Pp3c10_7340V3/Pp3c5_18730V3/Pp3c16_14400V3/Pp3c25_6140V3/Pp3c6_27190V3/Pp3c24_16220V3/Pp3c4_8080V3/Pp3c21_10030V3/Pp3c2_31720V3/Pp3c18_18430V3/Pp3c19_7110V3/Pp3c1_10690V3/Pp3c2_12080V3/Pp3c19_17230V3/Pp3c16_5870V3/Pp3c14_20420V3/Pp3c22_23000V3/Pp3c27_3930V3/Pp3c1_3700V3/Pp3c5_9540V3/Pp3c13_16630V3/Pp3c22_8120V3/Pp3c12_3180V3/Pp3c7_2500V3/Pp3c2_37310V3/Pp3c22_2850V3/Pp3c27_3920V3	28
pp_heat1	GO:0000281	mitotic cytokinesis	40/2270	216/21111	4.2796748469014806e-4	0.021325837372695514	0.01950096263869114	Pp3c15_1832V3/Pp3c17_10190V3/Pp3c7_8690V3/Pp3c13_14170V3/Pp3c2_19380V3/Pp3c11_1440V3/Pp3c7_15590V3/Pp3c3_10921V3/Pp3c14_12620V3/Pp3c2_30510V3/Pp3c22_5840V3/Pp3c21_20730V3/Pp3c17_20760V3/Pp3c16_4640V3/Pp3c11_12850V3/Pp3c1_18150V3/Pp3c13_12110V3/Pp3c4_17450V3/Pp3c4_12660V3/Pp3c8_7420V3/Pp3c2_23900V3/Pp3c9_1920V3/Pp3c27_2720V3/Pp3c19_7110V3/Pp3c16_5870V3/Pp3c11_6950V3/Pp3c27_4630V3/Pp3c27_3930V3/Pp3…	40
pp_heat1	GO:0000082	G1/S transition of mitotic cell cycle	11/2270	33/21111	4.423753709147063e-4	0.021568727887010117	0.019723068751673414	Pp3c14_12680V3/Pp3c1_31370V3/Pp3c19_9596V3/Pp3c15_2800V3/Pp3c9_2440V3/Pp3c27_6070V3/Pp3c16_3910V3/Pp3c13_21530V3/Pp3c19_9580V3/Pp3c4_13590V3/Pp3c24_5960V3	11
pp_heat1	GO:0008300	isoprenoid catabolic process	8/2270	19/21111	4.4751442214544803e-4	0.021568727887010117	0.019723068751673414	Pp3c7_1650V3/Pp3c12_22500V3/Pp3c21_10970V3/Pp3c3_31980V3/Pp3c17_5920V3/Pp3c6_21520V3/Pp3c18_17950V3/Pp3c4_540V3	8
pp_heat1	GO:0009414	response to water deprivation	75/2270	477/21111	4.869971136744195e-4	0.02309308893875473	0.021116988596340706	Pp3c22_8470V3/Pp3c1_3750V3/Pp3c16_2800V3/Pp3c9_10370V3/Pp3c16_17210V3/Pp3c25_4810V3/Pp3c10_13060V3/Pp3c4_810V3/Pp3c7_22090V3/Pp3c9_2330V3/Pp3c20_22310V3/Pp3c1_27440V3/Pp3c8_17580V3/Pp3c7_5390V3/Pp3c11_4840V3/Pp3c5_21160V3/Pp3c3_32490V3/Pp3c23_19420V3/Pp3c13_18300V3/Pp3c6_3580V3/Pp3c22_6360V3/Pp3c14_3360V3/Pp3c19_15000V3/Pp3c5_17150V3/Pp3c1_24090V3/Pp3c13_23870V3/Pp3c16_14400V3/Pp3c5_2150V3/Pp3c12…	75
pp_heat1	GO:0090558	plant epidermis development	70/2270	439/21111	4.96240170519151e-4	0.023157874624227047	0.02117623050135191	Pp3c2_24700V3/Pp3c6_1770V3/Pp3c1_25640V3/Pp3c24_20380V3/Pp3c24_19890V3/Pp3c14_12680V3/Pp3c9_25100V3/Pp3c13_5280V3/Pp3c27_3040V3/Pp3c22_17160V3/Pp3c17_12560V3/Pp3c18_20070V3/Pp3c19_21170V3/Pp3c8_25080V3/Pp3c3_23790V3/Pp3c24_20900V3/Pp3c12_9050V3/Pp3c17_16210V3/Pp3c21_11720V3/Pp3c19_12750V3/Pp3c8_2850V3/Pp3c1_31370V3/Pp3c6_27190V3/Pp3c22_10630V3/Pp3c23_380V3/Pp3c18_16190V3/Pp3c19_9596V3/Pp3c22_2303…	70
pp_heat1	GO:0000302	response to reactive oxygen species	51/2270	298/21111	5.494988235926465e-4	0.0252426022087872	0.02308256571473058	Pp3c7_25570V3/Pp3c7_7774V3/Pp3c17_10780V3/Pp3c11_14810V3/Pp3c4_24420V3/Pp3c1_7030V3/Pp3c13_3400V3/Pp3c16_7110V3/Pp3c19_14230V3/Pp3c8_9230V3/Pp3c8_9380V3/Pp3c8_8860V3/Pp3c8_8490V3/Pp3c21_19080V3/Pp3c19_4790V3/Pp3c19_22640V3/Pp3c21_6480V3/Pp3c21_6510V3/Pp3c8_6770V3/Pp3c12_24560V3/Pp3c24_14160V3/Pp3c5_13280V3/Pp3c5_18730V3/Pp3c20_6430V3/Pp3c10_3790V3/Pp3c8_17430V3/Pp3c23_20200V3/Pp3c7_7770V3/Pp3c11_…	51
pp_heat1	GO:0046364	monosaccharide biosynthetic process	23/2270	104/21111	5.795735094482387e-4	0.026214555658120337	0.023971348066895572	Pp3c20_6430V3/Pp3c8_17430V3/Pp3c3_37800V3/Pp3c12_8990V3/Pp3c4_25090V3/Pp3c23_20200V3/Pp3c2_17700V3/Pp3c15_14720V3/Pp3c11_24210V3/Pp3c7_19260V3/Pp3c22_4630V3/Pp3c1_9830V3/Pp3c6_22140V3/Pp3c16_5490V3/Pp3c9_18680V3/Pp3c1_8080V3/Pp3c19_6880V3/Pp3c16_11330V3/Pp3c21_5760V3/Pp3c20_5060V3/Pp3c11_14370V3/Pp3c19_12890V3/Pp3c14_11550V3	23
pp_heat1	GO:0048366	leaf development	69/2270	434/21111	5.885268433107123e-4	0.026216195747477185	0.02397284781205039	Pp3c2_24700V3/Pp3c16_13150V3/Pp3c15_3440V3/Pp3c5_18730V3/Pp3c10_20720V3/Pp3c22_13060V3/Pp3c10_3790V3/Pp3c14_12680V3/Pp3c5_21160V3/Pp3c5_17150V3/Pp3c13_15090V3/Pp3c19_21170V3/Pp3c19_12090V3/Pp3c12_21760V3/Pp3c1_37450V3/Pp3c1_31370V3/Pp3c22_10630V3/Pp3c1_35770V3/Pp3c6_17010V3/Pp3c22_12960V3/Pp3c21_13620V3/Pp3c3_35530V3/Pp3c19_9596V3/Pp3c15_2800V3/Pp3c6_12940V3/Pp3c9_2440V3/Pp3c3_24970V3/Pp3c27_6070…	69
pp_heat1	GO:0060560	developmental growth involved in morphogenesis	70/2270	443/21111	6.413765311520952e-4	0.028143985098315817	0.025735674164374726	Pp3c1_21110V3/Pp3c19_4690V3/Pp3c20_14730V3/Pp3c6_1770V3/Pp3c1_25640V3/Pp3c9_900V3/Pp3c4_32350V3/Pp3c25_8060V3/Pp3c14_12680V3/Pp3c2_28420V3/Pp3c13_14170V3/Pp3c9_22230V3/Pp3c7_2800V3/Pp3c22_17160V3/Pp3c13_23870V3/Pp3c18_20070V3/Pp3c5_9070V3/Pp3c1_36410V3/Pp3c19_21170V3/Pp3c22_240V3/Pp3c20_18260V3/Pp3c14_22480V3/Pp3c12_9050V3/Pp3c21_11720V3/Pp3c19_12750V3/Pp3c8_2850V3/Pp3c1_31370V3/Pp3c23_380V3/Pp3c…	70
pp_heat1	GO:0051225	spindle assembly	19/2270	80/21111	6.745073128925482e-4	0.029162522057413112	0.026667053825504154	Pp3c9_9760V3/Pp3c7_8690V3/Pp3c1_25950V3/Pp3c2_19380V3/Pp3c23_4540V3/Pp3c14_12620V3/Pp3c17_11160V3/Pp3c1_18150V3/Pp3c24_16220V3/Pp3c1_31980V3/Pp3c13_14730V3/Pp3c15_7610V3/Pp3c4_7100V3/Pp3c14_20420V3/Pp3c11_17850V3/Pp3c6_19990V3/Pp3c7_11530V3/Pp3c12_21500V3/Pp3c3_9850V3	19
pp_heat1	GO:0007051	spindle organization	21/2270	93/21111	7.39217634102697e-4	0.03149709919220187	0.028801858695626063	Pp3c7_8690V3/Pp3c13_14170V3/Pp3c22_20430V3/Pp3c1_25950V3/Pp3c2_19380V3/Pp3c23_4540V3/Pp3c14_12620V3/Pp3c1_39350V3/Pp3c17_11160V3/Pp3c2_11870V3/Pp3c1_18150V3/Pp3c24_16220V3/Pp3c4_17450V3/Pp3c6_21870V3/Pp3c4_7100V3/Pp3c14_20420V3/Pp3c11_17850V3/Pp3c9_8900V3/Pp3c7_11530V3/Pp3c12_21500V3/Pp3c3_9850V3	21
pp_heat1	GO:0048584	positive regulation of response to stimulus	76/2270	492/21111	7.570101831236733e-4	0.031794427691194276	0.02907374447665957	Pp3c1_8463V3/Pp3c1_7870V3/Pp3c22_7600V3/Pp3c14_23920V3/Pp3c8_4020V3/Pp3c22_7570V3/Pp3c18_11020V3/Pp3c9_2330V3/Pp3c18_50V3/Pp3c8_7050V3/Pp3c7_10610V3/Pp3c8_17590V3/Pp3c5_21160V3/Pp3c23_19420V3/Pp3c1_19220V3/Pp3c6_28590V3/Pp3c5_17150V3/Pp3c5_2150V3/Pp3c20_7230V3/Pp3c18_40V3/Pp3c20_10410V3/Pp3c19_21240V3/Pp3c11_6370V3/Pp3c16_8750V3/Pp3c17_13877V3/Pp3c1_1650V3/Pp3c18_14950V3/Pp3c3_35530V3/Pp3c2_15020…	76
pp_heat1	GO:2000034	regulation of seed maturation	9/2270	25/21111	7.751079200699267e-4	0.031920919753652646	0.029189412477919393	Pp3c8_14531V3/Pp3c9_23170V3/Pp3c12_22500V3/Pp3c3_31980V3/Pp3c17_5920V3/Pp3c24_6510V3/Pp3c3_34250V3/Pp3c4_540V3/Pp3c8_14530V3	9
pp_heat1	GO:0010161	red light signaling pathway	7/2270	16/21111	7.817368102935341e-4	0.031920919753652646	0.029189412477919393	Pp3c23_6560V3/Pp3c22_9010V3/Pp3c3_23790V3/Pp3c8_11160V3/Pp3c11_6370V3/Pp3c23_6230V3/Pp3c4_15350V3	7
pp_heat1	GO:0032504	multicellular organism reproduction	53/2270	319/21111	8.822448935828924e-4	0.035531506673064435	0.03249103760938294	Pp3c22_8470V3/Pp3c1_3750V3/Pp3c21_9650V3/Pp3c20_4050V3/Pp3c10_20860V3/Pp3c14_23920V3/Pp3c16_17210V3/Pp3c25_4810V3/Pp3c17_5100V3/Pp3c21_9651V3/Pp3c7_19554V3/Pp3c1_29440V3/Pp3c22_10510V3/Pp3c12_22500V3/Pp3c5_19770V3/Pp3c2_8770V3/Pp3c3_31980V3/Pp3c11_6080V3/Pp3c2_8700V3/Pp3c1_38770V3/Pp3c2_20660V3/Pp3c7_19581V3/Pp3c22_2200V3/Pp3c17_22710V3/Pp3c17_5920V3/Pp3c13_19370V3/Pp3c2_31720V3/Pp3c26_11770V3/Pp…	53
pp_heat1	GO:0007135	meiosis II	9/2270	26/21111	0.001073291854146124	0.04207304068252806	0.03847280555072563	Pp3c22_10510V3/Pp3c2_8770V3/Pp3c2_8700V3/Pp3c24_5040V3/Pp3c1_38770V3/Pp3c17_22710V3/Pp3c21_3970V3/Pp3c11_11100V3/Pp3c2_9020V3	9
pp_heat1	GO:0061983	meiosis II cell cycle process	9/2270	26/21111	0.001073291854146124	0.04207304068252806	0.03847280555072563	Pp3c22_10510V3/Pp3c2_8770V3/Pp3c2_8700V3/Pp3c24_5040V3/Pp3c1_38770V3/Pp3c17_22710V3/Pp3c21_3970V3/Pp3c11_11100V3/Pp3c2_9020V3	9
pp_heat1	GO:2000241	regulation of reproductive process	74/2270	483/21111	0.0011095932830895937	0.042755422805853135	0.03909679550524487	Pp3c1_3750V3/Pp3c3_37540V3/Pp3c1_7870V3/Pp3c20_4050V3/Pp3c10_20860V3/Pp3c8_14531V3/Pp3c8_300V3/Pp3c15_16610V3/Pp3c14_25200V3/Pp3c17_6790V3/Pp3c2_28420V3/Pp3c7_10610V3/Pp3c2_7400V3/Pp3c9_23170V3/Pp3c10_8000V3/Pp3c1_19220V3/Pp3c1_36410V3/Pp3c3_23790V3/Pp3c14_22480V3/Pp3c8_6950V3/Pp3c12_22500V3/Pp3c2_8770V3/Pp3c11_6370V3/Pp3c3_31980V3/Pp3c2_8700V3/Pp3c3_28120V3/Pp3c1_38770V3/Pp3c2_15020V3/Pp3c16_422…	74
pp_heat1	GO:0007623	circadian rhythm	29/2270	149/21111	0.0011197848830104393	0.042755422805853135	0.03909679550524487	Pp3c23_6560V3/Pp3c10_22600V3/Pp3c3_37540V3/Pp3c11_6140V3/Pp3c8_300V3/Pp3c17_6790V3/Pp3c11_6230V3/Pp3c22_9010V3/Pp3c3_23790V3/Pp3c5_27320V3/Pp3c8_11160V3/Pp3c9_16100V3/Pp3c20_22670V3/Pp3c6_110V3/Pp3c21_10500V3/Pp3c21_10100V3/Pp3c2_14220V3/Pp3c4_15060V3/Pp3c23_6230V3/Pp3c4_7100V3/Pp3c12_13390V3/Pp3c16_18610V3/Pp3c25_13870V3/Pp3c4_15350V3/Pp3c2_33410V3/Pp3c12_21500V3/Pp3c14_11960V3/Pp3c17_10850V3/Pp…	29
pp_heat1	GO:0048609	multicellular organismal reproductive process	49/2270	293/21111	0.001168709286739938	0.044051350038659204	0.040281828857406235	Pp3c22_8470V3/Pp3c1_3750V3/Pp3c21_9650V3/Pp3c20_4050V3/Pp3c10_20860V3/Pp3c14_23920V3/Pp3c16_17210V3/Pp3c25_4810V3/Pp3c17_5100V3/Pp3c21_9651V3/Pp3c7_19554V3/Pp3c1_29440V3/Pp3c22_10510V3/Pp3c12_22500V3/Pp3c5_19770V3/Pp3c2_8770V3/Pp3c3_31980V3/Pp3c11_6080V3/Pp3c2_8700V3/Pp3c1_38770V3/Pp3c2_20660V3/Pp3c7_19581V3/Pp3c22_2200V3/Pp3c17_22710V3/Pp3c17_5920V3/Pp3c2_31720V3/Pp3c26_11770V3/Pp3c1_15750V3/Pp3…	49
pp_heat1	GO:0043122	regulation of I-kappaB kinase/NF-kappaB signaling	7/2270	17/21111	0.001206194482550555	0.04488875669238774	0.041047577727303365	Pp3c18_14950V3/Pp3c17_17550V3/Pp3c16_25330V3/Pp3c25_14690V3/Pp3c15_14630V3/Pp3c9_8840V3/Pp3c22_16590V3	7
pp_heat1	GO:1905428	regulation of plant organ formation	11/2270	37/21111	0.0013042025888473485	0.04792944514014005	0.04382807120942274	Pp3c6_27190V3/Pp3c2_9730V3/Pp3c21_15940V3/Pp3c16_15760V3/Pp3c3_25080V3/Pp3c24_17830V3/Pp3c9_4620V3/Pp3c10_23130V3/Pp3c10_13170V3/Pp3c3_22990V3/Pp3c9_5860V3	11
pp_heat1	GO:0010143	cutin biosynthetic process	6/2270	13/21111	0.0013483436584866455	0.04893988093766343	0.04475204293404669	Pp3c9_10370V3/Pp3c1_27440V3/Pp3c7_7840V3/Pp3c14_9940V3/Pp3c15_7960V3/Pp3c14_24760V3	6
pp_heat1	GO:0009838	abscission	8/2270	22/21111	0.0014095478960718406	0.04989664255237857	0.04562693343314531	Pp3c12_22500V3/Pp3c3_31980V3/Pp3c17_5920V3/Pp3c21_11420V3/Pp3c5_9420V3/Pp3c4_540V3/Pp3c27_60V3/Pp3c14_11190V3	8
pp_heat1	GO:0010227	floral organ abscission	8/2270	22/21111	0.0014095478960718406	0.04989664255237857	0.04562693343314531	Pp3c12_22500V3/Pp3c3_31980V3/Pp3c17_5920V3/Pp3c21_11420V3/Pp3c5_9420V3/Pp3c4_540V3/Pp3c27_60V3/Pp3c14_11190V3	8
pp_heat1	GO:2000377	regulation of reactive oxygen species metabolic process	25/2270	124/21111	0.0014256183586393877	0.04989664255237857	0.04562693343314531	Pp3c22_7600V3/Pp3c22_7570V3/Pp3c5_21160V3/Pp3c5_17150V3/Pp3c19_21170V3/Pp3c2_30810V3/Pp3c25_1050V3/Pp3c18_14950V3/Pp3c19_4220V3/Pp3c2_36500V3/Pp3c6_11090V3/Pp3c16_25330V3/Pp3c25_14690V3/Pp3c1_10690V3/Pp3c2_36190V3/Pp3c12_21540V3/Pp3c10_3020V3/Pp3c27_3390V3/Pp3c3_4140V3/Pp3c7_11410V3/Pp3c16_14280V3/Pp3c13_4710V3/Pp3c2_37310V3/Pp3c22_16590V3/Pp3c2_36570V3	25
pp_heat2	GO:0010411	xyloglucan metabolic process	34/2644	82/21111	4.8879485754804555e-11	1.4595171328707937e-7	1.313936912183174e-7	Pp3c11_15920V3/Pp3c13_5280V3/Pp3c12_9050V3/Pp3c6_520V3/Pp3c3_28310V3/Pp3c19_12750V3/Pp3c25_4050V3/Pp3c24_13310V3/Pp3c25_4070V3/Pp3c21_9420V3/Pp3c14_17100V3/Pp3c22_23030V3/Pp3c25_10500V3/Pp3c15_6880V3/Pp3c24_20380V3/Pp3c23_15150V3/Pp3c8_2850V3/Pp3c1_18110V3/Pp3c26_9330V3/Pp3c18_1170V3/Pp3c22_14660V3/Pp3c13_11920V3/Pp3c18_5160V3/Pp3c3_14330V3/Pp3c3_37150V3/Pp3c16_19530V3/Pp3c19_13350V3/Pp3c26_14520…	34
pp_heat2	GO:0007018	microtubule-based movement	46/2644	136/21111	9.474307905685126e-11	1.4595171328707937e-7	1.313936912183174e-7	Pp3c22_20430V3/Pp3c7_8690V3/Pp3c17_5100V3/Pp3c2_19380V3/Pp3c24_13720V3/Pp3c13_14170V3/Pp3c17_10190V3/Pp3c27_4630V3/Pp3c7_19554V3/Pp3c9_1920V3/Pp3c11_6950V3/Pp3c1_18150V3/Pp3c17_18420V3/Pp3c4_17450V3/Pp3c20_5990V3/Pp3c5_4080V3/Pp3c7_11530V3/Pp3c26_11770V3/Pp3c2_28160V3/Pp3c7_19581V3/Pp3c21_9290V3/Pp3c9_810V3/Pp3c3_9850V3/Pp3c5_5310V3/Pp3c7_20810V3/Pp3c2_28162V3/Pp3c3_10820V3/Pp3c6_21870V3/Pp3c14_2…	46
pp_heat2	GO:0007017	microtubule-based process	79/2644	335/21111	1.4257866166473504e-8	1.4642828552968288e-5	1.3182272753914977e-5	Pp3c22_20430V3/Pp3c7_8690V3/Pp3c17_5100V3/Pp3c2_19380V3/Pp3c24_13720V3/Pp3c24_19890V3/Pp3c17_11160V3/Pp3c23_4540V3/Pp3c13_14170V3/Pp3c17_10190V3/Pp3c18_50V3/Pp3c1_39350V3/Pp3c27_4630V3/Pp3c7_19554V3/Pp3c11_6080V3/Pp3c7_15590V3/Pp3c9_1920V3/Pp3c11_6950V3/Pp3c11_12850V3/Pp3c1_18150V3/Pp3c17_18420V3/Pp3c4_17450V3/Pp3c20_5990V3/Pp3c2_23900V3/Pp3c2_11870V3/Pp3c5_4080V3/Pp3c7_11530V3/Pp3c26_11770V3/Pp3…	79
pp_heat2	GO:1903047	mitotic cell cycle process	98/2644	450/21111	2.192214626201663e-8	1.6885533158318308e-5	1.5201277736951006e-5	Pp3c22_20430V3/Pp3c7_8690V3/Pp3c20_20530V3/Pp3c8_25080V3/Pp3c18_20260V3/Pp3c14_12680V3/Pp3c2_19380V3/Pp3c16_3910V3/Pp3c17_11160V3/Pp3c23_4540V3/Pp3c7_8870V3/Pp3c13_14170V3/Pp3c17_10190V3/Pp3c1_39350V3/Pp3c2_30510V3/Pp3c27_4630V3/Pp3c27_6070V3/Pp3c21_20730V3/Pp3c7_15590V3/Pp3c9_1920V3/Pp3c11_6950V3/Pp3c11_12850V3/Pp3c2_32580V3/Pp3c1_18150V3/Pp3c19_9596V3/Pp3c4_17450V3/Pp3c23_22130V3/Pp3c1_20770V3/…	98
pp_heat2	GO:0009408	response to heat	88/2644	398/21111	5.507182783017082e-8	3.393526030895126e-5	3.055037185947371e-5	Pp3c7_7774V3/Pp3c7_25570V3/Pp3c4_21500V3/Pp3c17_10780V3/Pp3c16_7110V3/Pp3c12_9300V3/Pp3c19_14230V3/Pp3c8_9230V3/Pp3c1_7030V3/Pp3c8_9380V3/Pp3c8_8860V3/Pp3c8_8490V3/Pp3c11_14810V3/Pp3c4_27990V3/Pp3c21_19080V3/Pp3c13_3400V3/Pp3c4_24420V3/Pp3c5_13280V3/Pp3c12_24560V3/Pp3c21_6480V3/Pp3c21_6510V3/Pp3c24_9060V3/Pp3c8_7210V3/Pp3c19_22640V3/Pp3c19_4790V3/Pp3c20_14730V3/Pp3c24_14160V3/Pp3c26_10600V3/Pp3c2…	88
pp_heat2	GO:0042542	response to hydrogen peroxide	43/2644	149/21111	8.104662365517296e-8	4.023579206008721e-5	3.622245411719702e-5	Pp3c7_7774V3/Pp3c7_25570V3/Pp3c17_10780V3/Pp3c16_7110V3/Pp3c19_14230V3/Pp3c8_9230V3/Pp3c1_7030V3/Pp3c8_9380V3/Pp3c8_8860V3/Pp3c8_8490V3/Pp3c11_14810V3/Pp3c21_19080V3/Pp3c13_3400V3/Pp3c4_24420V3/Pp3c5_13280V3/Pp3c12_24560V3/Pp3c21_6480V3/Pp3c21_6510V3/Pp3c19_22640V3/Pp3c19_4790V3/Pp3c24_14160V3/Pp3c10_3790V3/Pp3c8_6770V3/Pp3c23_20200V3/Pp3c21_20730V3/Pp3c3_30990V3/Pp3c24_16410V3/Pp3c24_17930V3/Pp3…	43
pp_heat2	GO:0000278	mitotic cell cycle	101/2644	481/21111	9.141530166199625e-8	4.023579206008721e-5	3.622245411719702e-5	Pp3c22_20430V3/Pp3c7_8690V3/Pp3c20_20530V3/Pp3c8_25080V3/Pp3c18_20260V3/Pp3c14_12680V3/Pp3c2_19380V3/Pp3c16_3910V3/Pp3c17_11160V3/Pp3c23_4540V3/Pp3c7_8870V3/Pp3c13_14170V3/Pp3c17_10190V3/Pp3c1_39350V3/Pp3c2_30510V3/Pp3c3_32300V3/Pp3c27_4630V3/Pp3c27_6070V3/Pp3c21_20730V3/Pp3c7_15590V3/Pp3c9_1920V3/Pp3c11_6950V3/Pp3c11_12850V3/Pp3c2_32580V3/Pp3c1_18150V3/Pp3c19_9596V3/Pp3c4_17450V3/Pp3c23_22130V3/…	101
pp_heat2	GO:0009639	response to red or far red light	77/2644	341/21111	1.491028943301814e-7	5.742325217891111e-5	5.169554296842474e-5	Pp3c23_6560V3/Pp3c4_13260V3/Pp3c12_11880V3/Pp3c15_22720V3/Pp3c5_12930V3/Pp3c22_540V3/Pp3c8_14531V3/Pp3c9_16700V3/Pp3c22_7400V3/Pp3c20_4050V3/Pp3c19_1860V3/Pp3c23_6230V3/Pp3c19_1840V3/Pp3c6_10610V3/Pp3c4_810V3/Pp3c19_3190V3/Pp3c7_23900V3/Pp3c22_9010V3/Pp3c1_3260V3/Pp3c4_4820V3/Pp3c6_5030V3/Pp3c3_23790V3/Pp3c19_15000V3/Pp3c13_23870V3/Pp3c13_15910V3/Pp3c2_24290V3/Pp3c12_19890V3/Pp3c5_26150V3/Pp3c25_…	77
pp_heat2	GO:0090627	plant epidermal cell differentiation	61/2644	255/21111	3.6104875650799145e-7	1.2359902431123573e-4	1.112705816840418e-4	Pp3c14_12680V3/Pp3c13_5280V3/Pp3c16_3910V3/Pp3c12_9050V3/Pp3c1_25640V3/Pp3c9_25100V3/Pp3c27_6070V3/Pp3c19_9596V3/Pp3c6_1770V3/Pp3c19_12750V3/Pp3c22_10390V3/Pp3c21_11720V3/Pp3c1_31370V3/Pp3c18_16190V3/Pp3c2_29720V3/Pp3c22_23030V3/Pp3c2_37310V3/Pp3c15_2800V3/Pp3c17_22380V3/Pp3c6_27190V3/Pp3c24_20380V3/Pp3c27_3390V3/Pp3c21_14560V3/Pp3c8_2850V3/Pp3c9_2440V3/Pp3c16_23390V3/Pp3c19_7110V3/Pp3c18_1170V3/…	61
pp_heat2	GO:0051301	cell division	77/2644	350/21111	4.518134084726862e-7	1.3920371115043462e-4	1.2531877171847666e-4	Pp3c7_8690V3/Pp3c8_25080V3/Pp3c17_5100V3/Pp3c22_13060V3/Pp3c2_19380V3/Pp3c13_14170V3/Pp3c17_10190V3/Pp3c2_30510V3/Pp3c5_12930V3/Pp3c27_4630V3/Pp3c7_19554V3/Pp3c21_20730V3/Pp3c7_15590V3/Pp3c9_1920V3/Pp3c11_6950V3/Pp3c11_12850V3/Pp3c1_18150V3/Pp3c19_9596V3/Pp3c4_17450V3/Pp3c23_22130V3/Pp3c2_23900V3/Pp3c5_4080V3/Pp3c24_20900V3/Pp3c9_20530V3/Pp3c7_19581V3/Pp3c3_3110V3/Pp3c21_18820V3/Pp3c9_810V3/Pp3c3…	77
pp_heat2	GO:0046677	response to antibiotic	80/2644	373/21111	8.048702786114721e-7	2.254368480365405e-4	2.0295054393695974e-4	Pp3c7_7774V3/Pp3c7_25570V3/Pp3c17_10780V3/Pp3c16_7110V3/Pp3c19_14230V3/Pp3c8_9230V3/Pp3c1_7030V3/Pp3c8_9380V3/Pp3c8_8860V3/Pp3c8_8490V3/Pp3c11_14810V3/Pp3c21_19080V3/Pp3c13_3400V3/Pp3c4_24420V3/Pp3c5_13280V3/Pp3c12_24560V3/Pp3c21_6480V3/Pp3c21_6510V3/Pp3c19_22640V3/Pp3c8_300V3/Pp3c19_4790V3/Pp3c24_14160V3/Pp3c20_6430V3/Pp3c10_3790V3/Pp3c1_18680V3/Pp3c8_6770V3/Pp3c23_20200V3/Pp3c21_20730V3/Pp3c10_…	80
pp_heat2	GO:0071554	cell wall organization or biogenesis	98/2644	488/21111	1.2105460660895654e-6	3.1080770246849594e-4	2.798060424689478e-4	Pp3c11_15920V3/Pp3c25_8050V3/Pp3c7_8690V3/Pp3c20_20530V3/Pp3c4_32350V3/Pp3c13_5280V3/Pp3c12_9050V3/Pp3c1_25640V3/Pp3c20_6430V3/Pp3c19_20780V3/Pp3c3_28310V3/Pp3c25_8060V3/Pp3c8_17430V3/Pp3c19_12750V3/Pp3c19_13340V3/Pp3c22_10390V3/Pp3c4_17130V3/Pp3c21_11720V3/Pp3c5_27320V3/Pp3c3_26470V3/Pp3c20_20860V3/Pp3c3_9850V3/Pp3c22_23030V3/Pp3c22_10630V3/Pp3c10_16400V3/Pp3c21_20100V3/Pp3c11_23600V3/Pp3c1_2821…	98
pp_heat2	GO:0045471	response to ethanol	12/2644	21/21111	1.4293997570980543e-6	3.3876774243223886e-4	3.04977195137925e-4	Pp3c17_10780V3/Pp3c16_7110V3/Pp3c19_14230V3/Pp3c8_9230V3/Pp3c8_9380V3/Pp3c8_8860V3/Pp3c8_8490V3/Pp3c21_19080V3/Pp3c5_13280V3/Pp3c12_24560V3/Pp3c19_22640V3/Pp3c8_6770V3	12
pp_heat2	GO:0006928	movement of cell or subcellular component	52/2644	214/21111	1.5508718475510988e-6	3.413025830217811e-4	3.07259196864447e-4	Pp3c22_20430V3/Pp3c7_8690V3/Pp3c17_5100V3/Pp3c2_19380V3/Pp3c24_13720V3/Pp3c13_14170V3/Pp3c17_10190V3/Pp3c27_4630V3/Pp3c7_19554V3/Pp3c21_20730V3/Pp3c9_1920V3/Pp3c11_6950V3/Pp3c23_15050V3/Pp3c1_18150V3/Pp3c17_18420V3/Pp3c4_17450V3/Pp3c20_5990V3/Pp3c5_4080V3/Pp3c7_11530V3/Pp3c26_11770V3/Pp3c2_28160V3/Pp3c7_19581V3/Pp3c21_9290V3/Pp3c20_8630V3/Pp3c9_810V3/Pp3c3_9850V3/Pp3c5_5310V3/Pp3c7_20810V3/Pp3c2_…	52
pp_heat2	GO:0000302	response to reactive oxygen species	66/2644	298/21111	2.287736774275426e-6	4.699011334361725e-4	4.230306245765437e-4	Pp3c7_7774V3/Pp3c7_25570V3/Pp3c17_10780V3/Pp3c16_7110V3/Pp3c19_14230V3/Pp3c8_9230V3/Pp3c1_7030V3/Pp3c8_9380V3/Pp3c8_8860V3/Pp3c8_8490V3/Pp3c11_14810V3/Pp3c21_19080V3/Pp3c13_3400V3/Pp3c4_24420V3/Pp3c5_13280V3/Pp3c12_24560V3/Pp3c21_6480V3/Pp3c21_6510V3/Pp3c19_22640V3/Pp3c19_4790V3/Pp3c24_14160V3/Pp3c20_6430V3/Pp3c10_3790V3/Pp3c8_6770V3/Pp3c23_20200V3/Pp3c21_20730V3/Pp3c3_30990V3/Pp3c8_17430V3/Pp3c2…	66
pp_heat2	GO:0046688	response to copper ion	22/2644	62/21111	2.91525817543593e-6	5.613694024073813e-4	5.053753481758998e-4	Pp3c1_2920V3/Pp3c17_10780V3/Pp3c16_7110V3/Pp3c19_14230V3/Pp3c8_9230V3/Pp3c8_9380V3/Pp3c8_8860V3/Pp3c8_8490V3/Pp3c21_19080V3/Pp3c5_13280V3/Pp3c12_24560V3/Pp3c19_22640V3/Pp3c8_6770V3/Pp3c1_2740V3/Pp3c1_2770V3/Pp3c4_27860V3/Pp3c26_14760V3/Pp3c2_25950V3/Pp3c1_2710V3/Pp3s37_40V3/Pp3c11_14920V3/Pp3c15_4170V3	22
pp_heat2	GO:0110102	ribulose bisphosphate carboxylase complex assembly	17/2644	41/21111	3.3508931600851375e-6	6.073001074248418e-4	5.467246734875751e-4	Pp3c4_13260V3/Pp3c12_11880V3/Pp3c15_22720V3/Pp3c22_540V3/Pp3c22_7400V3/Pp3c19_1860V3/Pp3c19_1840V3/Pp3c19_3190V3/Pp3c4_4820V3/Pp3c13_15910V3/Pp3c12_19890V3/Pp3c3_14510V3/Pp3c12_7010V3/Pp3c15_22730V3/Pp3c12_12340V3/Pp3c12_7030V3/Pp3c2_4100V3	17
pp_heat2	GO:0090558	plant epidermis development	88/2644	439/21111	4.491999597973737e-6	7.688805978531713e-4	6.921882421439063e-4	Pp3c8_25080V3/Pp3c14_12680V3/Pp3c13_5280V3/Pp3c16_3910V3/Pp3c12_9050V3/Pp3c24_19890V3/Pp3c1_25640V3/Pp3c9_25100V3/Pp3c6_5700V3/Pp3c27_6070V3/Pp3c19_9596V3/Pp3c6_1770V3/Pp3c23_22130V3/Pp3c19_12750V3/Pp3c22_10390V3/Pp3c24_20900V3/Pp3c21_11720V3/Pp3c1_31370V3/Pp3c3_23790V3/Pp3c18_16190V3/Pp3c2_29720V3/Pp3c22_23030V3/Pp3c2_37310V3/Pp3c22_10630V3/Pp3c15_2800V3/Pp3c17_22380V3/Pp3c5_2897V3/Pp3c3_24970V3…	88
pp_heat2	GO:0032875	regulation of DNA endoreduplication	21/2644	60/21111	6.255410037863675e-6	0.0010143641224556832	9.131858974942262e-4	Pp3c14_12680V3/Pp3c16_3910V3/Pp3c27_6070V3/Pp3c10_10240V3/Pp3c19_9596V3/Pp3c23_21800V3/Pp3c8_24650V3/Pp3c1_31370V3/Pp3c15_2800V3/Pp3c14_14040V3/Pp3c22_10160V3/Pp3c9_2440V3/Pp3c20_3210V3/Pp3c12_23740V3/Pp3c4_12660V3/Pp3c8_24740V3/Pp3c19_9580V3/Pp3c17_1140V3/Pp3c1_17880V3/Pp3c8_24610V3/Pp3c16_8790V3	21
pp_heat2	GO:0000226	microtubule cytoskeleton organization	57/2644	254/21111	7.169787609583902e-6	0.0011045057812564003	9.943363342765042e-4	Pp3c22_20430V3/Pp3c7_8690V3/Pp3c17_5100V3/Pp3c2_19380V3/Pp3c24_19890V3/Pp3c17_11160V3/Pp3c23_4540V3/Pp3c13_14170V3/Pp3c18_50V3/Pp3c1_39350V3/Pp3c7_19554V3/Pp3c11_6080V3/Pp3c7_15590V3/Pp3c11_12850V3/Pp3c1_18150V3/Pp3c4_17450V3/Pp3c2_23900V3/Pp3c2_11870V3/Pp3c7_11530V3/Pp3c7_19581V3/Pp3c21_9290V3/Pp3c1_25950V3/Pp3c9_810V3/Pp3c3_9850V3/Pp3c17_20470V3/Pp3c8_8040V3/Pp3c18_40V3/Pp3c6_21870V3/Pp3c24_162…	57
pp_heat2	GO:0009636	response to toxic substance	79/2644	389/21111	8.27259441233362e-6	0.0012137077802095184	0.001092645928646571	Pp3c1_2920V3/Pp3c7_7774V3/Pp3c7_25570V3/Pp3c17_10780V3/Pp3c16_7110V3/Pp3c16_11170V3/Pp3c19_14230V3/Pp3c8_9230V3/Pp3c1_7030V3/Pp3c8_9380V3/Pp3c8_8860V3/Pp3c8_8490V3/Pp3c11_14810V3/Pp3c21_19080V3/Pp3c22_8470V3/Pp3c13_3400V3/Pp3c4_24420V3/Pp3c5_13280V3/Pp3c12_24560V3/Pp3c21_6480V3/Pp3c21_6510V3/Pp3c19_22640V3/Pp3c19_4790V3/Pp3c24_14160V3/Pp3c10_3790V3/Pp3c1_18680V3/Pp3c8_6770V3/Pp3c23_20200V3/Pp3c21…	79
pp_heat2	GO:0010410	hemicellulose metabolic process	27/2644	91/21111	1.1373313476616648e-5	0.0015927808555207222	0.0014339081823389888	Pp3c11_15920V3/Pp3c13_5280V3/Pp3c12_9050V3/Pp3c3_28310V3/Pp3c19_12750V3/Pp3c4_17130V3/Pp3c3_26470V3/Pp3c22_23030V3/Pp3c16_11320V3/Pp3c24_20380V3/Pp3c8_2850V3/Pp3c1_18110V3/Pp3c26_9330V3/Pp3c18_1170V3/Pp3c22_14660V3/Pp3c13_11920V3/Pp3c18_5160V3/Pp3c3_14330V3/Pp3c13_8430V3/Pp3c3_37150V3/Pp3c19_13350V3/Pp3c26_14520V3/Pp3c13_20430V3/Pp3c21_15710V3/Pp3c3_9750V3/Pp3c3_1820V3/Pp3c18_430V3	27
pp_heat2	GO:0061640	cytoskeleton-dependent cytokinesis	52/2644	231/21111	1.615571213956594e-5	0.002164163004434898	0.0019482975509270593	Pp3c7_8690V3/Pp3c17_5100V3/Pp3c2_19380V3/Pp3c13_14170V3/Pp3c17_10190V3/Pp3c2_30510V3/Pp3c27_4630V3/Pp3c7_19554V3/Pp3c21_20730V3/Pp3c7_15590V3/Pp3c9_1920V3/Pp3c11_6950V3/Pp3c11_12850V3/Pp3c1_18150V3/Pp3c4_17450V3/Pp3c2_23900V3/Pp3c5_4080V3/Pp3c7_19581V3/Pp3c3_3110V3/Pp3c9_810V3/Pp3c3_9850V3/Pp3c5_5310V3/Pp3c7_20810V3/Pp3c15_7120V3/Pp3c27_3930V3/Pp3c2_16690V3/Pp3c3_10921V3/Pp3c1_6090V3/Pp3c6_19990V…	52
pp_heat2	GO:0046364	monosaccharide biosynthetic process	29/2644	104/21111	2.048467799738454e-5	0.0025588942342262464	0.0023036561291399447	Pp3c20_6430V3/Pp3c23_20200V3/Pp3c3_37800V3/Pp3c11_14370V3/Pp3c8_17430V3/Pp3c24_16410V3/Pp3c2_17700V3/Pp3c15_14720V3/Pp3c1_8080V3/Pp3c11_24210V3/Pp3c16_5490V3/Pp3c7_19260V3/Pp3c24_16870V3/Pp3c1_9830V3/Pp3c22_4630V3/Pp3c16_11330V3/Pp3c19_12890V3/Pp3c6_22140V3/Pp3c3_5810V3/Pp3c19_6880V3/Pp3c14_11550V3/Pp3c23_11670V3/Pp3c6_25270V3/Pp3c1_29650V3/Pp3c20_5060V3/Pp3c10_6390V3/Pp3c25_9350V3/Pp3c12_8990V3/…	29
pp_heat2	GO:0000910	cytokinesis	52/2644	233/21111	2.0763504010274638e-5	0.0025588942342262464	0.0023036561291399447	Pp3c7_8690V3/Pp3c17_5100V3/Pp3c2_19380V3/Pp3c13_14170V3/Pp3c17_10190V3/Pp3c2_30510V3/Pp3c27_4630V3/Pp3c7_19554V3/Pp3c21_20730V3/Pp3c7_15590V3/Pp3c9_1920V3/Pp3c11_6950V3/Pp3c11_12850V3/Pp3c1_18150V3/Pp3c4_17450V3/Pp3c2_23900V3/Pp3c5_4080V3/Pp3c7_19581V3/Pp3c3_3110V3/Pp3c9_810V3/Pp3c3_9850V3/Pp3c5_5310V3/Pp3c7_20810V3/Pp3c15_7120V3/Pp3c27_3930V3/Pp3c2_16690V3/Pp3c3_10921V3/Pp3c1_6090V3/Pp3c6_19990V…	52
pp_heat2	GO:0016051	carbohydrate biosynthetic process	81/2644	413/21111	2.413492696788431e-5	0.002859988845694291	0.0025747179174240957	Pp3c13_20480V3/Pp3c9_14900V3/Pp3c13_5280V3/Pp3c12_9050V3/Pp3c1_25640V3/Pp3c20_6430V3/Pp3c19_7710V3/Pp3c23_20200V3/Pp3c3_37800V3/Pp3c3_30990V3/Pp3c11_14370V3/Pp3c8_17430V3/Pp3c19_12750V3/Pp3c24_16410V3/Pp3c4_17130V3/Pp3c3_25080V3/Pp3c3_26470V3/Pp3c2_17700V3/Pp3c15_14720V3/Pp3c1_8080V3/Pp3c22_23030V3/Pp3c14_23920V3/Pp3c11_24210V3/Pp3c2_32110V3/Pp3c15_7120V3/Pp3c16_5490V3/Pp3c24_20380V3/Pp3c7_20320V…	81
pp_heat2	GO:0048232	male gamete generation	34/2644	133/21111	3.1144090584822275e-5	0.0035538867811791643	0.003199402678011957	Pp3c20_20530V3/Pp3c17_5100V3/Pp3c8_22780V3/Pp3c2_8770V3/Pp3c7_19554V3/Pp3c11_6080V3/Pp3c2_20660V3/Pp3c1_39100V3/Pp3c7_11530V3/Pp3c22_10510V3/Pp3c26_11770V3/Pp3c7_19581V3/Pp3c9_810V3/Pp3c1_15750V3/Pp3c2_8700V3/Pp3c1_38770V3/Pp3c22_2200V3/Pp3c10_16400V3/Pp3c17_7410V3/Pp3c10_20867V3/Pp3c11_17850V3/Pp3c23_16880V3/Pp3c2_9020V3/Pp3c10_22760V3/Pp3c4_17856V3/Pp3c3_23680V3/Pp3c1_29440V3/Pp3c15_14630V3/Pp3…	34
pp_heat2	GO:0010053	root epidermal cell differentiation	52/2644	237/21111	3.380433585371302e-5	0.003719684241617494	0.003348662593027587	Pp3c13_5280V3/Pp3c12_9050V3/Pp3c1_25640V3/Pp3c9_25100V3/Pp3c6_1770V3/Pp3c19_12750V3/Pp3c22_10390V3/Pp3c21_11720V3/Pp3c18_16190V3/Pp3c2_29720V3/Pp3c22_23030V3/Pp3c2_37310V3/Pp3c17_22380V3/Pp3c6_27190V3/Pp3c24_20380V3/Pp3c27_3390V3/Pp3c21_14560V3/Pp3c8_2850V3/Pp3c16_23390V3/Pp3c19_7110V3/Pp3c18_1170V3/Pp3c22_14660V3/Pp3c7_22250V3/Pp3c13_2440V3/Pp3c5_11330V3/Pp3c1_560V3/Pp3c17_16910V3/Pp3c18_5160V3/…	52
pp_heat2	GO:0048587	regulation of short-day photoperiodism, flowering	9/2644	16/21111	3.733149412231672e-5	0.003966149427270959	0.003570543993187098	Pp3c7_10630V3/Pp3c7_10610V3/Pp3c11_14750V3/Pp3c12_22500V3/Pp3c4_540V3/Pp3c3_31980V3/Pp3c1_12790V3/Pp3c11_24630V3/Pp3c17_5920V3	9
pp_heat2	GO:0009556	microsporogenesis	16/2644	44/21111	4.575246495033717e-5	0.0046987781503996275	0.004230096320846963	Pp3c20_20530V3/Pp3c2_8770V3/Pp3c1_39100V3/Pp3c22_10510V3/Pp3c2_8700V3/Pp3c1_38770V3/Pp3c10_16400V3/Pp3c10_20867V3/Pp3c2_16690V3/Pp3c2_9020V3/Pp3c4_17856V3/Pp3c4_1790V3/Pp3c21_3970V3/Pp3c4_15740V3/Pp3c17_22710V3/Pp3c12_24350V3	16
pp_heat2	GO:0010286	heat acclimation	25/2644	88/21111	5.303337830601353e-5	0.00484785883746968	0.004364306884891305	Pp3c7_7774V3/Pp3c17_10780V3/Pp3c16_7110V3/Pp3c19_14230V3/Pp3c8_9230V3/Pp3c8_9380V3/Pp3c8_8860V3/Pp3c8_8490V3/Pp3c21_19080V3/Pp3c5_13280V3/Pp3c12_24560V3/Pp3c19_22640V3/Pp3c22_820V3/Pp3c8_6770V3/Pp3c19_2600V3/Pp3c22_10630V3/Pp3c7_2800V3/Pp3c9_21820V3/Pp3c7_7770V3/Pp3c11_20290V3/Pp3c18_19780V3/Pp3c23_6780V3/Pp3c22_1060V3/Pp3c2_31590V3/Pp3c20_14153V3	25
pp_heat2	GO:0009789	positive regulation of abscisic acid-activated signaling pathway	17/2644	49/21111	5.349795536318374e-5	0.00484785883746968	0.004364306884891305	Pp3c9_2330V3/Pp3c20_7230V3/Pp3c20_10410V3/Pp3c5_21160V3/Pp3c3_31720V3/Pp3c15_2690V3/Pp3c23_19420V3/Pp3c18_14490V3/Pp3c5_17150V3/Pp3c18_11020V3/Pp3c24_12290V3/Pp3c27_2050V3/Pp3c2_21270V3/Pp3c24_12294V3/Pp3c21_14580V3/Pp3c6_11090V3/Pp3c16_16830V3	17
pp_heat2	GO:1901421	positive regulation of response to alcohol	17/2644	49/21111	5.349795536318374e-5	0.00484785883746968	0.004364306884891305	Pp3c9_2330V3/Pp3c20_7230V3/Pp3c20_10410V3/Pp3c5_21160V3/Pp3c3_31720V3/Pp3c15_2690V3/Pp3c23_19420V3/Pp3c18_14490V3/Pp3c5_17150V3/Pp3c18_11020V3/Pp3c24_12290V3/Pp3c27_2050V3/Pp3c2_21270V3/Pp3c24_12294V3/Pp3c21_14580V3/Pp3c6_11090V3/Pp3c16_16830V3	17
pp_heat2	GO:1905959	positive regulation of cellular response to alcohol	17/2644	49/21111	5.349795536318374e-5	0.00484785883746968	0.004364306884891305	Pp3c9_2330V3/Pp3c20_7230V3/Pp3c20_10410V3/Pp3c5_21160V3/Pp3c3_31720V3/Pp3c15_2690V3/Pp3c23_19420V3/Pp3c18_14490V3/Pp3c5_17150V3/Pp3c18_11020V3/Pp3c24_12290V3/Pp3c27_2050V3/Pp3c2_21270V3/Pp3c24_12294V3/Pp3c21_14580V3/Pp3c6_11090V3/Pp3c16_16830V3	17
pp_heat2	GO:0071669	plant-type cell wall organization or biogenesis	55/2644	260/21111	5.923605843955086e-5	0.005007982995298122	0.004508459383525702	Pp3c25_8050V3/Pp3c7_8690V3/Pp3c4_32350V3/Pp3c13_5280V3/Pp3c19_20780V3/Pp3c25_8060V3/Pp3c19_13340V3/Pp3c4_17130V3/Pp3c21_11720V3/Pp3c3_26470V3/Pp3c20_20860V3/Pp3c3_9850V3/Pp3c22_10630V3/Pp3c21_20100V3/Pp3c11_23600V3/Pp3c17_22380V3/Pp3c9_24520V3/Pp3c15_7120V3/Pp3c27_3930V3/Pp3c24_18230V3/Pp3c24_20380V3/Pp3c5_9070V3/Pp3c21_14560V3/Pp3c26_2960V3/Pp3c27_3920V3/Pp3c3_23630V3/Pp3c13_11920V3/Pp3c24_12550…	55
pp_heat2	GO:0019932	second-messenger-mediated signaling	18/2644	54/21111	5.969210475004588e-5	0.005007982995298122	0.004508459383525702	Pp3c14_25200V3/Pp3c9_2580V3/Pp3c10_11080V3/Pp3c20_10410V3/Pp3c12_5540V3/Pp3c27_3390V3/Pp3c1_27360V3/Pp3c18_14490V3/Pp3c24_12290V3/Pp3c4_29040V3/Pp3c1_6272V3/Pp3c16_6180V3/Pp3c20_8050V3/Pp3c19_21170V3/Pp3c1_39250V3/Pp3c24_12294V3/Pp3c21_14580V3/Pp3c21_6740V3	18
pp_heat2	GO:0009637	response to blue light	47/2644	212/21111	6.014130828498231e-5	0.005007982995298122	0.004508459383525702	Pp3c4_13260V3/Pp3c6_12160V3/Pp3c12_11880V3/Pp3c15_22720V3/Pp3c9_23280V3/Pp3c22_540V3/Pp3c9_16700V3/Pp3c22_7400V3/Pp3c19_1860V3/Pp3c19_1840V3/Pp3c4_9940V3/Pp3c19_3190V3/Pp3c13_13210V3/Pp3c4_4820V3/Pp3c3_23790V3/Pp3c13_15910V3/Pp3c12_19890V3/Pp3c3_14510V3/Pp3c5_27150V3/Pp3c12_7010V3/Pp3c15_22730V3/Pp3c19_13030V3/Pp3c11_22390V3/Pp3c12_12340V3/Pp3c3_4140V3/Pp3s116_10V3/Pp3c22_4940V3/Pp3c12_7030V3/Pp3…	47
pp_heat2	GO:0009641	shade avoidance	13/2644	32/21111	6.188097976322054e-5	0.005017244701328487	0.004516797276345877	Pp3c20_4050V3/Pp3c7_23900V3/Pp3c1_3260V3/Pp3c6_5030V3/Pp3c2_24290V3/Pp3c5_26150V3/Pp3c22_5440V3/Pp3c1_13190V3/Pp3c12_21300V3/Pp3c9_10120V3/Pp3c3_35020V3/Pp3c3_8580V3/Pp3c20_8270V3	13
pp_heat2	GO:0030001	metal ion transport	65/2644	323/21111	6.688361504144685e-5	0.00520625962188659	0.0046869588150365285	Pp3c1_2920V3/Pp3c20_1770V3/Pp3c16_1220V3/Pp3c26_12600V3/Pp3c3_11850V3/Pp3c10_3790V3/Pp3c2_8660V3/Pp3c1_2740V3/Pp3c18_2170V3/Pp3c3_37470V3/Pp3c5_14790V3/Pp3c1_2770V3/Pp3c9_2580V3/Pp3c25_6140V3/Pp3c4_22810V3/Pp3c18_16190V3/Pp3c2_37310V3/Pp3c2_25950V3/Pp3c12_5540V3/Pp3c22_810V3/Pp3c16_16360V3/Pp3c3_884V3/Pp3c22_16710V3/Pp3c16_15230V3/Pp3c15_16420V3/Pp3c16_14400V3/Pp3c1_2710V3/Pp3c8_23170V3/Pp3c16_55…	65
pp_heat2	GO:0042545	cell wall modification	28/2644	105/21111	6.777052871880731e-5	0.00520625962188659	0.0046869588150365285	Pp3c20_20530V3/Pp3c16_19430V3/Pp3c18_22120V3/Pp3c20_6430V3/Pp3c3_36450V3/Pp3c8_17430V3/Pp3c6_21010V3/Pp3c26_2170V3/Pp3c5_12750V3/Pp3c10_16400V3/Pp3c1_22560V3/Pp3c10_20867V3/Pp3c10_25030V3/Pp3c4_22420V3/Pp3c4_17856V3/Pp3c3_23630V3/Pp3c4_1790V3/Pp3c4_1550V3/Pp3c11_690V3/Pp3c10_1100V3/Pp3c17_16910V3/Pp3c13_1440V3/Pp3c14_15980V3/Pp3c27_2050V3/Pp3c19_8330V3/Pp3c6_6330V3/Pp3c16_16830V3/Pp3c18_170V3	28
pp_heat2	GO:0044772	mitotic cell cycle phase transition	22/2644	74/21111	6.928161132663103e-5	0.00520625962188659	0.0046869588150365285	Pp3c14_12680V3/Pp3c16_3910V3/Pp3c2_8770V3/Pp3c27_6070V3/Pp3c15_21520V3/Pp3c9_18910V3/Pp3c19_9596V3/Pp3c1_39100V3/Pp3c1_31370V3/Pp3c2_8700V3/Pp3c1_38770V3/Pp3c15_2800V3/Pp3c3_24970V3/Pp3c9_2440V3/Pp3c2_9020V3/Pp3c13_21530V3/Pp3c3_15290V3/Pp3c24_5960V3/Pp3c19_9580V3/Pp3c17_22710V3/Pp3c4_13590V3/Pp3c2_18480V3	22
pp_heat2	GO:0044042	glucan metabolic process	61/2644	299/21111	7.349904050078794e-5	0.0053916796138792295	0.004853884002996898	Pp3c11_15920V3/Pp3c9_14900V3/Pp3c13_5280V3/Pp3c12_9050V3/Pp3c19_7710V3/Pp3c6_520V3/Pp3c3_28310V3/Pp3c19_12750V3/Pp3c3_26470V3/Pp3c24_13310V3/Pp3c14_17100V3/Pp3c23_18990V3/Pp3c5_8810V3/Pp3c22_23030V3/Pp3c2_32110V3/Pp3c25_10500V3/Pp3c15_7120V3/Pp3c15_6880V3/Pp3c1_2420V3/Pp3c17_18900V3/Pp3c24_20380V3/Pp3c7_20320V3/Pp3c23_15150V3/Pp3c8_2850V3/Pp3c2_3670V3/Pp3c24_16870V3/Pp3c1_18110V3/Pp3c5_9540V3/Pp3…	61
pp_heat2	GO:0009642	response to light intensity	70/2644	356/21111	7.676002976748056e-5	0.005499945388688548	0.004951350757339321	Pp3c7_7774V3/Pp3c7_25570V3/Pp3c17_10780V3/Pp3c16_7110V3/Pp3c19_14230V3/Pp3c8_9230V3/Pp3c1_7030V3/Pp3c8_9380V3/Pp3c8_8860V3/Pp3c8_8490V3/Pp3c11_14810V3/Pp3c21_19080V3/Pp3c13_3400V3/Pp3c4_24420V3/Pp3c5_13280V3/Pp3c12_24560V3/Pp3c21_6480V3/Pp3c21_6510V3/Pp3c19_22640V3/Pp3c19_4790V3/Pp3c24_14160V3/Pp3c22_13190V3/Pp3c8_6770V3/Pp3c9_16700V3/Pp3c3_30990V3/Pp3c7_5390V3/Pp3c1_3260V3/Pp3c6_5030V3/Pp3c3_237…	70
pp_heat2	GO:0048482	plant ovule morphogenesis	8/2644	14/21111	8.915281321978694e-5	0.006242723125685534	0.005620039780721019	Pp3c2_33800V3/Pp3c12_22500V3/Pp3c25_330V3/Pp3c4_27760V3/Pp3c4_540V3/Pp3c3_31980V3/Pp3c16_8180V3/Pp3c17_5920V3	8
pp_heat2	GO:0000281	mitotic cytokinesis	47/2644	216/21111	9.721751030249151e-5	0.0066561588720439185	0.00599223718472667	Pp3c7_8690V3/Pp3c2_19380V3/Pp3c13_14170V3/Pp3c17_10190V3/Pp3c2_30510V3/Pp3c27_4630V3/Pp3c21_20730V3/Pp3c7_15590V3/Pp3c9_1920V3/Pp3c11_6950V3/Pp3c11_12850V3/Pp3c1_18150V3/Pp3c4_17450V3/Pp3c2_23900V3/Pp3c5_4080V3/Pp3c3_3110V3/Pp3c3_9850V3/Pp3c5_5310V3/Pp3c7_20810V3/Pp3c15_7120V3/Pp3c27_3930V3/Pp3c2_16690V3/Pp3c3_10921V3/Pp3c1_6090V3/Pp3c6_19990V3/Pp3c19_7110V3/Pp3c17_20760V3/Pp3c4_12660V3/Pp3c17_95…	47
pp_heat2	GO:0051726	regulation of cell cycle	88/2644	476/21111	1.0438936504200438e-4	0.006991818123791641	0.006294415947040768	Pp3c22_20430V3/Pp3c8_25080V3/Pp3c18_20260V3/Pp3c14_12680V3/Pp3c6_23160V3/Pp3c6_12520V3/Pp3c16_3910V3/Pp3c22_17580V3/Pp3c17_11160V3/Pp3c23_4540V3/Pp3c18_50V3/Pp3c1_39350V3/Pp3c5_12930V3/Pp3c2_8770V3/Pp3c27_6070V3/Pp3c10_10240V3/Pp3c19_9596V3/Pp3c1_39100V3/Pp3c23_22130V3/Pp3c1_20770V3/Pp3c2_11870V3/Pp3c24_5040V3/Pp3c24_20900V3/Pp3c19_3610V3/Pp3c3_3110V3/Pp3c1_31370V3/Pp3c1_25950V3/Pp3c2_8700V3/Pp3c…	88
pp_heat2	GO:0007140	male meiotic nuclear division	20/2644	66/21111	1.088164023293683e-4	0.007133262459080506	0.006421751850792508	Pp3c17_5100V3/Pp3c8_22780V3/Pp3c2_8770V3/Pp3c7_19554V3/Pp3c1_39100V3/Pp3c7_11530V3/Pp3c22_10510V3/Pp3c7_19581V3/Pp3c9_810V3/Pp3c2_8700V3/Pp3c1_38770V3/Pp3c11_17850V3/Pp3c23_16880V3/Pp3c20_12300V3/Pp3c2_9020V3/Pp3c10_22760V3/Pp3c21_3970V3/Pp3c6_25960V3/Pp3c17_22710V3/Pp3c10_20380V3	20
pp_heat2	GO:0010114	response to red light	38/2644	164/21111	1.1152246888828896e-4	0.007143388255161229	0.006430867644595855	Pp3c23_6560V3/Pp3c4_13260V3/Pp3c12_11880V3/Pp3c15_22720V3/Pp3c22_540V3/Pp3c9_16700V3/Pp3c22_7400V3/Pp3c19_1860V3/Pp3c23_6230V3/Pp3c19_1840V3/Pp3c19_3190V3/Pp3c22_9010V3/Pp3c1_3260V3/Pp3c4_4820V3/Pp3c3_23790V3/Pp3c13_15910V3/Pp3c12_19890V3/Pp3c3_14510V3/Pp3c12_7010V3/Pp3c15_22730V3/Pp3c12_12340V3/Pp3c3_4140V3/Pp3s116_10V3/Pp3c20_13600V3/Pp3c12_7030V3/Pp3c26_14320V3/Pp3c8_11160V3/Pp3c10_3020V3/Pp3c…	38
pp_heat2	GO:0048236	plant-type sporogenesis	16/2644	47/21111	1.1421082052555411e-4	0.007143388255161229	0.006430867644595855	Pp3c20_20530V3/Pp3c2_8770V3/Pp3c1_39100V3/Pp3c22_10510V3/Pp3c2_8700V3/Pp3c1_38770V3/Pp3c10_16400V3/Pp3c10_20867V3/Pp3c2_16690V3/Pp3c2_9020V3/Pp3c4_17856V3/Pp3c4_1790V3/Pp3c21_3970V3/Pp3c4_15740V3/Pp3c17_22710V3/Pp3c12_24350V3	16
pp_heat2	GO:0034637	cellular carbohydrate biosynthetic process	53/2644	254/21111	1.1592645659138638e-4	0.007143388255161229	0.006430867644595855	Pp3c9_14900V3/Pp3c13_5280V3/Pp3c12_9050V3/Pp3c19_7710V3/Pp3c3_30990V3/Pp3c19_12750V3/Pp3c4_17130V3/Pp3c3_25080V3/Pp3c3_26470V3/Pp3c22_23030V3/Pp3c14_23920V3/Pp3c11_24210V3/Pp3c2_32110V3/Pp3c15_7120V3/Pp3c24_20380V3/Pp3c7_20320V3/Pp3c8_2850V3/Pp3c24_16870V3/Pp3c6_28590V3/Pp3c5_9540V3/Pp3c22_4630V3/Pp3c18_1170V3/Pp3c22_14660V3/Pp3c19_12890V3/Pp3c6_22140V3/Pp3c13_11920V3/Pp3c24_12550V3/Pp3c9_5060V3/…	53
pp_heat2	GO:0010054	trichoblast differentiation	45/2644	206/21111	1.2285623974781792e-4	0.0073495993306001515	0.006616510099636618	Pp3c12_9050V3/Pp3c1_25640V3/Pp3c9_25100V3/Pp3c6_1770V3/Pp3c19_12750V3/Pp3c22_10390V3/Pp3c18_16190V3/Pp3c2_29720V3/Pp3c22_23030V3/Pp3c2_37310V3/Pp3c17_22380V3/Pp3c6_27190V3/Pp3c27_3390V3/Pp3c8_2850V3/Pp3c16_23390V3/Pp3c19_7110V3/Pp3c18_1170V3/Pp3c22_14660V3/Pp3c7_22250V3/Pp3c13_2440V3/Pp3c5_11330V3/Pp3c1_560V3/Pp3c17_16910V3/Pp3c18_5160V3/Pp3c25_13780V3/Pp3c17_16210V3/Pp3c11_8570V3/Pp3c22_17160V3/…	45
pp_heat2	GO:0010015	root morphogenesis	76/2644	400/21111	1.2404387055865235e-4	0.0073495993306001515	0.006616510099636618	Pp3c13_5280V3/Pp3c12_9050V3/Pp3c1_25640V3/Pp3c9_25100V3/Pp3c15_3440V3/Pp3c8_14531V3/Pp3c11_6080V3/Pp3c6_1770V3/Pp3c19_12750V3/Pp3c22_10390V3/Pp3c21_11720V3/Pp3c21_13620V3/Pp3c3_30370V3/Pp3c18_16190V3/Pp3c25_950V3/Pp3c2_29720V3/Pp3c22_23030V3/Pp3c2_37310V3/Pp3c17_22380V3/Pp3c18_18430V3/Pp3c4_19240V3/Pp3s1173_10V3/Pp3c17_7410V3/Pp3c6_27190V3/Pp3c16_6270V3/Pp3c21_10030V3/Pp3c24_20380V3/Pp3c9_24450V3…	76
pp_heat2	GO:0009832	plant-type cell wall biogenesis	44/2644	201/21111	1.3807478435333233e-4	0.008026573784766356	0.007225959419484224	Pp3c25_8050V3/Pp3c7_8690V3/Pp3c13_5280V3/Pp3c25_8060V3/Pp3c19_13340V3/Pp3c4_17130V3/Pp3c21_11720V3/Pp3c3_26470V3/Pp3c20_20860V3/Pp3c3_9850V3/Pp3c21_20100V3/Pp3c11_23600V3/Pp3c9_24520V3/Pp3c15_7120V3/Pp3c27_3930V3/Pp3c24_20380V3/Pp3c5_9070V3/Pp3c21_14560V3/Pp3c27_3920V3/Pp3c13_11920V3/Pp3c24_12550V3/Pp3s480_20V3/Pp3c16_5870V3/Pp3c4_12350V3/Pp3c14_12620V3/Pp3c16_5840V3/Pp3c14_20380V3/Pp3c13_8430V3/…	44
pp_heat2	GO:0010103	stomatal complex morphogenesis	12/2644	30/21111	1.4161371668209536e-4	0.008079849279583997	0.007273920925093983	Pp3c14_12680V3/Pp3c16_3910V3/Pp3c27_6070V3/Pp3c19_9596V3/Pp3c1_31370V3/Pp3c22_10630V3/Pp3c15_2800V3/Pp3c9_2440V3/Pp3c19_7110V3/Pp3c19_9580V3/Pp3c22_2850V3/Pp3c20_16130V3	12
pp_heat2	GO:0044036	cell wall macromolecule metabolic process	35/2644	149/21111	1.5334301169756665e-4	0.00840382126365662	0.007565578171726608	Pp3c11_15920V3/Pp3c13_5280V3/Pp3c12_9050V3/Pp3c3_28310V3/Pp3c19_12750V3/Pp3c22_10390V3/Pp3c4_17130V3/Pp3c3_26470V3/Pp3c22_23030V3/Pp3c6_22250V3/Pp3c16_11320V3/Pp3c16_5490V3/Pp3c24_20380V3/Pp3c8_2850V3/Pp3c1_18110V3/Pp3c26_9330V3/Pp3c18_1170V3/Pp3c22_14660V3/Pp3c13_11920V3/Pp3c24_12550V3/Pp3c18_5160V3/Pp3c14_20380V3/Pp3c3_14330V3/Pp3c13_8430V3/Pp3c3_37150V3/Pp3c19_13350V3/Pp3c26_14520V3/Pp3c13_204…	35
pp_heat2	GO:0048764	trichoblast maturation	44/2644	202/21111	1.5547478481935323e-4	0.00840382126365662	0.007565578171726608	Pp3c12_9050V3/Pp3c1_25640V3/Pp3c9_25100V3/Pp3c6_1770V3/Pp3c19_12750V3/Pp3c22_10390V3/Pp3c18_16190V3/Pp3c2_29720V3/Pp3c22_23030V3/Pp3c2_37310V3/Pp3c17_22380V3/Pp3c6_27190V3/Pp3c27_3390V3/Pp3c8_2850V3/Pp3c16_23390V3/Pp3c19_7110V3/Pp3c18_1170V3/Pp3c22_14660V3/Pp3c7_22250V3/Pp3c13_2440V3/Pp3c5_11330V3/Pp3c1_560V3/Pp3c17_16910V3/Pp3c18_5160V3/Pp3c25_13780V3/Pp3c17_16210V3/Pp3c22_17160V3/Pp3c3_37150V3/…	44
pp_heat2	GO:0048765	root hair cell differentiation	44/2644	202/21111	1.5547478481935323e-4	0.00840382126365662	0.007565578171726608	Pp3c12_9050V3/Pp3c1_25640V3/Pp3c9_25100V3/Pp3c6_1770V3/Pp3c19_12750V3/Pp3c22_10390V3/Pp3c18_16190V3/Pp3c2_29720V3/Pp3c22_23030V3/Pp3c2_37310V3/Pp3c17_22380V3/Pp3c6_27190V3/Pp3c27_3390V3/Pp3c8_2850V3/Pp3c16_23390V3/Pp3c19_7110V3/Pp3c18_1170V3/Pp3c22_14660V3/Pp3c7_22250V3/Pp3c13_2440V3/Pp3c5_11330V3/Pp3c1_560V3/Pp3c17_16910V3/Pp3c18_5160V3/Pp3c25_13780V3/Pp3c17_16210V3/Pp3c22_17160V3/Pp3c3_37150V3/…	44
pp_heat2	GO:0010383	cell wall polysaccharide metabolic process	31/2644	127/21111	1.7097842133343506e-4	0.009082491657384714	0.00817655426884939	Pp3c11_15920V3/Pp3c13_5280V3/Pp3c12_9050V3/Pp3c3_28310V3/Pp3c19_12750V3/Pp3c4_17130V3/Pp3c3_26470V3/Pp3c22_23030V3/Pp3c16_11320V3/Pp3c24_20380V3/Pp3c8_2850V3/Pp3c1_18110V3/Pp3c26_9330V3/Pp3c18_1170V3/Pp3c22_14660V3/Pp3c13_11920V3/Pp3c24_12550V3/Pp3c18_5160V3/Pp3c14_20380V3/Pp3c3_14330V3/Pp3c13_8430V3/Pp3c3_37150V3/Pp3c19_13350V3/Pp3c26_14520V3/Pp3c13_20430V3/Pp3c23_9440V3/Pp3c18_10930V3/Pp3c21_15…	31
pp_heat2	GO:0048285	organelle fission	80/2644	433/21111	2.1459016981648736e-4	0.011025994241605136	0.009926201276629097	Pp3c22_20430V3/Pp3c7_8690V3/Pp3c20_20530V3/Pp3c17_5100V3/Pp3c18_20260V3/Pp3c2_19380V3/Pp3c17_11160V3/Pp3c23_4540V3/Pp3c7_8870V3/Pp3c8_22780V3/Pp3c2_8770V3/Pp3c7_19554V3/Pp3c2_32580V3/Pp3c1_18150V3/Pp3c19_9596V3/Pp3c1_39100V3/Pp3c24_5040V3/Pp3c7_11530V3/Pp3c22_10510V3/Pp3c19_3610V3/Pp3c12_6220V3/Pp3c9_20530V3/Pp3c7_19581V3/Pp3c11_22430V3/Pp3c1_25950V3/Pp3c9_810V3/Pp3c2_8700V3/Pp3c1_38770V3/Pp3c3_9…	80
pp_heat2	GO:0010016	shoot system morphogenesis	47/2644	223/21111	2.1472238055706203e-4	0.011025994241605136	0.009926201276629097	Pp3c14_12680V3/Pp3c16_3910V3/Pp3c15_3440V3/Pp3c27_6070V3/Pp3c10_19630V3/Pp3c19_9596V3/Pp3c7_23900V3/Pp3c1_22690V3/Pp3c1_31370V3/Pp3c21_13620V3/Pp3c22_10630V3/Pp3c15_2800V3/Pp3c22_5440V3/Pp3c12_22500V3/Pp3c5_27150V3/Pp3c6_27690V3/Pp3s1173_10V3/Pp3c16_19830V3/Pp3c9_24450V3/Pp3c27_3390V3/Pp3c10_20720V3/Pp3c9_2440V3/Pp3c2_35750V3/Pp3c12_21300V3/Pp3c19_7110V3/Pp3c4_7260V3/Pp3c13_14480V3/Pp3c4_540V3/Pp…	47
pp_heat2	GO:0033692	cellular polysaccharide biosynthetic process	45/2644	211/21111	2.18832481853724e-4	0.011052834042480716	0.009950363928982964	Pp3c9_14900V3/Pp3c13_5280V3/Pp3c12_9050V3/Pp3c19_7710V3/Pp3c19_12750V3/Pp3c4_17130V3/Pp3c3_26470V3/Pp3c22_23030V3/Pp3c14_23920V3/Pp3c2_32110V3/Pp3c15_7120V3/Pp3c24_20380V3/Pp3c7_20320V3/Pp3c8_2850V3/Pp3c24_16870V3/Pp3c6_28590V3/Pp3c5_9540V3/Pp3c18_1170V3/Pp3c22_14660V3/Pp3c6_22140V3/Pp3c13_11920V3/Pp3c24_12550V3/Pp3c9_5060V3/Pp3c22_6120V3/Pp3c18_5160V3/Pp3c14_20380V3/Pp3c2_35010V3/Pp3c13_8430V3/P…	45
pp_heat2	GO:0000280	nuclear division	63/2644	324/21111	2.3530190342135833e-4	0.01153304636166495	0.010382677245250908	Pp3c22_20430V3/Pp3c7_8690V3/Pp3c20_20530V3/Pp3c17_5100V3/Pp3c18_20260V3/Pp3c2_19380V3/Pp3c17_11160V3/Pp3c23_4540V3/Pp3c7_8870V3/Pp3c8_22780V3/Pp3c2_8770V3/Pp3c7_19554V3/Pp3c2_32580V3/Pp3c1_18150V3/Pp3c19_9596V3/Pp3c1_39100V3/Pp3c24_5040V3/Pp3c7_11530V3/Pp3c22_10510V3/Pp3c19_3610V3/Pp3c12_6220V3/Pp3c7_19581V3/Pp3c11_22430V3/Pp3c1_25950V3/Pp3c9_810V3/Pp3c2_8700V3/Pp3c1_38770V3/Pp3c3_9850V3/Pp3c1_20…	63
pp_heat2	GO:0042546	cell wall biogenesis	60/2644	305/21111	2.371499288653352e-4	0.01153304636166495	0.010382677245250908	Pp3c25_8050V3/Pp3c7_8690V3/Pp3c13_5280V3/Pp3c1_25640V3/Pp3c6_520V3/Pp3c25_8060V3/Pp3c19_13340V3/Pp3c4_17130V3/Pp3c21_11720V3/Pp3c25_4050V3/Pp3c3_26470V3/Pp3c24_13310V3/Pp3c25_4070V3/Pp3c20_20860V3/Pp3c21_9420V3/Pp3c14_17100V3/Pp3c3_9850V3/Pp3c21_20100V3/Pp3c25_10500V3/Pp3c11_23600V3/Pp3c1_28210V3/Pp3c9_24520V3/Pp3c15_7120V3/Pp3c27_3930V3/Pp3c15_6880V3/Pp3c16_5490V3/Pp3c24_20380V3/Pp3c5_9070V3/Pp3…	60
pp_heat2	GO:0072330	monocarboxylic acid biosynthetic process	65/2644	337/21111	2.395699341598691e-4	0.01153304636166495	0.010382677245250908	Pp3c13_20480V3/Pp3c16_25110V3/Pp3c23_20200V3/Pp3c14_1520V3/Pp3c4_30040V3/Pp3c25_4810V3/Pp3c11_14370V3/Pp3c24_16410V3/Pp3c16_17210V3/Pp3c2_17700V3/Pp3c3_37490V3/Pp3c19_19570V3/Pp3c15_14720V3/Pp3c1_8080V3/Pp3c10_7340V3/Pp3c5_21160V3/Pp3c2_3730V3/Pp3c3_31720V3/Pp3c13_16630V3/Pp3c7_19260V3/Pp3c25_3070V3/Pp3c1_9830V3/Pp3c24_13160V3/Pp3c5_19220V3/Pp3c16_5340V3/Pp3c9_1000V3/Pp3c17_8050V3/Pp3c22_8510V3/P…	65
pp_heat2	GO:0048508	embryonic meristem development	20/2644	70/21111	2.640308057277925e-4	0.012515060191497363	0.011266739645226448	Pp3c15_3440V3/Pp3c10_19630V3/Pp3c1_22690V3/Pp3c21_13620V3/Pp3c6_27690V3/Pp3s1173_10V3/Pp3c16_19830V3/Pp3c27_3390V3/Pp3c1_18280V3/Pp3c13_14480V3/Pp3c14_1610V3/Pp3c2_16830V3/Pp3c10_1370V3/Pp3c3_25610V3/Pp3c2_18900V3/Pp3c19_21170V3/Pp3c4_17500V3/Pp3c6_16200V3/Pp3c9_13290V3/Pp3c21_6740V3	20
pp_heat2	GO:0048469	cell maturation	44/2644	207/21111	2.758916644228817e-4	0.012736317344149265	0.011465927399454488	Pp3c12_9050V3/Pp3c1_25640V3/Pp3c9_25100V3/Pp3c6_1770V3/Pp3c19_12750V3/Pp3c22_10390V3/Pp3c18_16190V3/Pp3c2_29720V3/Pp3c22_23030V3/Pp3c2_37310V3/Pp3c17_22380V3/Pp3c6_27190V3/Pp3c27_3390V3/Pp3c8_2850V3/Pp3c16_23390V3/Pp3c19_7110V3/Pp3c18_1170V3/Pp3c22_14660V3/Pp3c7_22250V3/Pp3c13_2440V3/Pp3c5_11330V3/Pp3c1_560V3/Pp3c17_16910V3/Pp3c18_5160V3/Pp3c25_13780V3/Pp3c17_16210V3/Pp3c22_17160V3/Pp3c3_37150V3/…	44
pp_heat2	GO:0060560	developmental growth involved in morphogenesis	81/2644	443/21111	2.769663297818892e-4	0.012736317344149265	0.011465927399454488	Pp3c19_4690V3/Pp3c25_8050V3/Pp3c4_32350V3/Pp3c14_12680V3/Pp3c16_3910V3/Pp3c12_9050V3/Pp3c20_14730V3/Pp3c1_25640V3/Pp3c13_14170V3/Pp3c1_23960V3/Pp3c2_28420V3/Pp3c27_6070V3/Pp3c6_1770V3/Pp3c4_17450V3/Pp3c25_8060V3/Pp3c19_12750V3/Pp3c4_24470V3/Pp3c21_11720V3/Pp3c1_31370V3/Pp3c20_20860V3/Pp3c18_16190V3/Pp3c13_23870V3/Pp3c8_970V3/Pp3c22_23030V3/Pp3c2_37310V3/Pp3c7_2800V3/Pp3c17_22380V3/Pp3c9_22230V3/P…	81
pp_heat2	GO:0009644	response to high light intensity	48/2644	232/21111	2.913074748241244e-4	0.013198798969604814	0.011882278578352444	Pp3c7_7774V3/Pp3c7_25570V3/Pp3c17_10780V3/Pp3c16_7110V3/Pp3c19_14230V3/Pp3c8_9230V3/Pp3c1_7030V3/Pp3c8_9380V3/Pp3c8_8860V3/Pp3c8_8490V3/Pp3c11_14810V3/Pp3c21_19080V3/Pp3c13_3400V3/Pp3c4_24420V3/Pp3c5_13280V3/Pp3c12_24560V3/Pp3c21_6480V3/Pp3c21_6510V3/Pp3c19_22640V3/Pp3c19_4790V3/Pp3c24_14160V3/Pp3c22_13190V3/Pp3c8_6770V3/Pp3c9_16700V3/Pp3c3_30990V3/Pp3c7_5390V3/Pp3c3_4140V3/Pp3s116_10V3/Pp3c7_777…	48
pp_heat2	GO:0048445	carpel morphogenesis	8/2644	16/21111	3.027353201514201e-4	0.013513876084689671	0.012165928178874694	Pp3c2_33800V3/Pp3c12_22500V3/Pp3c25_330V3/Pp3c4_27760V3/Pp3c4_540V3/Pp3c3_31980V3/Pp3c16_8180V3/Pp3c17_5920V3	8
pp_heat2	GO:0007276	gamete generation	36/2644	160/21111	3.070338610607845e-4	0.013513876084689671	0.012165928178874694	Pp3c20_20530V3/Pp3c17_5100V3/Pp3c8_22780V3/Pp3c2_8770V3/Pp3c7_19554V3/Pp3c11_6080V3/Pp3c2_20660V3/Pp3c1_39100V3/Pp3c7_11530V3/Pp3c22_10510V3/Pp3c26_11770V3/Pp3c7_19581V3/Pp3c9_810V3/Pp3c1_15750V3/Pp3c2_8700V3/Pp3c1_38770V3/Pp3c14_23920V3/Pp3c22_2200V3/Pp3c10_16400V3/Pp3c17_7410V3/Pp3c10_20867V3/Pp3c11_17850V3/Pp3c23_16880V3/Pp3c2_9020V3/Pp3c10_22760V3/Pp3c4_17856V3/Pp3c3_23680V3/Pp3c1_29440V3/Pp3…	36
pp_heat2	GO:0048584	positive regulation of response to stimulus	88/2644	492/21111	3.310537915389801e-4	0.014365869461008417	0.012932939076430132	Pp3c10_1890V3/Pp3c1_8463V3/Pp3c18_50V3/Pp3c22_7600V3/Pp3c7_10630V3/Pp3c1_7870V3/Pp3c22_7570V3/Pp3c9_2020V3/Pp3c26_11770V3/Pp3c9_2330V3/Pp3c13_9770V3/Pp3c7_10610V3/Pp3c5_2150V3/Pp3c21_8410V3/Pp3c20_7230V3/Pp3c14_23920V3/Pp3c20_10410V3/Pp3c19_21240V3/Pp3c18_40V3/Pp3c11_14750V3/Pp3c5_21160V3/Pp3c12_5540V3/Pp3c2_15020V3/Pp3c1_19220V3/Pp3c19_4220V3/Pp3c3_34460V3/Pp3c3_31720V3/Pp3c1_15560V3/Pp3c16_3770…	88
pp_heat2	GO:0019953	sexual reproduction	50/2644	247/21111	3.785977325296347e-4	0.016200827971163952	0.014584868789701572	Pp3c20_20530V3/Pp3c17_5100V3/Pp3c22_630V3/Pp3c1_37980V3/Pp3c8_22780V3/Pp3c2_8770V3/Pp3c7_19554V3/Pp3c11_6080V3/Pp3c2_20660V3/Pp3c19_9596V3/Pp3c1_39100V3/Pp3c7_11530V3/Pp3c22_10510V3/Pp3c26_11770V3/Pp3c7_19581V3/Pp3c9_810V3/Pp3c1_15750V3/Pp3c2_8700V3/Pp3c9_1080V3/Pp3c1_38770V3/Pp3c14_23920V3/Pp3c22_2200V3/Pp3c1_20640V3/Pp3c10_16400V3/Pp3c15_2800V3/Pp3c17_7410V3/Pp3c10_20867V3/Pp3c11_17850V3/Pp3c2_…	50
pp_heat2	GO:0005978	glycogen biosynthetic process	14/2644	42/21111	3.8719847525867394e-4	0.01634189729139691	0.014711867084449978	Pp3c14_12850V3/Pp3c3_26470V3/Pp3c19_8410V3/Pp3c5_8810V3/Pp3c2_32110V3/Pp3c7_20320V3/Pp3c9_5060V3/Pp3c2_35010V3/Pp3c13_20430V3/Pp3c16_13360V3/Pp3c17_13940V3/Pp3c11_5720V3/Pp3c7_22280V3/Pp3c15_3340V3	14
pp_heat2	GO:0090696	post-embryonic plant organ development	52/2644	260/21111	3.963119734557761e-4	0.01650050257050333	0.014854652205632575	Pp3c19_21550V3/Pp3c22_9060V3/Pp3c2_33800V3/Pp3c16_10420V3/Pp3c11_6080V3/Pp3c7_15590V3/Pp3c11_12850V3/Pp3c3_37470V3/Pp3c2_23900V3/Pp3c4_24470V3/Pp3c3_30370V3/Pp3c25_950V3/Pp3c12_22500V3/Pp3c18_18430V3/Pp3c4_19240V3/Pp3c25_330V3/Pp3c6_27690V3/Pp3c17_7410V3/Pp3c7_13340V3/Pp3c6_27190V3/Pp3c16_6270V3/Pp3c21_10030V3/Pp3c16_19830V3/Pp3c9_24450V3/Pp3c4_27760V3/Pp3c18_18460V3/Pp3c14_24760V3/Pp3c4_3820V3/P…	52
pp_heat2	GO:0036092	phosphatidylinositol-3-phosphate biosynthetic process	7/2644	13/21111	4.126905246093708e-4	0.016760309061425137	0.0150885441763116	Pp3c25_8050V3/Pp3c25_8060V3/Pp3c5_9070V3/Pp3c21_20640V3/Pp3c10_8910V3/Pp3c4_20623V3/Pp3c15_2850V3	7
pp_heat2	GO:0046685	response to arsenic-containing substance	15/2644	47/21111	4.134318366336613e-4	0.016760309061425137	0.0150885441763116	Pp3c17_10780V3/Pp3c16_7110V3/Pp3c19_14230V3/Pp3c8_9230V3/Pp3c8_9380V3/Pp3c8_8860V3/Pp3c8_8490V3/Pp3c21_19080V3/Pp3c5_13280V3/Pp3c12_24560V3/Pp3c19_22640V3/Pp3c8_6770V3/Pp3c1_27510V3/Pp3c4_10530V3/Pp3c3_35300V3	15
pp_heat2	GO:0009250	glucan biosynthetic process	33/2644	145/21111	4.306529342681168e-4	0.01692734631766413	0.0152389202231145	Pp3c9_14900V3/Pp3c13_5280V3/Pp3c12_9050V3/Pp3c19_7710V3/Pp3c19_12750V3/Pp3c3_26470V3/Pp3c22_23030V3/Pp3c2_32110V3/Pp3c15_7120V3/Pp3c24_20380V3/Pp3c7_20320V3/Pp3c8_2850V3/Pp3c24_16870V3/Pp3c5_9540V3/Pp3c18_1170V3/Pp3c22_14660V3/Pp3c6_22140V3/Pp3c9_5060V3/Pp3c22_6120V3/Pp3c18_5160V3/Pp3c14_20380V3/Pp3c2_35010V3/Pp3c8_7420V3/Pp3c3_37150V3/Pp3c20_980V3/Pp3c19_13350V3/Pp3c13_20430V3/Pp3c21_15710V3/Pp3…	33
pp_heat2	GO:0022412	cellular process involved in reproduction in multicellular organism	33/2644	145/21111	4.306529342681168e-4	0.01692734631766413	0.0152389202231145	Pp3c20_20530V3/Pp3c17_5100V3/Pp3c8_22780V3/Pp3c2_8770V3/Pp3c7_19554V3/Pp3c2_20660V3/Pp3c1_39100V3/Pp3c7_11530V3/Pp3c22_10510V3/Pp3c26_11770V3/Pp3c7_19581V3/Pp3c9_810V3/Pp3c1_15750V3/Pp3c2_8700V3/Pp3c1_38770V3/Pp3c14_23920V3/Pp3c22_2200V3/Pp3c10_16400V3/Pp3c10_20867V3/Pp3c11_17850V3/Pp3c23_16880V3/Pp3c2_9020V3/Pp3c10_22760V3/Pp3c4_17856V3/Pp3c3_23680V3/Pp3c4_1790V3/Pp3c12_10460V3/Pp3c21_3970V3/Pp3…	33
pp_heat2	GO:0009555	pollen development	88/2644	496/21111	4.3403452096574697e-4	0.01692734631766413	0.0152389202231145	Pp3c20_20530V3/Pp3c17_5100V3/Pp3c2_19380V3/Pp3c21_9650V3/Pp3c8_22780V3/Pp3c13_16980V3/Pp3c2_8770V3/Pp3c7_19554V3/Pp3c2_20660V3/Pp3c1_18150V3/Pp3c19_9596V3/Pp3c1_39100V3/Pp3c19_13340V3/Pp3c4_24470V3/Pp3c22_10510V3/Pp3c7_19581V3/Pp3c3_3110V3/Pp3c9_810V3/Pp3c1_15750V3/Pp3c2_8700V3/Pp3c1_38770V3/Pp3c13_23870V3/Pp3c8_970V3/Pp3c24_10470V3/Pp3c22_2200V3/Pp3c13_2030V3/Pp3c10_16400V3/Pp3c15_2800V3/Pp3c7_1…	88
pp_heat2	GO:0009638	phototropism	13/2644	38/21111	4.66817533564739e-4	0.01797831026141201	0.016185055275566938	Pp3c6_12160V3/Pp3c9_23280V3/Pp3c4_9940V3/Pp3c13_13210V3/Pp3c3_23790V3/Pp3c11_22390V3/Pp3c27_6760V3/Pp3c25_4520V3/Pp3c7_20480V3/Pp3c7_12190V3/Pp3c16_17420V3/Pp3c16_15610V3/Pp3c14_2780V3	13
pp_heat2	GO:0009606	tropism	34/2644	152/21111	4.974671545382379e-4	0.01861096455823537	0.016754605172944602	Pp3c22_13060V3/Pp3c6_12160V3/Pp3c9_23280V3/Pp3c25_6140V3/Pp3c4_9940V3/Pp3c13_13210V3/Pp3c3_23790V3/Pp3c24_10470V3/Pp3c12_5540V3/Pp3c18_14150V3/Pp3c11_22390V3/Pp3c6_27190V3/Pp3c1_6470V3/Pp3c16_14400V3/Pp3c18_15140V3/Pp3c1_25190V3/Pp3c20_6180V3/Pp3c8_11470V3/Pp3c19_15840V3/Pp3c27_6760V3/Pp3c22_17160V3/Pp3c17_6500V3/Pp3c25_4520V3/Pp3c21_15370V3/Pp3c7_20480V3/Pp3c7_12190V3/Pp3c16_17420V3/Pp3c4_5170V3…	34
pp_heat2	GO:0033333	fin development	6/2644	10/21111	5.134475778805602e-4	0.01861096455823537	0.016754605172944602	Pp3c5_21890V3/Pp3c15_22980V3/Pp3c6_940V3/Pp3c16_16060V3/Pp3c27_6400V3/Pp3c9_19040V3	6
pp_heat2	GO:0033334	fin morphogenesis	6/2644	10/21111	5.134475778805602e-4	0.01861096455823537	0.016754605172944602	Pp3c5_21890V3/Pp3c15_22980V3/Pp3c6_940V3/Pp3c16_16060V3/Pp3c27_6400V3/Pp3c9_19040V3	6
pp_heat2	GO:0033339	pectoral fin development	6/2644	10/21111	5.134475778805602e-4	0.01861096455823537	0.016754605172944602	Pp3c5_21890V3/Pp3c15_22980V3/Pp3c6_940V3/Pp3c16_16060V3/Pp3c27_6400V3/Pp3c9_19040V3	6
pp_heat2	GO:0035138	pectoral fin morphogenesis	6/2644	10/21111	5.134475778805602e-4	0.01861096455823537	0.016754605172944602	Pp3c5_21890V3/Pp3c15_22980V3/Pp3c6_940V3/Pp3c16_16060V3/Pp3c27_6400V3/Pp3c9_19040V3	6
pp_heat2	GO:0010218	response to far red light	34/2644	153/21111	5.639642873849085e-4	0.02020434848177794	0.018189056270002866	Pp3c4_13260V3/Pp3c12_11880V3/Pp3c15_22720V3/Pp3c22_540V3/Pp3c9_16700V3/Pp3c22_7400V3/Pp3c20_4050V3/Pp3c19_1860V3/Pp3c19_1840V3/Pp3c19_3190V3/Pp3c1_3260V3/Pp3c4_4820V3/Pp3c3_23790V3/Pp3c13_15910V3/Pp3c12_19890V3/Pp3c3_14510V3/Pp3c12_7010V3/Pp3c15_22730V3/Pp3c12_12340V3/Pp3c3_4140V3/Pp3s116_10V3/Pp3c12_7030V3/Pp3c10_3020V3/Pp3c2_4100V3/Pp3c2_36190V3/Pp3c2_36500V3/Pp3c9_10120V3/Pp3c1_35770V3/Pp3c17_…	34
pp_heat2	GO:2000377	regulation of reactive oxygen species metabolic process	29/2644	124/21111	5.833563251617254e-4	0.02065886020486524	0.01859823250818084	Pp3c22_7600V3/Pp3c22_7570V3/Pp3c3_37490V3/Pp3c2_37310V3/Pp3c5_21160V3/Pp3c19_4220V3/Pp3c3_4140V3/Pp3s116_10V3/Pp3c27_3390V3/Pp3c10_3020V3/Pp3c2_36190V3/Pp3c2_36500V3/Pp3c5_17150V3/Pp3c18_14950V3/Pp3c12_21540V3/Pp3c25_14690V3/Pp3c7_11410V3/Pp3c5_7180V3/Pp3c7_20480V3/Pp3c17_15560V3/Pp3c19_21170V3/Pp3c25_1050V3/Pp3c23_9520V3/Pp3c16_25330V3/Pp3c8_6080V3/Pp3c6_11090V3/Pp3c16_14280V3/Pp3c1_10690V3/Pp3c…	29
pp_heat2	GO:0006457	protein folding	68/2644	369/21111	6.585046692558986e-4	0.02287798933515637	0.02059601356297068	Pp3c4_27990V3/Pp3c13_3400V3/Pp3c4_24420V3/Pp3c15_12510V3/Pp3c21_6480V3/Pp3c21_6510V3/Pp3c8_7210V3/Pp3c26_10600V3/Pp3c15_6622V3/Pp3c15_3820V3/Pp3c22_7600V3/Pp3c19_2600V3/Pp3c17_2260V3/Pp3c26_2180V3/Pp3c8_7208V3/Pp3c16_4660V3/Pp3c19_10440V3/Pp3c22_7570V3/Pp3c24_12180V3/Pp3c2_12150V3/Pp3c4_22500V3/Pp3c4_810V3/Pp3c4_12030V3/Pp3c27_5110V3/Pp3c14_18900V3/Pp3c13_14280V3/Pp3c21_19850V3/Pp3c13_14270V3/Pp3…	68
pp_heat2	GO:0009969	xyloglucan biosynthetic process	14/2644	44/21111	6.608701885196095e-4	0.02287798933515637	0.02059601356297068	Pp3c13_5280V3/Pp3c12_9050V3/Pp3c19_12750V3/Pp3c22_23030V3/Pp3c24_20380V3/Pp3c8_2850V3/Pp3c18_1170V3/Pp3c22_14660V3/Pp3c18_5160V3/Pp3c3_37150V3/Pp3c19_13350V3/Pp3c21_15710V3/Pp3c3_1820V3/Pp3c18_430V3	14
pp_heat2	GO:0043647	inositol phosphate metabolic process	15/2644	49/21111	6.795391697791064e-4	0.023262890912104744	0.02094252295167188	Pp3c3_30990V3/Pp3c2_7230V3/Pp3c3_34460V3/Pp3c7_18020V3/Pp3c27_3390V3/Pp3c22_4630V3/Pp3c14_17850V3/Pp3c1_36100V3/Pp3c10_14490V3/Pp3c25_6240V3/Pp3c19_6880V3/Pp3c19_21170V3/Pp3c11_15230V3/Pp3c1_3930V3/Pp3c21_6740V3	15
pp_heat2	GO:0007135	meiosis II	10/2644	26/21111	7.357953003723449e-4	0.024641144787469507	0.022183302248067836	Pp3c2_8770V3/Pp3c1_39100V3/Pp3c24_5040V3/Pp3c22_10510V3/Pp3c2_8700V3/Pp3c1_38770V3/Pp3c2_9020V3/Pp3c11_11100V3/Pp3c21_3970V3/Pp3c17_22710V3	10
pp_heat2	GO:0061983	meiosis II cell cycle process	10/2644	26/21111	7.357953003723449e-4	0.024641144787469507	0.022183302248067836	Pp3c2_8770V3/Pp3c1_39100V3/Pp3c24_5040V3/Pp3c22_10510V3/Pp3c2_8700V3/Pp3c1_38770V3/Pp3c2_9020V3/Pp3c11_11100V3/Pp3c21_3970V3/Pp3c17_22710V3	10
pp_heat2	GO:0048609	multicellular organismal reproductive process	56/2644	293/21111	7.796671529115062e-4	0.02572577454508531	0.02315974510200031	Pp3c22_8470V3/Pp3c20_20530V3/Pp3c17_5100V3/Pp3c21_9650V3/Pp3c6_5700V3/Pp3c8_22780V3/Pp3c2_8770V3/Pp3c7_19554V3/Pp3c11_6080V3/Pp3c2_20660V3/Pp3c20_4050V3/Pp3c1_39100V3/Pp3c25_4810V3/Pp3c7_11530V3/Pp3c22_10510V3/Pp3c16_17210V3/Pp3c26_11770V3/Pp3c7_19581V3/Pp3c9_810V3/Pp3c1_15750V3/Pp3c2_8700V3/Pp3c1_38770V3/Pp3c14_23920V3/Pp3c22_2200V3/Pp3c10_16400V3/Pp3c12_22500V3/Pp3c5_2897V3/Pp3c17_7410V3/Pp3c10…	56
pp_heat2	GO:0032504	multicellular organism reproduction	60/2644	319/21111	7.871607373888125e-4	0.02572577454508531	0.02315974510200031	Pp3c22_8470V3/Pp3c20_20530V3/Pp3c17_5100V3/Pp3c21_9650V3/Pp3c6_5700V3/Pp3c8_22780V3/Pp3c2_8770V3/Pp3c7_19554V3/Pp3c11_6080V3/Pp3c2_20660V3/Pp3c20_4050V3/Pp3c1_39100V3/Pp3c25_4810V3/Pp3c7_11530V3/Pp3c22_10510V3/Pp3c16_17210V3/Pp3c26_11770V3/Pp3c7_19581V3/Pp3c9_810V3/Pp3c1_15750V3/Pp3c2_8700V3/Pp3c1_38770V3/Pp3c14_23920V3/Pp3c22_2200V3/Pp3c10_16400V3/Pp3c12_22500V3/Pp3c5_2897V3/Pp3c17_7410V3/Pp3c10…	60
pp_heat2	GO:0009838	abscission	9/2644	22/21111	8.015820695644887e-4	0.02572577454508531	0.02315974510200031	Pp3c12_22500V3/Pp3c27_60V3/Pp3c4_540V3/Pp3c3_31980V3/Pp3c14_11190V3/Pp3c17_8330V3/Pp3c17_5920V3/Pp3c21_11420V3/Pp3c18_12190V3	9
pp_heat2	GO:0010227	floral organ abscission	9/2644	22/21111	8.015820695644887e-4	0.02572577454508531	0.02315974510200031	Pp3c12_22500V3/Pp3c27_60V3/Pp3c4_540V3/Pp3c3_31980V3/Pp3c14_11190V3/Pp3c17_8330V3/Pp3c17_5920V3/Pp3c21_11420V3/Pp3c18_12190V3	9
pp_heat2	GO:0090698	post-embryonic plant morphogenesis	46/2644	230/21111	8.285620206710594e-4	0.026221841592051407	0.023606331708794292	Pp3c14_12680V3/Pp3c16_3910V3/Pp3c2_33800V3/Pp3c27_6070V3/Pp3c11_6080V3/Pp3c19_9596V3/Pp3c1_31370V3/Pp3c3_30370V3/Pp3c25_950V3/Pp3c22_10630V3/Pp3c15_2800V3/Pp3c12_22500V3/Pp3c18_18430V3/Pp3c4_19240V3/Pp3c25_330V3/Pp3c17_7410V3/Pp3c6_27190V3/Pp3c16_6270V3/Pp3c21_10030V3/Pp3c9_24450V3/Pp3c27_3390V3/Pp3c4_27760V3/Pp3c18_18460V3/Pp3c9_2440V3/Pp3c4_3820V3/Pp3c19_7110V3/Pp3c24_8490V3/Pp3c5_20190V3/Pp3c1…	46
pp_heat2	GO:0010374	stomatal complex development	14/2644	45/21111	8.50023634845594e-4	0.026221841592051407	0.023606331708794292	Pp3c14_12680V3/Pp3c16_3910V3/Pp3c27_6070V3/Pp3c19_9596V3/Pp3c1_31370V3/Pp3c3_23790V3/Pp3c22_10630V3/Pp3c15_2800V3/Pp3c9_2440V3/Pp3c19_7110V3/Pp3c19_9580V3/Pp3c22_2850V3/Pp3c20_16130V3/Pp3c2_18480V3	14
pp_heat2	GO:0034293	sexual sporulation	16/2644	55/21111	8.501076198764026e-4	0.026221841592051407	0.023606331708794292	Pp3c20_20530V3/Pp3c2_8770V3/Pp3c1_39100V3/Pp3c22_10510V3/Pp3c2_8700V3/Pp3c1_38770V3/Pp3c10_16400V3/Pp3c10_20867V3/Pp3c2_16690V3/Pp3c2_9020V3/Pp3c4_17856V3/Pp3c4_1790V3/Pp3c21_3970V3/Pp3c4_15740V3/Pp3c17_22710V3/Pp3c12_24350V3	16
pp_heat2	GO:0010647	positive regulation of cell communication	45/2644	224/21111	8.51082167869244e-4	0.026221841592051407	0.023606331708794292	Pp3c1_8463V3/Pp3c18_50V3/Pp3c26_11770V3/Pp3c9_2330V3/Pp3c5_2150V3/Pp3c20_7230V3/Pp3c14_23920V3/Pp3c20_10410V3/Pp3c18_40V3/Pp3c5_21160V3/Pp3c3_31720V3/Pp3c1_15560V3/Pp3c17_13877V3/Pp3c1_27360V3/Pp3c6_28590V3/Pp3c15_2690V3/Pp3c2_34670V3/Pp3c10_22760V3/Pp3c23_19420V3/Pp3c3_23680V3/Pp3c18_14490V3/Pp3c1_1650V3/Pp3c5_17150V3/Pp3c15_14630V3/Pp3c18_14950V3/Pp3c18_11020V3/Pp3c3_5970V3/Pp3c4_25010V3/Pp3c24…	45
pp_heat2	GO:0007051	spindle organization	23/2644	93/21111	9.236256806805359e-4	0.027931850279584447	0.025145774778081286	Pp3c22_20430V3/Pp3c7_8690V3/Pp3c2_19380V3/Pp3c17_11160V3/Pp3c23_4540V3/Pp3c13_14170V3/Pp3c1_39350V3/Pp3c1_18150V3/Pp3c4_17450V3/Pp3c2_11870V3/Pp3c7_11530V3/Pp3c1_25950V3/Pp3c3_9850V3/Pp3c6_21870V3/Pp3c24_16220V3/Pp3c11_17850V3/Pp3c12_21500V3/Pp3c1_35310V3/Pp3c14_12620V3/Pp3c15_23870V3/Pp3c17_15260V3/Pp3c4_7100V3/Pp3c14_20420V3	23
pp_heat2	GO:0007178	transmembrane receptor protein serine/threonine kinase signaling pathway	26/2644	110/21111	9.247155886133117e-4	0.027931850279584447	0.025145774778081286	Pp3c4_1480V3/Pp3c8_19420V3/Pp3c2_29720V3/Pp3c1_22560V3/Pp3c6_28590V3/Pp3c24_12080V3/Pp3c1_18280V3/Pp3c12_24120V3/Pp3c8_16440V3/Pp3c3_24690V3/Pp3c14_1610V3/Pp3c7_11260V3/Pp3c7_22250V3/Pp3c10_1370V3/Pp3c17_16210V3/Pp3c5_3040V3/Pp3c5_8240V3/Pp3c27_5080V3/Pp3c10_15500V3/Pp3c6_23040V3/Pp3c2_18900V3/Pp3c6_19200V3/Pp3c20_8180V3/Pp3c22_7510V3/Pp3c10_14420V3/Pp3c6_16200V3	26
pp_heat2	GO:0023056	positive regulation of signaling	43/2644	213/21111	9.87825623371605e-4	0.02954845384085355	0.026601129459214914	Pp3c1_8463V3/Pp3c18_50V3/Pp3c26_11770V3/Pp3c9_2330V3/Pp3c5_2150V3/Pp3c20_7230V3/Pp3c14_23920V3/Pp3c20_10410V3/Pp3c18_40V3/Pp3c5_21160V3/Pp3c3_31720V3/Pp3c1_15560V3/Pp3c1_27360V3/Pp3c6_28590V3/Pp3c15_2690V3/Pp3c2_34670V3/Pp3c10_22760V3/Pp3c23_19420V3/Pp3c3_23680V3/Pp3c18_14490V3/Pp3c1_1650V3/Pp3c5_17150V3/Pp3c15_14630V3/Pp3c18_14950V3/Pp3c18_11020V3/Pp3c3_5970V3/Pp3c4_25010V3/Pp3c24_12290V3/Pp3c17…	43
pp_heat2	GO:0000911	cytokinesis by cell plate formation	31/2644	140/21111	0.0010258739128778582	0.029770293936222634	0.026800842010265512	Pp3c2_19380V3/Pp3c13_14170V3/Pp3c17_10190V3/Pp3c27_4630V3/Pp3c7_15590V3/Pp3c9_1920V3/Pp3c11_6950V3/Pp3c11_12850V3/Pp3c1_18150V3/Pp3c4_17450V3/Pp3c2_23900V3/Pp3c5_4080V3/Pp3c3_3110V3/Pp3c5_5310V3/Pp3c7_20810V3/Pp3c2_16690V3/Pp3c3_10921V3/Pp3c1_6090V3/Pp3c6_19990V3/Pp3c19_7110V3/Pp3c17_20760V3/Pp3c4_12660V3/Pp3c17_9580V3/Pp3c5_1290V3/Pp3c13_12110V3/Pp3c15_23870V3/Pp3c6_25960V3/Pp3c7_9140V3/Pp3c22_2…	31
pp_heat2	GO:1902410	mitotic cytokinetic process	31/2644	140/21111	0.0010258739128778582	0.029770293936222634	0.026800842010265512	Pp3c2_19380V3/Pp3c13_14170V3/Pp3c17_10190V3/Pp3c27_4630V3/Pp3c7_15590V3/Pp3c9_1920V3/Pp3c11_6950V3/Pp3c11_12850V3/Pp3c1_18150V3/Pp3c4_17450V3/Pp3c2_23900V3/Pp3c5_4080V3/Pp3c3_3110V3/Pp3c5_5310V3/Pp3c7_20810V3/Pp3c2_16690V3/Pp3c3_10921V3/Pp3c1_6090V3/Pp3c6_19990V3/Pp3c19_7110V3/Pp3c17_20760V3/Pp3c4_12660V3/Pp3c17_9580V3/Pp3c5_1290V3/Pp3c13_12110V3/Pp3c15_23870V3/Pp3c6_25960V3/Pp3c7_9140V3/Pp3c22_2…	31
pp_heat2	GO:0032506	cytokinetic process	32/2644	146/21111	0.0010306123612577201	0.029770293936222634	0.026800842010265512	Pp3c2_19380V3/Pp3c13_14170V3/Pp3c17_10190V3/Pp3c27_4630V3/Pp3c7_15590V3/Pp3c9_1920V3/Pp3c11_6950V3/Pp3c11_12850V3/Pp3c1_18150V3/Pp3c4_17450V3/Pp3c2_23900V3/Pp3c5_4080V3/Pp3c3_3110V3/Pp3c5_5310V3/Pp3c7_20810V3/Pp3c2_16690V3/Pp3c3_10921V3/Pp3c1_6090V3/Pp3c6_19990V3/Pp3c19_7110V3/Pp3c17_20760V3/Pp3c4_12660V3/Pp3c17_9580V3/Pp3c5_1290V3/Pp3c13_12110V3/Pp3c15_23870V3/Pp3c6_25960V3/Pp3c15_25040V3/Pp3c7_…	32
pp_heat2	GO:0050688	regulation of defense response to virus	10/2644	27/21111	0.001038504918875305	0.029770293936222634	0.026800842010265512	Pp3c10_1890V3/Pp3c13_20480V3/Pp3c17_20470V3/Pp3c13_20590V3/Pp3c18_14950V3/Pp3c1_24090V3/Pp3c25_14690V3/Pp3c6_3580V3/Pp3c16_25330V3/Pp3c12_7590V3	10
pp_heat2	GO:0031669	cellular response to nutrient levels	57/2644	303/21111	0.001043554607306733	0.029770293936222634	0.026800842010265512	Pp3c3_31330V3/Pp3c1_8463V3/Pp3c2_35170V3/Pp3c21_20730V3/Pp3c2_7120V3/Pp3c3_30990V3/Pp3c13_15520V3/Pp3c24_10470V3/Pp3c20_10410V3/Pp3c14_11050V3/Pp3c3_35820V3/Pp3c4_5050V3/Pp3c17_13877V3/Pp3c7_200V3/Pp3c20_1720V3/Pp3c24_13160V3/Pp3c23_6780V3/Pp3c17_10590V3/Pp3c18_14490V3/Pp3c25_7220V3/Pp3c18_15140V3/Pp3c3_5810V3/Pp3c15_4410V3/Pp3c14_15110V3/Pp3c11_690V3/Pp3c8_11470V3/Pp3c1_7810V3/Pp3c24_12290V3/Pp3…	57
pp_heat2	GO:0008356	asymmetric cell division	13/2644	41/21111	0.001058426060235898	0.02991752928061286	0.026933391296200787	Pp3c22_13060V3/Pp3c12_23920V3/Pp3c2_30510V3/Pp3c19_9596V3/Pp3c21_18820V3/Pp3c22_9250V3/Pp3c15_2800V3/Pp3c4_1590V3/Pp3c9_2440V3/Pp3c11_1440V3/Pp3c27_2720V3/Pp3c19_9580V3/Pp3c2_18480V3	13
pp_heat2	GO:0032781	positive regulation of ATP-dependent activity	9/2644	23/21111	0.001171566544889905	0.03224674480309387	0.029030278124379423	Pp3c15_3820V3/Pp3c17_2260V3/Pp3c26_11770V3/Pp3c15_21400V3/Pp3c11_22430V3/Pp3c9_15400V3/Pp3c12_2810V3/Pp3c9_4390V3/Pp3c23_21620V3	9
pp_heat2	GO:0043462	regulation of ATP-dependent activity	9/2644	23/21111	0.001171566544889905	0.03224674480309387	0.029030278124379423	Pp3c15_3820V3/Pp3c17_2260V3/Pp3c26_11770V3/Pp3c15_21400V3/Pp3c11_22430V3/Pp3c9_15400V3/Pp3c12_2810V3/Pp3c9_4390V3/Pp3c23_21620V3	9
pp_heat2	GO:0007010	cytoskeleton organization	78/2644	444/21111	0.00118684420659054	0.03224674480309387	0.029030278124379423	Pp3c25_8050V3/Pp3c22_20430V3/Pp3c7_8690V3/Pp3c17_5100V3/Pp3c2_19380V3/Pp3c24_19890V3/Pp3c17_11160V3/Pp3c23_4540V3/Pp3c7_8870V3/Pp3c13_14170V3/Pp3c18_50V3/Pp3c1_39350V3/Pp3c7_19554V3/Pp3c21_20730V3/Pp3c11_6080V3/Pp3c7_15590V3/Pp3c11_12850V3/Pp3c1_18150V3/Pp3c4_17450V3/Pp3c23_15670V3/Pp3c25_8060V3/Pp3c2_23900V3/Pp3c2_11870V3/Pp3c7_11530V3/Pp3c21_11720V3/Pp3c7_19581V3/Pp3c21_9290V3/Pp3c1_25950V3/Pp3…	78
pp_heat2	GO:0048586	regulation of long-day photoperiodism, flowering	20/2644	78/21111	0.0012036176563140918	0.03224674480309387	0.029030278124379423	Pp3c17_6790V3/Pp3c7_10630V3/Pp3c2_7400V3/Pp3c7_10610V3/Pp3c11_14750V3/Pp3c2_15020V3/Pp3c1_19220V3/Pp3c16_4220V3/Pp3c2_7410V3/Pp3c9_19210V3/Pp3c5_20190V3/Pp3c14_7060V3/Pp3c6_15430V3/Pp3c16_18610V3/Pp3c4_21200V3/Pp3c5_12180V3/Pp3c1_12790V3/Pp3c10_2910V3/Pp3c11_24630V3/Pp3c6_7710V3	20
pp_heat2	GO:0009900	dehiscence	11/2644	32/21111	0.0012064618903793107	0.03224674480309387	0.029030278124379423	Pp3c21_9650V3/Pp3c20_4050V3/Pp3c12_22500V3/Pp3c27_60V3/Pp3c9_10120V3/Pp3c4_540V3/Pp3c3_31980V3/Pp3c8_18540V3/Pp3c3_8580V3/Pp3c24_14110V3/Pp3c17_5920V3	11
pp_heat2	GO:0006564	L-serine biosynthetic process	7/2644	15/21111	0.001231648711253282	0.03224674480309387	0.029030278124379423	Pp3c7_19020V3/Pp3c1_7910V3/Pp3c7_10960V3/Pp3c24_9340V3/Pp3c11_15420V3/Pp3c8_16890V3/Pp3c9_15390V3	7
pp_heat2	GO:0045493	xylan catabolic process	7/2644	15/21111	0.001231648711253282	0.03224674480309387	0.029030278124379423	Pp3c11_15920V3/Pp3c3_28310V3/Pp3c16_11320V3/Pp3c1_18110V3/Pp3c26_9330V3/Pp3c24_9140V3/Pp3c3_14330V3	7
pp_heat2	GO:0007052	mitotic spindle organization	17/2644	62/21111	0.0012359562001788792	0.03224674480309387	0.029030278124379423	Pp3c22_20430V3/Pp3c7_8690V3/Pp3c2_19380V3/Pp3c17_11160V3/Pp3c23_4540V3/Pp3c13_14170V3/Pp3c1_39350V3/Pp3c1_18150V3/Pp3c4_17450V3/Pp3c2_11870V3/Pp3c1_25950V3/Pp3c3_9850V3/Pp3c6_21870V3/Pp3c24_16220V3/Pp3c14_12620V3/Pp3c17_15260V3/Pp3c14_20420V3	17
pp_heat2	GO:1902850	microtubule cytoskeleton organization involved in mitosis	17/2644	62/21111	0.0012359562001788792	0.03224674480309387	0.029030278124379423	Pp3c22_20430V3/Pp3c7_8690V3/Pp3c2_19380V3/Pp3c17_11160V3/Pp3c23_4540V3/Pp3c13_14170V3/Pp3c1_39350V3/Pp3c1_18150V3/Pp3c4_17450V3/Pp3c2_11870V3/Pp3c1_25950V3/Pp3c3_9850V3/Pp3c6_21870V3/Pp3c24_16220V3/Pp3c14_12620V3/Pp3c17_15260V3/Pp3c14_20420V3	17
pp_heat2	GO:0048578	positive regulation of long-day photoperiodism, flowering	8/2644	19/21111	0.001255958901775808	0.03224674480309387	0.029030278124379423	Pp3c7_10630V3/Pp3c7_10610V3/Pp3c11_14750V3/Pp3c2_15020V3/Pp3c1_19220V3/Pp3c5_20190V3/Pp3c1_12790V3/Pp3c6_7710V3	8
pp_heat2	GO:0061687	detoxification of inorganic compound	8/2644	19/21111	0.001255958901775808	0.03224674480309387	0.029030278124379423	Pp3c1_2920V3/Pp3c2_8660V3/Pp3c1_2740V3/Pp3c5_14790V3/Pp3c1_2770V3/Pp3c1_2710V3/Pp3s37_40V3/Pp3c15_4170V3	8
pp_heat2	GO:0044843	cell cycle G1/S phase transition	12/2644	37/21111	0.0013098211036381788	0.03335172578767958	0.030025042262606366	Pp3c14_12680V3/Pp3c16_3910V3/Pp3c27_6070V3/Pp3c19_9596V3/Pp3c1_31370V3/Pp3c15_2800V3/Pp3c9_2440V3/Pp3c13_21530V3/Pp3c24_5960V3/Pp3c19_9580V3/Pp3c4_13590V3/Pp3c2_24640V3	12
pp_heat2	GO:0000082	G1/S transition of mitotic cell cycle	11/2644	33/21111	0.001607175445538942	0.04058776678447115	0.036539320957680005	Pp3c14_12680V3/Pp3c16_3910V3/Pp3c27_6070V3/Pp3c19_9596V3/Pp3c1_31370V3/Pp3c15_2800V3/Pp3c9_2440V3/Pp3c13_21530V3/Pp3c24_5960V3/Pp3c19_9580V3/Pp3c4_13590V3	11
pp_heat2	GO:0051225	spindle assembly	20/2644	80/21111	0.0016801880510885793	0.04174386321982334	0.037580102012072125	Pp3c7_8690V3/Pp3c2_19380V3/Pp3c17_11160V3/Pp3c23_4540V3/Pp3c1_18150V3/Pp3c7_11530V3/Pp3c1_25950V3/Pp3c3_9850V3/Pp3c24_16220V3/Pp3c11_17850V3/Pp3c12_21500V3/Pp3c6_19990V3/Pp3c15_7610V3/Pp3c1_31980V3/Pp3c1_35310V3/Pp3c14_12620V3/Pp3c13_14730V3/Pp3c17_15260V3/Pp3c4_7100V3/Pp3c14_20420V3	20
pp_heat2	GO:0009967	positive regulation of signal transduction	41/2644	206/21111	0.0016917711181798905	0.04174386321982334	0.037580102012072125	Pp3c1_8463V3/Pp3c18_50V3/Pp3c9_2330V3/Pp3c5_2150V3/Pp3c20_7230V3/Pp3c14_23920V3/Pp3c20_10410V3/Pp3c18_40V3/Pp3c5_21160V3/Pp3c3_31720V3/Pp3c1_15560V3/Pp3c1_27360V3/Pp3c6_28590V3/Pp3c15_2690V3/Pp3c2_34670V3/Pp3c10_22760V3/Pp3c23_19420V3/Pp3c3_23680V3/Pp3c18_14490V3/Pp3c1_1650V3/Pp3c5_17150V3/Pp3c15_14630V3/Pp3c18_14950V3/Pp3c18_11020V3/Pp3c3_5970V3/Pp3c4_25010V3/Pp3c24_12290V3/Pp3c17_11720V3/Pp3c5_…	41
pp_heat2	GO:0048507	meristem development	51/2644	270/21111	0.0016936004227451858	0.04174386321982334	0.037580102012072125	Pp3c15_3440V3/Pp3c5_12930V3/Pp3c8_14531V3/Pp3c10_19630V3/Pp3c1_22690V3/Pp3c21_13620V3/Pp3c14_3360V3/Pp3c3_24970V3/Pp3c6_27690V3/Pp3s1173_10V3/Pp3c1_14663V3/Pp3c13_3880V3/Pp3c16_19830V3/Pp3c9_24450V3/Pp3c27_3390V3/Pp3c10_20720V3/Pp3c12_23740V3/Pp3c12_7620V3/Pp3c1_18280V3/Pp3c6_6210V3/Pp3c8_6510V3/Pp3c25_7220V3/Pp3c13_14480V3/Pp3c14_1610V3/Pp3c18_15140V3/Pp3c2_16830V3/Pp3c10_1370V3/Pp3c3_24130V3/Pp…	51
pp_heat2	GO:0051085	chaperone cofactor-dependent protein refolding	8/2644	20/21111	0.0018651487697815999	0.04560732825156436	0.04105820391290323	Pp3c8_7210V3/Pp3c22_7600V3/Pp3c8_7208V3/Pp3c22_7570V3/Pp3c19_4220V3/Pp3c12_25160V3/Pp3c4_3100V3/Pp3c20_8320V3	8
pp_heat2	GO:0000271	polysaccharide biosynthetic process	46/2644	239/21111	0.0018838976295848932	0.04570305981693745	0.04114438668840609	Pp3c9_14900V3/Pp3c13_5280V3/Pp3c12_9050V3/Pp3c1_25640V3/Pp3c19_7710V3/Pp3c19_12750V3/Pp3c4_17130V3/Pp3c3_26470V3/Pp3c22_23030V3/Pp3c14_23920V3/Pp3c2_32110V3/Pp3c15_7120V3/Pp3c24_20380V3/Pp3c7_20320V3/Pp3c8_2850V3/Pp3c24_16870V3/Pp3c6_28590V3/Pp3c5_9540V3/Pp3c18_1170V3/Pp3c22_14660V3/Pp3c6_22140V3/Pp3c13_11920V3/Pp3c24_12550V3/Pp3c9_5060V3/Pp3c22_6120V3/Pp3c18_5160V3/Pp3c14_20380V3/Pp3c2_35010V3/P…	46
pp_heat2	GO:0010065	primary meristem tissue development	10/2644	29/21111	0.001948239555191492	0.04689473491832021	0.04221719759810511	Pp3c10_19630V3/Pp3c27_3390V3/Pp3c1_18280V3/Pp3c14_1610V3/Pp3c10_1370V3/Pp3c2_18900V3/Pp3c19_21170V3/Pp3c6_16200V3/Pp3c9_13290V3/Pp3c21_6740V3	10
pp_heat4	GO:0110102	ribulose bisphosphate carboxylase complex assembly	23/2486	41/21111	9.394998349171129e-12	2.823197003925924e-8	2.6305995377679162e-8	Pp3c15_22720V3/Pp3c4_13260V3/Pp3c15_22730V3/Pp3c22_540V3/Pp3c22_7400V3/Pp3c19_3190V3/Pp3c19_1840V3/Pp3c19_1860V3/Pp3c12_11880V3/Pp3c4_4820V3/Pp3c2_4100V3/Pp3c13_15910V3/Pp3c12_12340V3/Pp3c12_7030V3/Pp3c12_7010V3/Pp3c12_19890V3/Pp3c9_10480V3/Pp3c3_20110V3/Pp3c3_14510V3/Pp3c13_16130V3/Pp3c13_15786V3/Pp3c18_4320V3/Pp3c3_18750V3	23
pp_heat4	GO:0009639	response to red or far red light	80/2486	341/21111	8.79474954691553e-10	1.3214111194240585e-6	1.2312649365681745e-6	Pp3c15_22720V3/Pp3c4_13260V3/Pp3c15_22730V3/Pp3c22_540V3/Pp3c22_7400V3/Pp3c19_3190V3/Pp3c19_1840V3/Pp3c23_6560V3/Pp3c5_12930V3/Pp3c19_1860V3/Pp3c12_11880V3/Pp3c4_4820V3/Pp3c2_24290V3/Pp3c3_4140V3/Pp3c8_14531V3/Pp3c2_4100V3/Pp3c13_15910V3/Pp3c1_13190V3/Pp3c12_12340V3/Pp3c12_7030V3/Pp3c24_6511V3/Pp3c7_23900V3/Pp3c12_7010V3/Pp3c13_23870V3/Pp3c4_7080V3/Pp3c1_3260V3/Pp3c23_6230V3/Pp3c12_21300V3/Pp3c12…	80
pp_heat4	GO:0010411	xyloglucan metabolic process	29/2486	82/21111	2.2552014012635654e-8	2.258960070265671e-5	2.1048546411793276e-5	Pp3c12_9050V3/Pp3c14_17100V3/Pp3c11_15920V3/Pp3c24_13310V3/Pp3c25_4070V3/Pp3c23_15150V3/Pp3c25_4050V3/Pp3c13_5280V3/Pp3c3_14330V3/Pp3c8_19540V3/Pp3c25_10500V3/Pp3c18_430V3/Pp3c1_18110V3/Pp3c3_28310V3/Pp3c16_19530V3/Pp3c22_23030V3/Pp3c19_12750V3/Pp3c23_15190V3/Pp3c3_1820V3/Pp3c18_1170V3/Pp3c21_9420V3/Pp3c17_3060V3/Pp3c3_37150V3/Pp3c24_20380V3/Pp3c22_14660V3/Pp3c13_11920V3/Pp3c23_380V3/Pp3c26_9330V…	29
pp_heat4	GO:0046364	monosaccharide biosynthetic process	31/2486	104/21111	6.255821909649367e-7	3.408138403370531e-4	3.1756364490640555e-4	Pp3c23_20200V3/Pp3c1_8080V3/Pp3c3_37800V3/Pp3c11_14370V3/Pp3c6_25270V3/Pp3c2_17700V3/Pp3c8_17430V3/Pp3c20_6430V3/Pp3c6_22140V3/Pp3c15_14720V3/Pp3c11_24210V3/Pp3c19_12890V3/Pp3c21_9980V3/Pp3c16_5490V3/Pp3c24_16410V3/Pp3c23_11670V3/Pp3c25_9350V3/Pp3c24_16870V3/Pp3c4_25090V3/Pp3c5_5150V3/Pp3c1_9660V3/Pp3c20_5060V3/Pp3c7_19260V3/Pp3c19_6880V3/Pp3c16_11330V3/Pp3c10_6390V3/Pp3c21_5760V3/Pp3c1_9830V3/Pp…	31
pp_heat4	GO:0045471	response to ethanol	12/2486	21/21111	7.303719260351552e-7	3.408138403370531e-4	3.1756364490640555e-4	Pp3c16_7110V3/Pp3c19_14230V3/Pp3c17_10780V3/Pp3c8_9380V3/Pp3c8_9230V3/Pp3c5_13280V3/Pp3c12_24560V3/Pp3c8_8490V3/Pp3c8_8860V3/Pp3c21_19080V3/Pp3c19_22640V3/Pp3c8_6770V3	12
pp_heat4	GO:0010114	response to red light	42/2486	164/21111	7.402061413644137e-7	3.408138403370531e-4	3.1756364490640555e-4	Pp3c15_22720V3/Pp3c4_13260V3/Pp3c15_22730V3/Pp3c22_540V3/Pp3c22_7400V3/Pp3c19_3190V3/Pp3c19_1840V3/Pp3c23_6560V3/Pp3c19_1860V3/Pp3c12_11880V3/Pp3c4_4820V3/Pp3c3_4140V3/Pp3c2_4100V3/Pp3c13_15910V3/Pp3c12_12340V3/Pp3c12_7030V3/Pp3c12_7010V3/Pp3c1_3260V3/Pp3c23_6230V3/Pp3c12_19890V3/Pp3c22_9010V3/Pp3s116_10V3/Pp3c10_3020V3/Pp3c20_13600V3/Pp3c2_36190V3/Pp3c2_36500V3/Pp3c3_20110V3/Pp3c7_20480V3/Pp3c3_…	42
pp_heat4	GO:0009641	shade avoidance	15/2486	32/21111	8.829066657474933e-7	3.408138403370531e-4	3.1756364490640555e-4	Pp3c2_24290V3/Pp3c1_13190V3/Pp3c7_23900V3/Pp3c4_7080V3/Pp3c1_3260V3/Pp3c12_21300V3/Pp3c3_35020V3/Pp3c20_4050V3/Pp3c3_8580V3/Pp3c22_5440V3/Pp3c15_1200V3/Pp3c2_29420V3/Pp3c18_13350V3/Pp3c16_19410V3/Pp3c6_5030V3	15
pp_heat4	GO:0042542	response to hydrogen peroxide	39/2486	149/21111	1.0059021321606392e-6	3.408138403370531e-4	3.1756364490640555e-4	Pp3c7_7774V3/Pp3c7_25570V3/Pp3c16_7110V3/Pp3c19_14230V3/Pp3c1_7030V3/Pp3c17_10780V3/Pp3c8_9380V3/Pp3c8_9230V3/Pp3c11_14810V3/Pp3c5_13280V3/Pp3c12_24560V3/Pp3c8_8490V3/Pp3c13_3400V3/Pp3c8_8860V3/Pp3c4_24420V3/Pp3c21_19080V3/Pp3c21_6480V3/Pp3c21_6510V3/Pp3c19_22640V3/Pp3c10_3790V3/Pp3c23_20200V3/Pp3c24_14160V3/Pp3c19_4790V3/Pp3c21_20730V3/Pp3c3_30990V3/Pp3c24_16410V3/Pp3c24_17930V3/Pp3c8_6770V3/Pp3…	39
pp_heat4	GO:0009637	response to blue light	50/2486	212/21111	1.0207402871991607e-6	3.408138403370531e-4	3.1756364490640555e-4	Pp3c15_22720V3/Pp3c4_13260V3/Pp3c15_22730V3/Pp3c22_540V3/Pp3c22_7400V3/Pp3c19_3190V3/Pp3c19_1840V3/Pp3c19_1860V3/Pp3c12_11880V3/Pp3c4_4820V3/Pp3c4_7260V3/Pp3c3_4140V3/Pp3c2_4100V3/Pp3c13_15910V3/Pp3c12_12340V3/Pp3c12_7030V3/Pp3c12_7010V3/Pp3c6_12160V3/Pp3c7_12190V3/Pp3c11_22390V3/Pp3c19_13030V3/Pp3c12_19890V3/Pp3s116_10V3/Pp3c10_3020V3/Pp3c13_13210V3/Pp3c17_18190V3/Pp3c7_5280V3/Pp3c2_36190V3/Pp3c…	50
pp_heat4	GO:0007018	microtubule-based movement	36/2486	136/21111	1.94051306074889e-6	5.612315161553741e-4	5.229445075657397e-4	Pp3c22_20430V3/Pp3c7_8690V3/Pp3c20_5990V3/Pp3c17_5100V3/Pp3c11_6950V3/Pp3c24_13720V3/Pp3c15_1830V3/Pp3c2_19380V3/Pp3c5_4080V3/Pp3c13_14170V3/Pp3c9_810V3/Pp3c17_18420V3/Pp3c7_19581V3/Pp3c7_20810V3/Pp3c5_5310V3/Pp3c1_18150V3/Pp3c4_17450V3/Pp3c9_1920V3/Pp3c16_8430V3/Pp3c7_11530V3/Pp3c17_10190V3/Pp3c27_4630V3/Pp3c21_9290V3/Pp3c11_17850V3/Pp3c14_20330V3/Pp3c14_1560V3/Pp3c6_21870V3/Pp3c17_21780V3/Pp3c2…	36
pp_heat4	GO:0010218	response to far red light	39/2486	153/21111	2.05442485115112e-6	5.612315161553741e-4	5.229445075657397e-4	Pp3c15_22720V3/Pp3c4_13260V3/Pp3c15_22730V3/Pp3c22_540V3/Pp3c22_7400V3/Pp3c19_3190V3/Pp3c19_1840V3/Pp3c19_1860V3/Pp3c12_11880V3/Pp3c4_4820V3/Pp3c3_4140V3/Pp3c2_4100V3/Pp3c13_15910V3/Pp3c12_12340V3/Pp3c12_7030V3/Pp3c12_7010V3/Pp3c1_3260V3/Pp3c12_19890V3/Pp3s116_10V3/Pp3c10_3020V3/Pp3c20_4050V3/Pp3c3_8580V3/Pp3c2_36190V3/Pp3c2_36500V3/Pp3c3_20110V3/Pp3c7_20480V3/Pp3c3_14510V3/Pp3c11_6370V3/Pp3c7_20…	39
pp_heat4	GO:0009642	response to light intensity	72/2486	356/21111	2.776865978683193e-6	6.953735221619162e-4	6.479353950260785e-4	Pp3c7_7774V3/Pp3c7_25570V3/Pp3c16_7110V3/Pp3c19_14230V3/Pp3c1_7030V3/Pp3c17_10780V3/Pp3c8_9380V3/Pp3c8_9230V3/Pp3c11_14810V3/Pp3c5_13280V3/Pp3c12_24560V3/Pp3c8_8490V3/Pp3c13_3400V3/Pp3c8_8860V3/Pp3c4_24420V3/Pp3c21_19080V3/Pp3c21_6480V3/Pp3c21_6510V3/Pp3c19_22640V3/Pp3c2_24290V3/Pp3c24_14160V3/Pp3c3_4140V3/Pp3c7_5390V3/Pp3c19_4790V3/Pp3c22_13190V3/Pp3c1_13190V3/Pp3c3_30990V3/Pp3c1_3260V3/Pp3c19_1…	72
pp_heat4	GO:0046688	response to copper ion	21/2486	62/21111	4.250776964081106e-6	9.825834443895171e-4	9.15551961494392e-4	Pp3c1_2920V3/Pp3c16_7110V3/Pp3c19_14230V3/Pp3c17_10780V3/Pp3c8_9380V3/Pp3c8_9230V3/Pp3c5_13280V3/Pp3c12_24560V3/Pp3c8_8490V3/Pp3c8_8860V3/Pp3c21_19080V3/Pp3c1_2710V3/Pp3c19_22640V3/Pp3c26_14760V3/Pp3s37_140V3/Pp3c1_2740V3/Pp3c2_25950V3/Pp3c8_6770V3/Pp3c4_27860V3/Pp3c1_2960V3/Pp3c11_14920V3	21
pp_heat4	GO:0032875	regulation of DNA endoreduplication	20/2486	60/21111	9.420072203763103e-6	0.002021951212307723	0.0018840144407526206	Pp3c27_6070V3/Pp3c14_14030V3/Pp3c16_3910V3/Pp3c14_12680V3/Pp3c1_31370V3/Pp3c19_9596V3/Pp3c15_2800V3/Pp3c10_10240V3/Pp3c23_21800V3/Pp3c20_3210V3/Pp3c8_24650V3/Pp3c4_12660V3/Pp3c19_9580V3/Pp3c22_18560V3/Pp3c17_1140V3/Pp3c1_17880V3/Pp3c22_10160V3/Pp3c2_16660V3/Pp3c8_24610V3/Pp3c17_1680V3	20
pp_heat4	GO:0009636	response to toxic substance	75/2486	389/21111	1.0593939690300743e-5	0.0021223192512902487	0.0019775354088561385	Pp3c1_2920V3/Pp3c7_7774V3/Pp3c22_8470V3/Pp3c16_11170V3/Pp3c7_25570V3/Pp3c1_3750V3/Pp3c16_7110V3/Pp3c19_14230V3/Pp3c1_7030V3/Pp3c17_10780V3/Pp3c8_9380V3/Pp3c8_9230V3/Pp3c11_14810V3/Pp3c5_13280V3/Pp3c12_24560V3/Pp3c8_8490V3/Pp3c13_3400V3/Pp3c8_8860V3/Pp3c4_24420V3/Pp3c21_19080V3/Pp3c21_6480V3/Pp3c21_6510V3/Pp3c1_2710V3/Pp3c19_22640V3/Pp3c10_3790V3/Pp3c23_20200V3/Pp3c24_14160V3/Pp3c5_14790V3/Pp3c19_…	75
pp_heat4	GO:0009408	response to heat	76/2486	398/21111	1.321168779197602e-5	0.0024813201134304963	0.0023120453635958036	Pp3c7_7774V3/Pp3c7_25570V3/Pp3c12_9300V3/Pp3c4_21500V3/Pp3c16_7110V3/Pp3c19_14230V3/Pp3c4_27990V3/Pp3c1_7030V3/Pp3c17_10780V3/Pp3c8_9380V3/Pp3c8_9230V3/Pp3c1_21114V3/Pp3c11_14810V3/Pp3c5_13280V3/Pp3c12_24560V3/Pp3c8_8490V3/Pp3c13_3400V3/Pp3c8_8860V3/Pp3c4_24420V3/Pp3c21_19080V3/Pp3c21_6480V3/Pp3c21_6510V3/Pp3c19_22640V3/Pp3c23_20200V3/Pp3c24_14160V3/Pp3c19_10440V3/Pp3c8_7210V3/Pp3c7_5390V3/Pp3c8_…	76
pp_heat4	GO:0009644	response to high light intensity	50/2486	232/21111	1.5247600958415094e-5	0.002695237698825727	0.0025113695696213096	Pp3c7_7774V3/Pp3c7_25570V3/Pp3c16_7110V3/Pp3c19_14230V3/Pp3c1_7030V3/Pp3c17_10780V3/Pp3c8_9380V3/Pp3c8_9230V3/Pp3c11_14810V3/Pp3c5_13280V3/Pp3c12_24560V3/Pp3c8_8490V3/Pp3c13_3400V3/Pp3c8_8860V3/Pp3c4_24420V3/Pp3c21_19080V3/Pp3c21_6480V3/Pp3c21_6510V3/Pp3c19_22640V3/Pp3c24_14160V3/Pp3c3_4140V3/Pp3c7_5390V3/Pp3c19_4790V3/Pp3c22_13190V3/Pp3c3_30990V3/Pp3s116_10V3/Pp3c10_3020V3/Pp3c15_7710V3/Pp3c23_9…	50
pp_heat4	GO:0048232	male gamete generation	33/2486	133/21111	2.2182152010887407e-5	0.0037031870440398145	0.0034505569794713743	Pp3c17_5100V3/Pp3c8_22780V3/Pp3c9_810V3/Pp3c10_16403V3/Pp3c7_19581V3/Pp3c1_38770V3/Pp3c1_39100V3/Pp3c2_8700V3/Pp3c2_8770V3/Pp3c7_11530V3/Pp3c2_20660V3/Pp3c10_20860V3/Pp3c11_6080V3/Pp3c1_15750V3/Pp3c11_17850V3/Pp3c11_6250V3/Pp3c10_20867V3/Pp3c22_10510V3/Pp3c23_16880V3/Pp3c4_1790V3/Pp3c10_20380V3/Pp3c26_11770V3/Pp3c1_39120V3/Pp3c22_2200V3/Pp3c2_9020V3/Pp3c1_17880V3/Pp3c24_12060V3/Pp3c17_7410V3/Pp3c…	33
pp_heat4	GO:0046677	response to antibiotic	71/2486	373/21111	2.7895620214160066e-5	0.004411912565450053	0.004110933505244642	Pp3c7_7774V3/Pp3c7_25570V3/Pp3c1_3750V3/Pp3c16_7110V3/Pp3c19_14230V3/Pp3c1_7030V3/Pp3c14_14030V3/Pp3c17_10780V3/Pp3c8_9380V3/Pp3c8_9230V3/Pp3c11_14810V3/Pp3c5_13280V3/Pp3c12_24560V3/Pp3c8_8490V3/Pp3c13_3400V3/Pp3c8_8860V3/Pp3c4_24420V3/Pp3c21_19080V3/Pp3c21_6480V3/Pp3c21_6510V3/Pp3c19_22640V3/Pp3c24_12090V3/Pp3c10_3790V3/Pp3c23_20200V3/Pp3c24_14160V3/Pp3c19_4790V3/Pp3c8_17430V3/Pp3c21_20730V3/Pp3…	71
pp_heat4	GO:0007276	gamete generation	36/2486	160/21111	8.984421354256382e-5	0.013499093084770214	0.012578189895958936	Pp3c17_5100V3/Pp3c8_22780V3/Pp3c9_810V3/Pp3c10_16403V3/Pp3c7_19581V3/Pp3c1_38770V3/Pp3c1_39100V3/Pp3c2_8700V3/Pp3c2_8770V3/Pp3c7_11530V3/Pp3c2_20660V3/Pp3c10_20860V3/Pp3c11_6080V3/Pp3c1_15750V3/Pp3c11_17850V3/Pp3c11_6250V3/Pp3c10_20867V3/Pp3c22_10510V3/Pp3c23_16880V3/Pp3c16_2140V3/Pp3c4_1790V3/Pp3c10_20380V3/Pp3c26_11770V3/Pp3c1_39120V3/Pp3c22_2200V3/Pp3c2_9020V3/Pp3c14_23920V3/Pp3c1_17880V3/Pp3c…	36
pp_heat4	GO:0072330	monocarboxylic acid biosynthetic process	63/2486	337/21111	1.3124291657705235e-4	0.01878023639590678	0.01749905554360698	Pp3c13_20480V3/Pp3c3_37490V3/Pp3c23_20200V3/Pp3c22_8510V3/Pp3c1_8080V3/Pp3c11_14370V3/Pp3c5_21160V3/Pp3c16_17210V3/Pp3c2_17700V3/Pp3c17_17840V3/Pp3c13_16630V3/Pp3c16_25110V3/Pp3c14_1520V3/Pp3c10_7340V3/Pp3c25_4810V3/Pp3c23_20240V3/Pp3c15_14720V3/Pp3c13_20590V3/Pp3c20_5670V3/Pp3c19_19570V3/Pp3c3_31720V3/Pp3c21_9980V3/Pp3c15_11360V3/Pp3c24_16410V3/Pp3c7_3610V3/Pp3c10_18380V3/Pp3c17_15490V3/Pp3c25_9…	63
pp_heat4	GO:0016051	carbohydrate biosynthetic process	74/2486	413/21111	1.4593350777054016e-4	0.019574999668548202	0.018239600356717126	Pp3c12_9050V3/Pp3c13_20480V3/Pp3c23_20200V3/Pp3c1_8080V3/Pp3c3_37800V3/Pp3c9_14900V3/Pp3c11_14370V3/Pp3c19_7710V3/Pp3c6_25270V3/Pp3c2_17700V3/Pp3c8_17430V3/Pp3c13_5280V3/Pp3c3_30990V3/Pp3c18_430V3/Pp3c12_25130V3/Pp3c1_25640V3/Pp3c20_6430V3/Pp3c6_22140V3/Pp3c3_25080V3/Pp3c15_14720V3/Pp3c13_20590V3/Pp3c11_24210V3/Pp3c15_7120V3/Pp3c19_12890V3/Pp3c4_17130V3/Pp3c21_9980V3/Pp3c16_5490V3/Pp3c24_16410V3/…	74
pp_heat4	GO:0007140	male meiotic nuclear division	19/2486	66/21111	1.4982528864446212e-4	0.019574999668548202	0.018239600356717126	Pp3c17_5100V3/Pp3c8_22780V3/Pp3c9_810V3/Pp3c7_19581V3/Pp3c1_38770V3/Pp3c1_39100V3/Pp3c2_8700V3/Pp3c2_8770V3/Pp3c7_11530V3/Pp3c11_17850V3/Pp3c22_10510V3/Pp3c23_16880V3/Pp3c10_20380V3/Pp3c1_39120V3/Pp3c2_9020V3/Pp3c24_12060V3/Pp3c3_24510V3/Pp3c10_22760V3/Pp3c7_19554V3	19
pp_heat4	GO:0005996	monosaccharide metabolic process	42/2486	203/21111	1.8343738128633383e-4	0.02296788878189305	0.021401027816738947	Pp3c23_20200V3/Pp3c1_8080V3/Pp3c22_7170V3/Pp3c3_37800V3/Pp3c11_14370V3/Pp3c6_25270V3/Pp3c2_17700V3/Pp3c8_17430V3/Pp3c20_6430V3/Pp3c6_22140V3/Pp3c15_14720V3/Pp3c11_24210V3/Pp3c19_12890V3/Pp3c25_1530V3/Pp3c21_9980V3/Pp3c16_5490V3/Pp3c24_16410V3/Pp3c23_11670V3/Pp3c25_9350V3/Pp3c7_23810V3/Pp3c24_16870V3/Pp3c4_25090V3/Pp3c5_5150V3/Pp3c1_9660V3/Pp3c9_5060V3/Pp3c20_5060V3/Pp3c7_19260V3/Pp3c19_6880V3/Pp3…	42
pp_heat4	GO:0007017	microtubule-based process	62/2486	335/21111	1.969716132124054e-4	0.023675987908131132	0.022060820679789407	Pp3c21_17320V3/Pp3c22_20430V3/Pp3c7_8690V3/Pp3c20_5990V3/Pp3c1_39350V3/Pp3c17_5100V3/Pp3c11_6950V3/Pp3c24_13720V3/Pp3c15_1830V3/Pp3c2_19380V3/Pp3c5_4080V3/Pp3c13_14170V3/Pp3c2_23900V3/Pp3c9_810V3/Pp3c17_11160V3/Pp3c17_18420V3/Pp3c7_19581V3/Pp3c23_4540V3/Pp3c7_20810V3/Pp3c7_15590V3/Pp3c2_11870V3/Pp3c5_5310V3/Pp3c1_18150V3/Pp3c6_7400V3/Pp3c4_17450V3/Pp3c24_19890V3/Pp3c9_1920V3/Pp3c4_1960V3/Pp3c16_8…	62
pp_heat4	GO:0000302	response to reactive oxygen species	56/2486	298/21111	2.6232563796717404e-4	0.02989108589922177	0.02785192696100531	Pp3c7_7774V3/Pp3c7_25570V3/Pp3c16_7110V3/Pp3c19_14230V3/Pp3c1_7030V3/Pp3c17_10780V3/Pp3c8_9380V3/Pp3c8_9230V3/Pp3c11_14810V3/Pp3c5_13280V3/Pp3c12_24560V3/Pp3c8_8490V3/Pp3c13_3400V3/Pp3c8_8860V3/Pp3c4_24420V3/Pp3c21_19080V3/Pp3c21_6480V3/Pp3c21_6510V3/Pp3c19_22640V3/Pp3c10_3790V3/Pp3c23_20200V3/Pp3c24_14160V3/Pp3c19_4790V3/Pp3c8_17430V3/Pp3c21_20730V3/Pp3c2_34630V3/Pp3c3_30990V3/Pp3c22_19580V3/Pp3…	56
pp_heat4	GO:0019319	hexose biosynthetic process	16/2486	53/21111	2.685721528382655e-4	0.02989108589922177	0.02785192696100531	Pp3c23_20200V3/Pp3c2_17700V3/Pp3c6_22140V3/Pp3c15_14720V3/Pp3c11_24210V3/Pp3c19_12890V3/Pp3c21_9980V3/Pp3c24_16410V3/Pp3c25_9350V3/Pp3c4_25090V3/Pp3c5_5150V3/Pp3c20_5060V3/Pp3c16_11330V3/Pp3c10_6390V3/Pp3c1_9830V3/Pp3c3_5810V3	16
pp_heat4	GO:0006928	movement of cell or subcellular component	43/2486	214/21111	3.026290839185299e-4	0.03247858561339937	0.030262908391852993	Pp3c22_20430V3/Pp3c7_8690V3/Pp3c23_15050V3/Pp3c20_5990V3/Pp3c17_5100V3/Pp3c11_6950V3/Pp3c24_13720V3/Pp3c15_1830V3/Pp3c2_19380V3/Pp3c5_4080V3/Pp3c13_14170V3/Pp3c9_810V3/Pp3c17_18420V3/Pp3c7_19581V3/Pp3c7_20810V3/Pp3c5_5310V3/Pp3c1_18150V3/Pp3c4_17450V3/Pp3c9_1920V3/Pp3c16_8430V3/Pp3c7_11530V3/Pp3c21_20730V3/Pp3c17_10190V3/Pp3c27_4630V3/Pp3c21_9290V3/Pp3c11_17850V3/Pp3c14_20330V3/Pp3c14_1560V3/Pp3c…	43
pp_heat4	GO:1900057	positive regulation of leaf senescence	8/2486	17/21111	3.320661984236974e-4	0.03326196420877369	0.03099284518621176	Pp3c2_33800V3/Pp3c4_27760V3/Pp3c15_24050V3/Pp3c25_330V3/Pp3c13_12060V3/Pp3c16_8180V3/Pp3c1_22180V3/Pp3c22_1990V3	8
pp_heat4	GO:1905623	positive regulation of leaf development	8/2486	17/21111	3.320661984236974e-4	0.03326196420877369	0.03099284518621176	Pp3c2_33800V3/Pp3c4_27760V3/Pp3c15_24050V3/Pp3c25_330V3/Pp3c13_12060V3/Pp3c16_8180V3/Pp3c1_22180V3/Pp3c22_1990V3	8
pp_heat4	GO:2000028	regulation of photoperiodism, flowering	30/2486	134/21111	3.646860869914906e-4	0.035351022303529975	0.032939388502457215	Pp3c2_7400V3/Pp3c17_6790V3/Pp3c14_7060V3/Pp3c4_540V3/Pp3c1_19220V3/Pp3c2_15020V3/Pp3c16_4220V3/Pp3c5_20190V3/Pp3c6_15430V3/Pp3c10_2910V3/Pp3c16_18610V3/Pp3c9_8580V3/Pp3c12_22500V3/Pp3c12_24320V3/Pp3c7_20480V3/Pp3c11_6370V3/Pp3c6_7710V3/Pp3c7_20520V3/Pp3c11_24630V3/Pp3c1_31190V3/Pp3c25_4920V3/Pp3c21_5400V3/Pp3c4_15350V3/Pp3c2_7410V3/Pp3c2_37980V3/Pp3c4_18030V3/Pp3c3_23790V3/Pp3c16_18950V3/Pp3c6_11…	30
pp_heat4	GO:0046434	organophosphate catabolic process	27/2486	117/21111	4.2292569513027674e-4	0.037932502868055364	0.035344761407838605	Pp3c13_20480V3/Pp3c23_20200V3/Pp3c16_25660V3/Pp3c2_17700V3/Pp3c14_1520V3/Pp3c15_14720V3/Pp3c13_20590V3/Pp3c19_19570V3/Pp3c21_9980V3/Pp3c24_16410V3/Pp3c27_3390V3/Pp3c25_9350V3/Pp3c9_1000V3/Pp3c17_8050V3/Pp3c16_19640V3/Pp3c20_5060V3/Pp3c19_6880V3/Pp3c16_11330V3/Pp3c5_28340V3/Pp3c21_5760V3/Pp3c1_9830V3/Pp3s375_10V3/Pp3c20_13380V3/Pp3c22_13120V3/Pp3c7_1880V3/Pp3c22_6760V3/Pp3c7_1650V3	27
pp_heat4	GO:0010286	heat acclimation	22/2486	88/21111	4.3730158393375407e-4	0.037932502868055364	0.035344761407838605	Pp3c7_7774V3/Pp3c16_7110V3/Pp3c19_14230V3/Pp3c17_10780V3/Pp3c8_9380V3/Pp3c8_9230V3/Pp3c5_13280V3/Pp3c12_24560V3/Pp3c8_8490V3/Pp3c8_8860V3/Pp3c21_19080V3/Pp3c19_22640V3/Pp3c22_820V3/Pp3c19_2600V3/Pp3c9_21820V3/Pp3c22_10630V3/Pp3c7_5280V3/Pp3c8_6770V3/Pp3c2_31590V3/Pp3c18_19780V3/Pp3c20_14153V3/Pp3c11_20290V3	22
pp_heat4	GO:0007135	meiosis II	10/2486	26/21111	4.4751902262058207e-4	0.037932502868055364	0.035344761407838605	Pp3c1_38770V3/Pp3c1_39100V3/Pp3c2_8700V3/Pp3c24_5040V3/Pp3c2_8770V3/Pp3c11_11100V3/Pp3c22_10510V3/Pp3c1_39120V3/Pp3c2_9020V3/Pp3c9_5570V3	10
pp_heat4	GO:0061983	meiosis II cell cycle process	10/2486	26/21111	4.4751902262058207e-4	0.037932502868055364	0.035344761407838605	Pp3c1_38770V3/Pp3c1_39100V3/Pp3c2_8700V3/Pp3c24_5040V3/Pp3c2_8770V3/Pp3c11_11100V3/Pp3c22_10510V3/Pp3c1_39120V3/Pp3c2_9020V3/Pp3c9_5570V3	10
pp_heat4	GO:0048579	negative regulation of long-day photoperiodism, flowering	14/2486	45/21111	4.5443264667221063e-4	0.037932502868055364	0.035344761407838605	Pp3c2_7400V3/Pp3c17_6790V3/Pp3c14_7060V3/Pp3c16_4220V3/Pp3c6_15430V3/Pp3c10_2910V3/Pp3c16_18610V3/Pp3c9_8580V3/Pp3c11_6370V3/Pp3c11_24630V3/Pp3c1_31190V3/Pp3c25_4920V3/Pp3c2_7410V3/Pp3c4_21200V3	14
pp_heat4	GO:1903047	mitotic cell cycle process	77/2486	450/21111	4.6903030557073067e-4	0.03809286670919042	0.03549418528643367	Pp3c22_20430V3/Pp3c7_8690V3/Pp3c27_6070V3/Pp3c1_39350V3/Pp3c11_6950V3/Pp3c18_20260V3/Pp3c15_1830V3/Pp3c8_25080V3/Pp3c2_19380V3/Pp3c5_4080V3/Pp3c16_3910V3/Pp3c13_14170V3/Pp3c2_23900V3/Pp3c7_8870V3/Pp3c23_19980V3/Pp3c17_11160V3/Pp3c1_20770V3/Pp3c10_16403V3/Pp3c23_4540V3/Pp3c7_20810V3/Pp3c23_22130V3/Pp3c7_15590V3/Pp3c14_12680V3/Pp3c2_11870V3/Pp3c5_5310V3/Pp3c11_22430V3/Pp3c2_32580V3/Pp3c1_18150V3/Pp…	77
pp_heat4	GO:0048482	plant ovule morphogenesis	7/2486	14/21111	5.028701473508364e-4	0.039766441915506934	0.03705358980479847	Pp3c2_33800V3/Pp3c4_27760V3/Pp3c4_540V3/Pp3c25_330V3/Pp3c12_22500V3/Pp3c13_12060V3/Pp3c16_8180V3	7
pp_heat4	GO:0006165	nucleoside diphosphate phosphorylation	20/2486	78/21111	5.51084175421649e-4	0.0398892671020081	0.0371680359020375	Pp3c13_20480V3/Pp3c23_20200V3/Pp3c2_17700V3/Pp3c14_1520V3/Pp3c15_14720V3/Pp3c13_20590V3/Pp3c19_19570V3/Pp3c21_9980V3/Pp3c24_16410V3/Pp3c25_9350V3/Pp3c9_1000V3/Pp3c17_8050V3/Pp3c2_20320V3/Pp3c20_5060V3/Pp3c16_11330V3/Pp3c1_9830V3/Pp3s375_10V3/Pp3c20_13380V3/Pp3c22_6760V3/Pp3c2_20330V3	20
pp_heat4	GO:0048586	regulation of long-day photoperiodism, flowering	20/2486	78/21111	5.51084175421649e-4	0.0398892671020081	0.0371680359020375	Pp3c2_7400V3/Pp3c17_6790V3/Pp3c14_7060V3/Pp3c1_19220V3/Pp3c2_15020V3/Pp3c16_4220V3/Pp3c5_20190V3/Pp3c6_15430V3/Pp3c10_2910V3/Pp3c16_18610V3/Pp3c9_8580V3/Pp3c11_6370V3/Pp3c6_7710V3/Pp3c11_24630V3/Pp3c1_31190V3/Pp3c25_4920V3/Pp3c2_7410V3/Pp3c16_18950V3/Pp3c6_11070V3/Pp3c4_21200V3	20
pp_heat4	GO:0000278	mitotic cell cycle	81/2486	481/21111	5.611344763186869e-4	0.0398892671020081	0.0371680359020375	Pp3c22_20430V3/Pp3c7_8690V3/Pp3c27_6070V3/Pp3c1_39350V3/Pp3c11_6950V3/Pp3c18_20260V3/Pp3c15_1830V3/Pp3c8_25080V3/Pp3c2_19380V3/Pp3c5_4080V3/Pp3c16_3910V3/Pp3c13_14170V3/Pp3c2_23900V3/Pp3c7_8870V3/Pp3c23_19980V3/Pp3c17_11160V3/Pp3c1_20770V3/Pp3c10_16403V3/Pp3c23_4540V3/Pp3c7_20810V3/Pp3c23_22130V3/Pp3c7_15590V3/Pp3c14_12680V3/Pp3c2_11870V3/Pp3c5_5310V3/Pp3c11_22430V3/Pp3c2_32580V3/Pp3c1_18150V3/Pp…	81
pp_heat4	GO:0006757	ATP generation from ADP	18/2486	67/21111	5.616541626282964e-4	0.0398892671020081	0.0371680359020375	Pp3c13_20480V3/Pp3c23_20200V3/Pp3c2_17700V3/Pp3c14_1520V3/Pp3c15_14720V3/Pp3c13_20590V3/Pp3c19_19570V3/Pp3c21_9980V3/Pp3c24_16410V3/Pp3c25_9350V3/Pp3c9_1000V3/Pp3c17_8050V3/Pp3c20_5060V3/Pp3c16_11330V3/Pp3c1_9830V3/Pp3s375_10V3/Pp3c20_13380V3/Pp3c22_6760V3	18
pp_heat4	GO:0015979	photosynthesis	78/2486	460/21111	5.707948370670045e-4	0.0398892671020081	0.0371680359020375	Pp3c15_22720V3/Pp3c4_13260V3/Pp3c15_22730V3/Pp3c22_540V3/Pp3c22_7400V3/Pp3c19_3190V3/Pp3c19_1840V3/Pp3c19_1860V3/Pp3c12_11880V3/Pp3c4_4820V3/Pp3c13_20480V3/Pp3c10_3790V3/Pp3c3_4140V3/Pp3c2_4100V3/Pp3c13_15910V3/Pp3c12_12340V3/Pp3c12_7030V3/Pp3c12_7010V3/Pp3c4_1870V3/Pp3c6_20270V3/Pp3c6_22140V3/Pp3c4_15850V3/Pp3c12_19890V3/Pp3c13_20590V3/Pp3c11_24210V3/Pp3c19_12890V3/Pp3c7_26570V3/Pp3s116_10V3/Pp3…	78
pp_heat4	GO:0046031	ADP metabolic process	19/2486	73/21111	6.143913609464139e-4	0.041960137264635766	0.03909763206022634	Pp3c13_20480V3/Pp3c23_20200V3/Pp3c2_17700V3/Pp3c14_1520V3/Pp3c15_14720V3/Pp3c13_20590V3/Pp3c19_19570V3/Pp3c21_9980V3/Pp3c24_16410V3/Pp3c25_9350V3/Pp3c9_1000V3/Pp3c17_8050V3/Pp3c20_5060V3/Pp3c16_11330V3/Pp3c17_19710V3/Pp3c1_9830V3/Pp3s375_10V3/Pp3c20_13380V3/Pp3c22_6760V3	19
pp_heat4	GO:0042866	pyruvate biosynthetic process	18/2486	68/21111	6.809356210269812e-4	0.04547136758191285	0.04236932753056772	Pp3c13_20480V3/Pp3c23_20200V3/Pp3c2_17700V3/Pp3c14_1520V3/Pp3c15_14720V3/Pp3c13_20590V3/Pp3c19_19570V3/Pp3c21_9980V3/Pp3c24_16410V3/Pp3c25_9350V3/Pp3c9_1000V3/Pp3c17_8050V3/Pp3c20_5060V3/Pp3c16_11330V3/Pp3c1_9830V3/Pp3s375_10V3/Pp3c20_13380V3/Pp3c22_6760V3	18
pp_heat4	GO:0010410	hemicellulose metabolic process	22/2486	91/21111	7.159726445492675e-4	0.046771691236316276	0.043580943581259766	Pp3c12_9050V3/Pp3c11_15920V3/Pp3c13_5280V3/Pp3c16_11320V3/Pp3c3_14330V3/Pp3c18_430V3/Pp3c1_18110V3/Pp3c3_28310V3/Pp3c4_17130V3/Pp3c22_23030V3/Pp3c19_12750V3/Pp3c3_1820V3/Pp3c3_3400V3/Pp3c18_1170V3/Pp3c3_37150V3/Pp3c2_6740V3/Pp3c24_20380V3/Pp3c22_14660V3/Pp3c13_11920V3/Pp3c23_380V3/Pp3c26_9330V3/Pp3c8_2850V3	22
pp_heat4	GO:0009142	nucleoside triphosphate biosynthetic process	25/2486	109/21111	7.463674315430614e-4	0.04771987514440212	0.04446444273022494	Pp3c1_34170V3/Pp3c6_14810V3/Pp3c13_20480V3/Pp3c23_20200V3/Pp3c2_17700V3/Pp3c1_34070V3/Pp3c14_1520V3/Pp3c15_14720V3/Pp3c13_20590V3/Pp3c19_19570V3/Pp3c21_9980V3/Pp3c24_16410V3/Pp3c25_9350V3/Pp3c9_1000V3/Pp3c17_8050V3/Pp3c5_8430V3/Pp3c20_5060V3/Pp3c16_11330V3/Pp3c5_26340V3/Pp3c1_31680V3/Pp3c1_9830V3/Pp3s375_10V3/Pp3c20_13380V3/Pp3c26_13290V3/Pp3c22_6760V3	25
pp_heat6	GO:0110102	ribulose bisphosphate carboxylase complex assembly	24/2758	41/21111	8.893391117488177e-12	1.4830475835369853e-8	1.3858769040571183e-8	Pp3c15_22720V3/Pp3c15_22730V3/Pp3c4_13260V3/Pp3c22_7400V3/Pp3c19_3190V3/Pp3c22_540V3/Pp3c19_1840V3/Pp3c19_1860V3/Pp3c12_11880V3/Pp3c4_4820V3/Pp3c2_4100V3/Pp3c12_19890V3/Pp3c13_15910V3/Pp3c12_7010V3/Pp3c12_12340V3/Pp3c3_20110V3/Pp3c13_16130V3/Pp3c9_10480V3/Pp3c12_7030V3/Pp3c13_16000V3/Pp3c3_18750V3/Pp3c13_15786V3/Pp3c3_20140V3/Pp3c18_4320V3	24
pp_heat6	GO:0009639	response to red or far red light	91/2758	341/21111	9.763315230658231e-12	1.4830475835369853e-8	1.3858769040571183e-8	Pp3c15_22720V3/Pp3c15_22730V3/Pp3c4_13260V3/Pp3c22_7400V3/Pp3c19_3190V3/Pp3c22_540V3/Pp3c19_1840V3/Pp3c19_1860V3/Pp3c12_11880V3/Pp3c4_4820V3/Pp3c8_14531V3/Pp3c5_12930V3/Pp3c2_4100V3/Pp3c2_24290V3/Pp3c3_4140V3/Pp3c12_19890V3/Pp3c13_15910V3/Pp3c12_7010V3/Pp3c4_7080V3/Pp3c23_6560V3/Pp3c24_6511V3/Pp3c12_12340V3/Pp3c7_23900V3/Pp3c5_26150V3/Pp3c10_3020V3/Pp3c22_9010V3/Pp3c3_20110V3/Pp3c1_13190V3/Pp3c19…	91
pp_heat6	GO:0010114	response to red light	52/2758	164/21111	4.173544646460685e-10	4.2264095453158533e-7	3.949491197019111e-7	Pp3c15_22720V3/Pp3c15_22730V3/Pp3c4_13260V3/Pp3c22_7400V3/Pp3c19_3190V3/Pp3c22_540V3/Pp3c19_1840V3/Pp3c19_1860V3/Pp3c12_11880V3/Pp3c4_4820V3/Pp3c2_4100V3/Pp3c3_4140V3/Pp3c12_19890V3/Pp3c13_15910V3/Pp3c12_7010V3/Pp3c23_6560V3/Pp3c12_12340V3/Pp3c10_3020V3/Pp3c22_9010V3/Pp3c3_20110V3/Pp3c23_6230V3/Pp3c1_3260V3/Pp3c13_16130V3/Pp3c7_20480V3/Pp3c12_7030V3/Pp3c7_20520V3/Pp3c20_13600V3/Pp3c5_7180V3/Pp3c1…	52
pp_heat6	GO:0010218	response to far red light	47/2758	153/21111	8.869422747175697e-9	6.7363265764799425e-6	6.294956091877068e-6	Pp3c15_22720V3/Pp3c15_22730V3/Pp3c4_13260V3/Pp3c22_7400V3/Pp3c19_3190V3/Pp3c22_540V3/Pp3c19_1840V3/Pp3c19_1860V3/Pp3c12_11880V3/Pp3c4_4820V3/Pp3c2_4100V3/Pp3c3_4140V3/Pp3c12_19890V3/Pp3c13_15910V3/Pp3c12_7010V3/Pp3c12_12340V3/Pp3c10_3020V3/Pp3c3_20110V3/Pp3c20_4050V3/Pp3c1_3260V3/Pp3c3_8580V3/Pp3c13_16130V3/Pp3c7_20480V3/Pp3c12_7030V3/Pp3c7_20520V3/Pp3c5_7180V3/Pp3c13_16000V3/Pp3c3_340V3/Pp3c4_15…	47
pp_heat6	GO:0010411	xyloglucan metabolic process	31/2758	82/21111	1.4112091815742483e-8	8.574506987245134e-6	8.01269718464368e-6	Pp3c12_9050V3/Pp3c24_13310V3/Pp3c11_15920V3/Pp3c14_17100V3/Pp3c25_4050V3/Pp3c8_19540V3/Pp3c3_14330V3/Pp3c23_15150V3/Pp3c25_4070V3/Pp3c25_10500V3/Pp3c16_19530V3/Pp3c13_5280V3/Pp3c18_430V3/Pp3c1_18110V3/Pp3c23_15190V3/Pp3c3_1820V3/Pp3c18_1170V3/Pp3c3_28310V3/Pp3c2_24620V3/Pp3c19_12750V3/Pp3c22_23030V3/Pp3c21_22300V3/Pp3c23_380V3/Pp3c4_21250V3/Pp3c13_8600V3/Pp3c17_3060V3/Pp3c3_37150V3/Pp3c26_9330V3/…	31
pp_heat6	GO:0009637	response to blue light	58/2758	212/21111	2.0533385728557952e-8	1.0396737640559843e-5	9.715533563144001e-6	Pp3c15_22720V3/Pp3c15_22730V3/Pp3c4_13260V3/Pp3c22_7400V3/Pp3c19_3190V3/Pp3c22_540V3/Pp3c19_1840V3/Pp3c19_1860V3/Pp3c12_11880V3/Pp3c4_4820V3/Pp3c2_4100V3/Pp3c3_4140V3/Pp3c12_19890V3/Pp3c4_7260V3/Pp3c13_15910V3/Pp3c7_12190V3/Pp3c7_5280V3/Pp3c12_7010V3/Pp3c12_12340V3/Pp3c10_3020V3/Pp3c3_20110V3/Pp3c21_21410V3/Pp3c19_13030V3/Pp3c17_18190V3/Pp3c13_16130V3/Pp3c11_22390V3/Pp3c7_20480V3/Pp3c12_7030V3/Pp…	58
pp_heat6	GO:0009641	shade avoidance	17/2758	32/21111	7.196021421750246e-8	3.1230732970396066e-5	2.9184465826256258e-5	Pp3c2_24290V3/Pp3c4_7080V3/Pp3c7_23900V3/Pp3c5_26150V3/Pp3c1_13190V3/Pp3c16_19410V3/Pp3c12_21300V3/Pp3c22_5440V3/Pp3c20_4050V3/Pp3c1_3260V3/Pp3c3_8580V3/Pp3c18_13350V3/Pp3c3_35020V3/Pp3c15_1200V3/Pp3c2_29420V3/Pp3c1_950V3/Pp3c7_14320V3	17
pp_heat6	GO:0009642	response to light intensity	82/2758	356/21111	1.4948436682556524e-7	5.67666883020084e-5	5.304728122744072e-5	Pp3c7_7774V3/Pp3c7_25570V3/Pp3c19_14230V3/Pp3c1_7030V3/Pp3c17_10780V3/Pp3c12_24560V3/Pp3c16_7110V3/Pp3c8_8860V3/Pp3c5_13280V3/Pp3c8_9380V3/Pp3c8_9230V3/Pp3c11_14810V3/Pp3c21_6480V3/Pp3c21_6510V3/Pp3c13_3400V3/Pp3c8_8490V3/Pp3c21_19080V3/Pp3c22_13190V3/Pp3c19_22640V3/Pp3c4_24420V3/Pp3c2_24290V3/Pp3c3_4140V3/Pp3c7_5390V3/Pp3c3_30990V3/Pp3c19_4790V3/Pp3c24_14160V3/Pp3c5_26150V3/Pp3c10_3020V3/Pp3c20_…	82
pp_heat6	GO:0009644	response to high light intensity	57/2758	232/21111	1.3422645562610888e-6	4.530888579912431e-4	4.2340204774691886e-4	Pp3c7_7774V3/Pp3c7_25570V3/Pp3c19_14230V3/Pp3c1_7030V3/Pp3c17_10780V3/Pp3c12_24560V3/Pp3c16_7110V3/Pp3c8_8860V3/Pp3c5_13280V3/Pp3c8_9380V3/Pp3c8_9230V3/Pp3c11_14810V3/Pp3c21_6480V3/Pp3c21_6510V3/Pp3c13_3400V3/Pp3c8_8490V3/Pp3c21_19080V3/Pp3c22_13190V3/Pp3c19_22640V3/Pp3c4_24420V3/Pp3c3_4140V3/Pp3c7_5390V3/Pp3c3_30990V3/Pp3c19_4790V3/Pp3c24_14160V3/Pp3c10_3020V3/Pp3c8_6770V3/Pp3c24_11690V3/Pp3c15_…	57
pp_heat6	GO:0046364	monosaccharide biosynthetic process	32/2758	104/21111	1.9095145904892486e-6	5.801105325906338e-4	5.421011421631056e-4	Pp3c11_14370V3/Pp3c6_25270V3/Pp3c6_22140V3/Pp3c3_37800V3/Pp3c23_20200V3/Pp3c11_24210V3/Pp3c1_8080V3/Pp3c19_12890V3/Pp3c20_6430V3/Pp3c21_9980V3/Pp3c2_17700V3/Pp3c5_5150V3/Pp3c8_17430V3/Pp3c24_16410V3/Pp3c15_14720V3/Pp3c25_9350V3/Pp3c1_9830V3/Pp3c24_16870V3/Pp3c7_19260V3/Pp3c23_11670V3/Pp3c20_5060V3/Pp3c14_11550V3/Pp3c1_9660V3/Pp3c13_8670V3/Pp3c8_17380V3/Pp3c16_5490V3/Pp3c19_6880V3/Pp3c10_6390V3/Pp…	32
pp_heat6	GO:0045471	response to ethanol	12/2758	21/21111	2.257705370109191e-6	6.235371740356111e-4	5.826824290128697e-4	Pp3c19_14230V3/Pp3c17_10780V3/Pp3c12_24560V3/Pp3c16_7110V3/Pp3c8_8860V3/Pp3c5_13280V3/Pp3c8_9380V3/Pp3c8_9230V3/Pp3c8_8490V3/Pp3c21_19080V3/Pp3c19_22640V3/Pp3c8_6770V3	12
pp_heat6	GO:0015979	photosynthesis	95/2758	460/21111	3.0897628938487135e-6	7.822249726260326e-4	7.30972853044735e-4	Pp3c15_22720V3/Pp3c15_22730V3/Pp3c4_13260V3/Pp3c22_7400V3/Pp3c19_3190V3/Pp3c13_20480V3/Pp3c22_540V3/Pp3c19_1840V3/Pp3c19_1860V3/Pp3c12_11880V3/Pp3c4_4820V3/Pp3c2_4100V3/Pp3c3_4140V3/Pp3c12_19890V3/Pp3c6_22140V3/Pp3c10_3790V3/Pp3c13_15910V3/Pp3c1_19190V3/Pp3c12_7010V3/Pp3c11_24210V3/Pp3c6_20270V3/Pp3c20_23270V3/Pp3c19_12890V3/Pp3c10_10490V3/Pp3c12_12340V3/Pp3c18_6780V3/Pp3c5_4110V3/Pp3c7_23810V3/P…	95
pp_heat6	GO:0010286	heat acclimation	28/2758	88/21111	3.980051220887112e-6	9.301073545426958e-4	8.691658415168048e-4	Pp3c7_7774V3/Pp3c19_14230V3/Pp3c17_10780V3/Pp3c12_24560V3/Pp3c16_7110V3/Pp3c8_8860V3/Pp3c5_13280V3/Pp3c8_9380V3/Pp3c8_9230V3/Pp3c8_8490V3/Pp3c21_19080V3/Pp3c19_22640V3/Pp3c19_2600V3/Pp3c7_5280V3/Pp3c22_820V3/Pp3c8_6770V3/Pp3c9_21820V3/Pp3c22_10630V3/Pp3c22_1060V3/Pp3c2_31590V3/Pp3c11_23720V3/Pp3c24_19290V3/Pp3c18_19780V3/Pp3c7_7770V3/Pp3c11_20290V3/Pp3c8_8190V3/Pp3c11_20560V3/Pp3c11_6360V3	28
pp_heat6	GO:0042542	response to hydrogen peroxide	40/2758	149/21111	5.051474972133671e-6	0.0010961700689530068	0.001024347969913121	Pp3c7_7774V3/Pp3c7_25570V3/Pp3c19_14230V3/Pp3c1_7030V3/Pp3c17_10780V3/Pp3c12_24560V3/Pp3c16_7110V3/Pp3c8_8860V3/Pp3c5_13280V3/Pp3c8_9380V3/Pp3c8_9230V3/Pp3c11_14810V3/Pp3c21_6480V3/Pp3c21_6510V3/Pp3c13_3400V3/Pp3c8_8490V3/Pp3c21_19080V3/Pp3c19_22640V3/Pp3c4_24420V3/Pp3c10_3790V3/Pp3c3_30990V3/Pp3c23_20200V3/Pp3c19_4790V3/Pp3c24_14160V3/Pp3c21_20730V3/Pp3c8_6770V3/Pp3c24_16410V3/Pp3c24_17930V3/Pp3…	40
pp_heat6	GO:2000028	regulation of photoperiodism, flowering	37/2758	134/21111	5.566082373644655e-6	0.0011273172167421642	0.00105345432713822	Pp3c2_7400V3/Pp3c19_16450V3/Pp3c1_19220V3/Pp3c17_6790V3/Pp3c5_20190V3/Pp3c11_24630V3/Pp3c7_20480V3/Pp3c7_20520V3/Pp3c10_2910V3/Pp3c2_15020V3/Pp3c4_540V3/Pp3c16_4220V3/Pp3c6_15430V3/Pp3c14_7060V3/Pp3c16_18610V3/Pp3c4_15350V3/Pp3c12_7090V3/Pp3c2_31580V3/Pp3c12_24320V3/Pp3c21_5400V3/Pp3c22_11040V3/Pp3c6_7710V3/Pp3c1_31190V3/Pp3c7_25600V3/Pp3c24_4740V3/Pp3c2_7410V3/Pp3c16_18950V3/Pp3c7_10610V3/Pp3c3_…	37
pp_heat6	GO:0009636	response to toxic substance	81/2758	389/21111	1.1703924386306545e-5	0.0022222826428499555	0.002076676583543997	Pp3c1_2920V3/Pp3c7_7774V3/Pp3c22_8470V3/Pp3c7_25570V3/Pp3c1_3750V3/Pp3c19_14230V3/Pp3c1_7030V3/Pp3c17_10780V3/Pp3c12_24560V3/Pp3c16_7110V3/Pp3c8_8860V3/Pp3c5_13280V3/Pp3c8_9380V3/Pp3c8_9230V3/Pp3c11_14810V3/Pp3c21_6480V3/Pp3c21_6510V3/Pp3c13_3400V3/Pp3c8_8490V3/Pp3c21_19080V3/Pp3c1_18680V3/Pp3c19_22640V3/Pp3c1_2710V3/Pp3c4_24420V3/Pp3c5_14790V3/Pp3c26_2960V3/Pp3c10_3790V3/Pp3c13_9000V3/Pp3c1_2740…	81
pp_heat6	GO:0007018	microtubule-based movement	36/2758	136/21111	2.049148331819621e-5	0.0036438507827649936	0.0034051022352368896	Pp3c22_20430V3/Pp3c7_8690V3/Pp3c24_13720V3/Pp3c20_5990V3/Pp3c2_19380V3/Pp3c17_5100V3/Pp3c11_6950V3/Pp3c5_4080V3/Pp3c13_14170V3/Pp3c9_810V3/Pp3c1_18150V3/Pp3c17_18420V3/Pp3c7_20810V3/Pp3c4_17450V3/Pp3c5_5310V3/Pp3c7_19581V3/Pp3c14_20330V3/Pp3c9_1920V3/Pp3c27_4630V3/Pp3c7_11530V3/Pp3c17_10190V3/Pp3c11_17850V3/Pp3c16_8430V3/Pp3c21_9290V3/Pp3c6_21870V3/Pp3c27_5070V3/Pp3c3_10921V3/Pp3c24_19380V3/Pp3c1…	36
pp_heat6	GO:0046688	response to copper ion	21/2758	62/21111	2.158963597424947e-5	0.0036438507827649936	0.0034051022352368896	Pp3c1_2920V3/Pp3c19_14230V3/Pp3c17_10780V3/Pp3c12_24560V3/Pp3c16_7110V3/Pp3c8_8860V3/Pp3c5_13280V3/Pp3c8_9380V3/Pp3c8_9230V3/Pp3c8_8490V3/Pp3c21_19080V3/Pp3c19_22640V3/Pp3c1_2710V3/Pp3c1_2740V3/Pp3c2_25950V3/Pp3c26_14760V3/Pp3c8_6770V3/Pp3c1_2770V3/Pp3c4_27860V3/Pp3s37_140V3/Pp3c11_14920V3	21
pp_heat6	GO:0048579	negative regulation of long-day photoperiodism, flowering	17/2758	45/21111	2.602695234656939e-5	0.004161572696256726	0.003888902519595438	Pp3c2_7400V3/Pp3c17_6790V3/Pp3c11_24630V3/Pp3c10_2910V3/Pp3c16_4220V3/Pp3c6_15430V3/Pp3c14_7060V3/Pp3c16_18610V3/Pp3c12_7090V3/Pp3c2_31580V3/Pp3c1_31190V3/Pp3c7_25600V3/Pp3c2_7410V3/Pp3c3_17650V3/Pp3c16_18460V3/Pp3c4_21200V3/Pp3c9_8580V3	17
pp_heat6	GO:0009408	response to heat	81/2758	398/21111	2.770157563893637e-5	0.004207869339554434	0.003932165763063757	Pp3c7_7774V3/Pp3c7_25570V3/Pp3c4_21500V3/Pp3c19_14230V3/Pp3c12_9300V3/Pp3c1_7030V3/Pp3c4_27990V3/Pp3c17_10780V3/Pp3c12_24560V3/Pp3c16_7110V3/Pp3c8_8860V3/Pp3c5_13280V3/Pp3c8_9380V3/Pp3c8_9230V3/Pp3c11_14810V3/Pp3c21_6480V3/Pp3c21_6510V3/Pp3c13_3400V3/Pp3c8_8490V3/Pp3c21_19080V3/Pp3c19_22640V3/Pp3c4_24420V3/Pp3c8_7210V3/Pp3c8_7208V3/Pp3c19_2600V3/Pp3c19_10440V3/Pp3c7_5390V3/Pp3c7_5280V3/Pp3c3_3099…	81
pp_heat6	GO:0032875	regulation of DNA endoreduplication	20/2758	60/21111	4.377727176594767e-5	0.006333111982140429	0.0059181604988852565	Pp3c27_6070V3/Pp3c14_14030V3/Pp3c16_3910V3/Pp3c14_12680V3/Pp3c19_9596V3/Pp3c1_31370V3/Pp3c19_9580V3/Pp3c10_10240V3/Pp3c15_2800V3/Pp3c17_1140V3/Pp3c8_24650V3/Pp3c22_18560V3/Pp3c20_3210V3/Pp3c22_10160V3/Pp3c4_12660V3/Pp3c1_17880V3/Pp3c2_16660V3/Pp3c17_17550V3/Pp3c4_12750V3/Pp3c24_20500V3	20
pp_heat6	GO:0046677	response to antibiotic	76/2758	373/21111	4.632632538764487e-5	0.006397244387621142	0.0059780908885396266	Pp3c7_7774V3/Pp3c7_25570V3/Pp3c1_3750V3/Pp3c19_14230V3/Pp3c1_7030V3/Pp3c14_14030V3/Pp3c17_10780V3/Pp3c12_24560V3/Pp3c16_7110V3/Pp3c8_8860V3/Pp3c5_13280V3/Pp3c8_9380V3/Pp3c8_9230V3/Pp3c11_14810V3/Pp3c21_6480V3/Pp3c21_6510V3/Pp3c13_3400V3/Pp3c8_8490V3/Pp3c21_19080V3/Pp3c1_18680V3/Pp3c19_22640V3/Pp3c4_24420V3/Pp3c24_12090V3/Pp3c10_3790V3/Pp3c13_9000V3/Pp3c3_30990V3/Pp3c23_20200V3/Pp3c13_16630V3/Pp3c…	76
pp_heat6	GO:0048445	carpel morphogenesis	9/2758	16/21111	5.257391712716019e-5	0.006944328705752724	0.006489329725032083	Pp3c2_33800V3/Pp3c25_330V3/Pp3c4_27760V3/Pp3c4_540V3/Pp3c10_19020V3/Pp3c3_31980V3/Pp3c2_31390V3/Pp3c16_8180V3/Pp3c12_22500V3	9
pp_heat6	GO:0016051	carbohydrate biosynthetic process	82/2758	413/21111	6.128577367989304e-5	0.007757757518313127	0.007249461912924189	Pp3c13_20480V3/Pp3c12_9050V3/Pp3c19_7710V3/Pp3c11_14370V3/Pp3c6_25270V3/Pp3c6_22140V3/Pp3c3_25080V3/Pp3c19_16450V3/Pp3c3_30990V3/Pp3c3_37800V3/Pp3c23_20200V3/Pp3c11_24210V3/Pp3c9_5060V3/Pp3c1_8080V3/Pp3c9_14900V3/Pp3c19_12890V3/Pp3c20_6430V3/Pp3c13_5280V3/Pp3c1_25640V3/Pp3c7_23810V3/Pp3c21_9980V3/Pp3c2_17700V3/Pp3c5_5150V3/Pp3c18_430V3/Pp3c8_17430V3/Pp3c24_16410V3/Pp3c3_1820V3/Pp3c18_1170V3/Pp3c1…	82
pp_heat6	GO:0048586	regulation of long-day photoperiodism, flowering	23/2758	78/21111	1.0629031910418741e-4	0.012916399577540854	0.012070104868378671	Pp3c2_7400V3/Pp3c1_19220V3/Pp3c17_6790V3/Pp3c5_20190V3/Pp3c11_24630V3/Pp3c10_2910V3/Pp3c2_15020V3/Pp3c16_4220V3/Pp3c6_15430V3/Pp3c14_7060V3/Pp3c16_18610V3/Pp3c12_7090V3/Pp3c2_31580V3/Pp3c6_7710V3/Pp3c1_31190V3/Pp3c7_25600V3/Pp3c2_7410V3/Pp3c16_18950V3/Pp3c7_10610V3/Pp3c3_17650V3/Pp3c16_18460V3/Pp3c4_21200V3/Pp3c9_8580V3	23
pp_heat6	GO:0048482	plant ovule morphogenesis	8/2758	14/21111	1.2106129341962781e-4	0.014145546515724203	0.01321871693735774	Pp3c2_33800V3/Pp3c25_330V3/Pp3c4_27760V3/Pp3c4_540V3/Pp3c3_31980V3/Pp3c2_31390V3/Pp3c16_8180V3/Pp3c12_22500V3	8
pp_heat6	GO:0044042	glucan metabolic process	62/2758	299/21111	1.330956333207835e-4	0.014975723482538528	0.013994499924606357	Pp3c12_9050V3/Pp3c24_13310V3/Pp3c11_15920V3/Pp3c19_7710V3/Pp3c14_17100V3/Pp3c8_19540V3/Pp3c3_14330V3/Pp3c1_2420V3/Pp3c6_22140V3/Pp3c23_15150V3/Pp3c6_10130V3/Pp3c19_16450V3/Pp3c9_5060V3/Pp3c25_10500V3/Pp3c9_14900V3/Pp3c13_5280V3/Pp3c5_8810V3/Pp3c5_5150V3/Pp3c18_430V3/Pp3c1_18110V3/Pp3c23_15190V3/Pp3c23_20400V3/Pp3c3_1820V3/Pp3c18_1170V3/Pp3c3_28310V3/Pp3c15_7120V3/Pp3c24_16870V3/Pp3c2_24620V3/Pp3c…	62
pp_heat6	GO:0051259	protein complex oligomerization	43/2758	190/21111	1.917572864543995e-4	0.020509367930975752	0.0191655747582695	Pp3c19_14230V3/Pp3c17_10780V3/Pp3c12_24560V3/Pp3c16_7110V3/Pp3c8_8860V3/Pp3c5_13280V3/Pp3c8_9380V3/Pp3c8_9230V3/Pp3c11_16970V3/Pp3c8_8490V3/Pp3c21_19080V3/Pp3c5_12930V3/Pp3c19_22640V3/Pp3c24_13930V3/Pp3c19_4270V3/Pp3c10_14590V3/Pp3c8_6770V3/Pp3c7_8990V3/Pp3c26_5950V3/Pp3c3_24020V3/Pp3c7_14300V3/Pp3c5_280V3/Pp3c20_2350V3/Pp3c22_7600V3/Pp3c16_6580V3/Pp3c13_23730V3/Pp3c18_15840V3/Pp3c5_8220V3/Pp3c6_…	43
pp_heat6	GO:0031669	cellular response to nutrient levels	62/2758	303/21111	1.95777376562968e-4	0.020509367930975752	0.0191655747582695	Pp3c3_31330V3/Pp3c1_8463V3/Pp3c2_35170V3/Pp3c3_30990V3/Pp3c21_15370V3/Pp3c21_20730V3/Pp3c17_10590V3/Pp3c20_17620V3/Pp3c14_15110V3/Pp3c23_20400V3/Pp3c24_12294V3/Pp3c24_10470V3/Pp3c14_11050V3/Pp3c3_21440V3/Pp3c8_11470V3/Pp3c2_7120V3/Pp3c6_26510V3/Pp3c25_7220V3/Pp3c7_20480V3/Pp3c26_1250V3/Pp3c7_20520V3/Pp3c24_12290V3/Pp3c18_14490V3/Pp3c21_14580V3/Pp3c17_13877V3/Pp3c20_1720V3/Pp3c17_13870V3/Pp3c4_290…	62
pp_heat6	GO:0045493	xylan catabolic process	8/2758	15/21111	2.2967114403441775e-4	0.02325803118588537	0.021734142998625427	Pp3c11_15920V3/Pp3c16_11320V3/Pp3c3_14330V3/Pp3c1_18110V3/Pp3c3_28310V3/Pp3c24_9140V3/Pp3c2_24620V3/Pp3c26_9330V3	8
pp_heat6	GO:0071496	cellular response to external stimulus	71/2758	361/21111	2.469094881775629e-4	0.024197129841401165	0.022611711022576815	Pp3c3_31330V3/Pp3c1_8463V3/Pp3c1_3750V3/Pp3c2_35170V3/Pp3c3_30990V3/Pp3c21_15370V3/Pp3c21_20730V3/Pp3c11_4840V3/Pp3c7_22090V3/Pp3c17_10590V3/Pp3c20_17620V3/Pp3c19_20080V3/Pp3c14_15110V3/Pp3c23_20400V3/Pp3c24_12294V3/Pp3c24_10470V3/Pp3c14_11050V3/Pp3c3_21440V3/Pp3c8_11470V3/Pp3c2_7120V3/Pp3c6_26510V3/Pp3c25_7220V3/Pp3c7_20480V3/Pp3c26_1250V3/Pp3c7_20520V3/Pp3c20_22310V3/Pp3c24_12290V3/Pp3c18_14490…	71
pp_heat6	GO:0009646	response to absence of light	20/2758	68/21111	3.039435972114152e-4	0.02885564526025873	0.026964996107867987	Pp3c2_24290V3/Pp3c5_26150V3/Pp3c20_17620V3/Pp3c1_13190V3/Pp3c16_19410V3/Pp3c1_3260V3/Pp3c7_20480V3/Pp3c7_20520V3/Pp3c20_1720V3/Pp3c3_340V3/Pp3c2_3980V3/Pp3c24_13160V3/Pp3c7_200V3/Pp3c16_5490V3/Pp3c2_29420V3/Pp3c5_13310V3/Pp3c4_22490V3/Pp3c7_14320V3/Pp3c14_17630V3/Pp3c4_5410V3	20
pp_heat6	GO:0031667	response to nutrient levels	75/2758	391/21111	3.6966256537196575e-4	0.034031359806061576	0.031801592944439926	Pp3c3_31330V3/Pp3c1_8463V3/Pp3c2_35170V3/Pp3c3_30990V3/Pp3c21_15370V3/Pp3c21_20730V3/Pp3c17_10590V3/Pp3c20_17620V3/Pp3c14_15110V3/Pp3c23_20400V3/Pp3c2_13790V3/Pp3c16_15230V3/Pp3c24_12294V3/Pp3c24_10470V3/Pp3c14_11050V3/Pp3c25_5720V3/Pp3c3_21440V3/Pp3c8_11470V3/Pp3c2_7120V3/Pp3c6_26510V3/Pp3c25_7220V3/Pp3c7_20480V3/Pp3c26_1250V3/Pp3c7_20520V3/Pp3c24_12290V3/Pp3c18_14490V3/Pp3c2_34270V3/Pp3c21_1458…	75
pp_heat6	GO:0006928	movement of cell or subcellular component	46/2758	214/21111	4.050220971855438e-4	0.03432673085891139	0.03207761100671634	Pp3c22_20430V3/Pp3c7_8690V3/Pp3c24_13720V3/Pp3c23_15050V3/Pp3c20_5990V3/Pp3c2_19380V3/Pp3c17_5100V3/Pp3c11_6950V3/Pp3c5_4080V3/Pp3c13_14170V3/Pp3c9_810V3/Pp3c1_18150V3/Pp3c17_18420V3/Pp3c7_20810V3/Pp3c4_17450V3/Pp3c5_5310V3/Pp3c7_19581V3/Pp3c14_20330V3/Pp3c21_20730V3/Pp3c9_1920V3/Pp3c27_4630V3/Pp3c7_11530V3/Pp3c17_10190V3/Pp3c11_17850V3/Pp3c16_8430V3/Pp3c21_9290V3/Pp3c20_8630V3/Pp3c14_23920V3/Pp3…	46
pp_heat6	GO:0009267	cellular response to starvation	54/2758	262/21111	4.059949643617596e-4	0.03432673085891139	0.03207761100671634	Pp3c3_31330V3/Pp3c1_8463V3/Pp3c2_35170V3/Pp3c3_30990V3/Pp3c21_20730V3/Pp3c17_10590V3/Pp3c20_17620V3/Pp3c14_15110V3/Pp3c23_20400V3/Pp3c24_12294V3/Pp3c24_10470V3/Pp3c14_11050V3/Pp3c3_21440V3/Pp3c8_11470V3/Pp3c2_7120V3/Pp3c6_26510V3/Pp3c25_7220V3/Pp3c24_12290V3/Pp3c18_14490V3/Pp3c21_14580V3/Pp3c17_13877V3/Pp3c20_1720V3/Pp3c17_13870V3/Pp3c4_29040V3/Pp3c21_19420V3/Pp3c15_5070V3/Pp3c24_13160V3/Pp3c16_6…	54
pp_heat6	GO:0046620	regulation of organ growth	8/2758	16/21111	4.0676837094167555e-4	0.03432673085891139	0.03207761100671634	Pp3c2_33800V3/Pp3c25_330V3/Pp3c4_27760V3/Pp3c9_24360V3/Pp3c22_1990V3/Pp3c2_31390V3/Pp3c16_8180V3/Pp3c19_21510V3	8
pp_heat6	GO:0009900	dehiscence	12/2758	32/21111	4.321667303771656e-4	0.034550592812784976	0.03228680531377329	Pp3c21_9650V3/Pp3c19_16450V3/Pp3c20_4050V3/Pp3c3_8580V3/Pp3c4_540V3/Pp3c27_60V3/Pp3c15_1200V3/Pp3c12_14480V3/Pp3c3_31980V3/Pp3c12_22500V3/Pp3c16_6100V3/Pp3c24_14110V3	12
pp_heat6	GO:0031057	negative regulation of histone modification	12/2758	32/21111	4.321667303771656e-4	0.034550592812784976	0.03228680531377329	Pp3c2_7400V3/Pp3c21_10500V3/Pp3c21_10100V3/Pp3c14_18710V3/Pp3c13_1090V3/Pp3c6_15430V3/Pp3c12_7090V3/Pp3c1_31190V3/Pp3c2_7410V3/Pp3c5_24480V3/Pp3c17_19520V3/Pp3c4_21200V3	12
pp_heat6	GO:0010410	hemicellulose metabolic process	24/2758	91/21111	4.903179128906555e-4	0.038194508188764395	0.03569196791001614	Pp3c12_9050V3/Pp3c11_15920V3/Pp3c16_11320V3/Pp3c3_14330V3/Pp3c13_5280V3/Pp3c18_430V3/Pp3c1_18110V3/Pp3c3_1820V3/Pp3c18_1170V3/Pp3c3_28310V3/Pp3c2_24620V3/Pp3c19_12750V3/Pp3c22_23030V3/Pp3c21_22300V3/Pp3c4_17130V3/Pp3c23_380V3/Pp3c4_21250V3/Pp3c3_3400V3/Pp3c13_8600V3/Pp3c3_37150V3/Pp3c26_9330V3/Pp3c22_14660V3/Pp3c13_11920V3/Pp3c19_13350V3	24
pp_heat6	GO:0010143	cutin biosynthetic process	7/2758	13/21111	5.37517494513816e-4	0.039828735325194466	0.03721911893976282	Pp3c9_10370V3/Pp3c14_24760V3/Pp3c9_10380V3/Pp3c1_33830V3/Pp3c7_7840V3/Pp3c15_7960V3/Pp3c1_27440V3	7
pp_heat6	GO:0046621	negative regulation of organ growth	7/2758	13/21111	5.37517494513816e-4	0.039828735325194466	0.03721911893976282	Pp3c2_33800V3/Pp3c25_330V3/Pp3c4_27760V3/Pp3c22_1990V3/Pp3c2_31390V3/Pp3c16_8180V3/Pp3c19_21510V3	7
pp_heat6	GO:0000278	mitotic cell cycle	88/2758	481/21111	6.121112144374445e-4	0.04219500355866789	0.03943034704193455	Pp3c22_20430V3/Pp3c8_25080V3/Pp3c1_39350V3/Pp3c7_8690V3/Pp3c27_6070V3/Pp3c18_20260V3/Pp3c2_19380V3/Pp3c11_6950V3/Pp3c5_4080V3/Pp3c16_3910V3/Pp3c13_14170V3/Pp3c2_23900V3/Pp3c7_8870V3/Pp3c17_11160V3/Pp3c7_15590V3/Pp3c23_4540V3/Pp3c14_12680V3/Pp3c1_20770V3/Pp3c1_18150V3/Pp3c23_19980V3/Pp3c7_20810V3/Pp3c23_22130V3/Pp3c11_22430V3/Pp3c2_11870V3/Pp3c19_9596V3/Pp3c19_3610V3/Pp3c4_17450V3/Pp3c5_5310V3/Pp3…	88
pp_heat6	GO:0090698	post-embryonic plant morphogenesis	48/2758	230/21111	6.185592956679967e-4	0.04219500355866789	0.03943034704193455	Pp3c27_6070V3/Pp3c16_3910V3/Pp3c14_12680V3/Pp3c2_33800V3/Pp3c18_18430V3/Pp3c19_9596V3/Pp3c1_31370V3/Pp3c25_330V3/Pp3c11_6080V3/Pp3c4_27760V3/Pp3c19_9580V3/Pp3c5_20190V3/Pp3c21_10000V3/Pp3c15_2800V3/Pp3c26_6440V3/Pp3c22_10630V3/Pp3c4_540V3/Pp3s397_40V3/Pp3c14_11190V3/Pp3c2_31590V3/Pp3c24_8490V3/Pp3c3_30370V3/Pp3c18_18460V3/Pp3c25_950V3/Pp3c8_4660V3/Pp3c10_19020V3/Pp3c4_1560V3/Pp3c2_3010V3/Pp3c6_77…	48
pp_heat6	GO:0048577	negative regulation of short-day photoperiodism, flowering	6/2758	10/21111	6.481005773963713e-4	0.04219500355866789	0.03943034704193455	Pp3c11_24630V3/Pp3c4_540V3/Pp3c2_31580V3/Pp3c7_25600V3/Pp3c3_31980V3/Pp3c12_22500V3	6
pp_heat6	GO:0000302	response to reactive oxygen species	59/2758	298/21111	6.626818459691589e-4	0.04219500355866789	0.03943034704193455	Pp3c7_7774V3/Pp3c7_25570V3/Pp3c19_14230V3/Pp3c1_7030V3/Pp3c17_10780V3/Pp3c12_24560V3/Pp3c16_7110V3/Pp3c8_8860V3/Pp3c5_13280V3/Pp3c8_9380V3/Pp3c8_9230V3/Pp3c11_14810V3/Pp3c21_6480V3/Pp3c21_6510V3/Pp3c13_3400V3/Pp3c8_8490V3/Pp3c21_19080V3/Pp3c19_22640V3/Pp3c4_24420V3/Pp3c10_3790V3/Pp3c3_30990V3/Pp3c22_19580V3/Pp3c23_20200V3/Pp3c19_4790V3/Pp3c24_14160V3/Pp3c21_20730V3/Pp3c20_6430V3/Pp3c2_34630V3/Pp3…	59
pp_heat6	GO:0031668	cellular response to extracellular stimulus	67/2758	348/21111	6.641584798641654e-4	0.04219500355866789	0.03943034704193455	Pp3c3_31330V3/Pp3c1_8463V3/Pp3c2_35170V3/Pp3c3_30990V3/Pp3c21_15370V3/Pp3c21_20730V3/Pp3c11_4840V3/Pp3c7_22090V3/Pp3c17_10590V3/Pp3c20_17620V3/Pp3c19_20080V3/Pp3c14_15110V3/Pp3c23_20400V3/Pp3c24_12294V3/Pp3c24_10470V3/Pp3c14_11050V3/Pp3c3_21440V3/Pp3c8_11470V3/Pp3c2_7120V3/Pp3c6_26510V3/Pp3c25_7220V3/Pp3c7_20480V3/Pp3c26_1250V3/Pp3c7_20520V3/Pp3c20_22310V3/Pp3c24_12290V3/Pp3c18_14490V3/Pp3c21_145…	67
pp_heat6	GO:1903047	mitotic cell cycle process	83/2758	450/21111	6.67971943535038e-4	0.04219500355866789	0.03943034704193455	Pp3c22_20430V3/Pp3c8_25080V3/Pp3c1_39350V3/Pp3c7_8690V3/Pp3c27_6070V3/Pp3c18_20260V3/Pp3c2_19380V3/Pp3c11_6950V3/Pp3c5_4080V3/Pp3c16_3910V3/Pp3c13_14170V3/Pp3c2_23900V3/Pp3c7_8870V3/Pp3c17_11160V3/Pp3c7_15590V3/Pp3c23_4540V3/Pp3c14_12680V3/Pp3c1_20770V3/Pp3c1_18150V3/Pp3c23_19980V3/Pp3c7_20810V3/Pp3c23_22130V3/Pp3c11_22430V3/Pp3c2_11870V3/Pp3c19_9596V3/Pp3c19_3610V3/Pp3c4_17450V3/Pp3c5_5310V3/Pp3…	83
pp_heat6	GO:1900057	positive regulation of leaf senescence	8/2758	17/21111	6.805645735269015e-4	0.04219500355866789	0.03943034704193455	Pp3c2_33800V3/Pp3c25_330V3/Pp3c4_27760V3/Pp3c15_24050V3/Pp3c22_1990V3/Pp3c2_31390V3/Pp3c16_8180V3/Pp3c19_21510V3	8
pp_heat6	GO:1905623	positive regulation of leaf development	8/2758	17/21111	6.805645735269015e-4	0.04219500355866789	0.03943034704193455	Pp3c2_33800V3/Pp3c25_330V3/Pp3c4_27760V3/Pp3c15_24050V3/Pp3c22_1990V3/Pp3c2_31390V3/Pp3c16_8180V3/Pp3c19_21510V3	8
pp_heat6	GO:0007623	circadian rhythm	34/2758	149/21111	7.294090931000173e-4	0.04431889649675705	0.04141508050717361	Pp3c2_14220V3/Pp3c7_12190V3/Pp3c21_10500V3/Pp3c23_6560V3/Pp3c10_22600V3/Pp3c5_27320V3/Pp3c11_6140V3/Pp3c22_9010V3/Pp3c21_21410V3/Pp3c21_10100V3/Pp3c17_6790V3/Pp3c3_2690V3/Pp3c23_6230V3/Pp3c7_20480V3/Pp3c7_20520V3/Pp3c20_13600V3/Pp3c26_5140V3/Pp3c3_37540V3/Pp3c3_340V3/Pp3c16_18610V3/Pp3c4_15350V3/Pp3c22_11040V3/Pp3c4_15060V3/Pp3c5_14940V3/Pp3c20_22670V3/Pp3c25_13870V3/Pp3c9_16100V3/Pp3c14_9630V3/P…	34
pp_heat6	GO:2000379	positive regulation of reactive oxygen species metabolic process	15/2758	48/21111	8.346299485720219e-4	0.04971776046591769	0.0464602058059596	Pp3c3_4140V3/Pp3c19_4270V3/Pp3c10_3020V3/Pp3c7_20480V3/Pp3c7_20520V3/Pp3c5_7180V3/Pp3c22_7600V3/Pp3c3_4100V3/Pp3c2_37310V3/Pp3c2_36500V3/Pp3c2_36190V3/Pp3c19_4220V3/Pp3c13_5930V3/Pp3c13_7900V3/Pp3c2_36480V3	15
pp_heat24	GO:0009639	response to red or far red light	78/2234	341/21111	3.2392738121690955e-11	9.458679531533759e-8	9.005181197830085e-8	Pp3c2_36380V3/Pp3c15_22720V3/Pp3c12_12340V3/Pp3c7_23900V3/Pp3c4_13260V3/Pp3c23_6560V3/Pp3c3_4140V3/Pp3c12_7010V3/Pp3c22_540V3/Pp3c6_10610V3/Pp3c20_13600V3/Pp3c19_3190V3/Pp3c19_1840V3/Pp3c12_7030V3/Pp3c22_7400V3/Pp3c4_4820V3/Pp3c8_14531V3/Pp3c4_810V3/Pp3c5_12930V3/Pp3c2_24290V3/Pp3c12_11880V3/Pp3c3_14510V3/Pp3c2_4100V3/Pp3c14_17640V3/Pp3c24_6511V3/Pp3c19_15000V3/Pp3c10_3020V3/Pp3c2_36500V3/Pp3c1_3…	78
pp_heat24	GO:0010114	response to red light	46/2234	164/21111	3.6845443610326187e-10	5.379434767107623e-7	5.12151666183534e-7	Pp3c2_36380V3/Pp3c15_22720V3/Pp3c12_12340V3/Pp3c4_13260V3/Pp3c23_6560V3/Pp3c3_4140V3/Pp3c12_7010V3/Pp3c22_540V3/Pp3c20_13600V3/Pp3c19_3190V3/Pp3c19_1840V3/Pp3c12_7030V3/Pp3c22_7400V3/Pp3c4_4820V3/Pp3c12_11880V3/Pp3c3_14510V3/Pp3c2_4100V3/Pp3c14_17640V3/Pp3c10_3020V3/Pp3c2_36500V3/Pp3c1_3260V3/Pp3c23_6230V3/Pp3c2_36220V3/Pp3c2_36190V3/Pp3c13_7900V3/Pp3c19_1860V3/Pp3c12_19890V3/Pp3c8_11160V3/Pp3c3_…	46
pp_heat24	GO:0009637	response to blue light	52/2234	212/21111	4.949614461728677e-9	4.817624742749245e-6	4.586642734535241e-6	Pp3c2_36380V3/Pp3c15_22720V3/Pp3c12_12340V3/Pp3c4_13260V3/Pp3c3_4140V3/Pp3c12_7010V3/Pp3c22_540V3/Pp3c19_3190V3/Pp3c19_1840V3/Pp3c12_7030V3/Pp3c22_7400V3/Pp3c4_4820V3/Pp3c4_7260V3/Pp3c5_27150V3/Pp3c11_22390V3/Pp3c12_11880V3/Pp3c3_14510V3/Pp3c4_9940V3/Pp3c2_4100V3/Pp3c10_3020V3/Pp3c6_12160V3/Pp3c2_36500V3/Pp3c19_13030V3/Pp3c13_13210V3/Pp3c2_36220V3/Pp3c2_36190V3/Pp3c13_7900V3/Pp3c19_1860V3/Pp3c12_…	52
pp_heat24	GO:0009408	response to heat	80/2234	398/21111	1.143298368760992e-8	8.346078091955241e-6	7.945923662888895e-6	Pp3c7_7774V3/Pp3c7_25570V3/Pp3c17_10780V3/Pp3c16_7110V3/Pp3c12_9300V3/Pp3c1_7030V3/Pp3c4_21500V3/Pp3c19_14230V3/Pp3c11_14810V3/Pp3c4_27990V3/Pp3c5_13280V3/Pp3c24_16410V3/Pp3c13_3400V3/Pp3c21_19080V3/Pp3c4_24420V3/Pp3c8_9380V3/Pp3c12_24560V3/Pp3c8_9230V3/Pp3c8_8860V3/Pp3c23_20200V3/Pp3c8_8490V3/Pp3c8_7210V3/Pp3c21_6480V3/Pp3c21_6510V3/Pp3c19_22640V3/Pp3c19_2600V3/Pp3c8_17430V3/Pp3c19_4790V3/Pp3c26…	80
pp_heat24	GO:0009644	response to high light intensity	54/2234	232/21111	1.7891913073257303e-8	1.0448877234782266e-5	9.947903668731062e-6	Pp3c7_7774V3/Pp3c2_36380V3/Pp3c7_25570V3/Pp3c17_10780V3/Pp3c16_7110V3/Pp3c1_7030V3/Pp3c19_14230V3/Pp3c11_14810V3/Pp3c5_13280V3/Pp3c13_3400V3/Pp3c21_19080V3/Pp3c3_4140V3/Pp3c4_24420V3/Pp3c8_9380V3/Pp3c12_24560V3/Pp3c8_9230V3/Pp3c8_8860V3/Pp3c8_8490V3/Pp3c21_6480V3/Pp3c21_6510V3/Pp3c19_22640V3/Pp3c19_4790V3/Pp3c24_14160V3/Pp3c20_5760V3/Pp3c22_13190V3/Pp3c10_3020V3/Pp3c8_6770V3/Pp3c2_36500V3/Pp3c24_…	54
pp_heat24	GO:0046688	response to copper ion	23/2234	62/21111	3.2322856210965247e-8	1.4273954103332605e-5	1.3589586440844057e-5	Pp3c17_10780V3/Pp3c16_7110V3/Pp3c19_14230V3/Pp3c5_13280V3/Pp3c21_19080V3/Pp3c8_9380V3/Pp3c12_24560V3/Pp3c8_9230V3/Pp3c8_8860V3/Pp3c8_8490V3/Pp3c2_25950V3/Pp3c19_22640V3/Pp3c1_2710V3/Pp3c26_14760V3/Pp3c8_6770V3/Pp3s37_140V3/Pp3c1_2960V3/Pp3c1_2880V3/Pp3c4_27860V3/Pp3c11_14920V3/Pp3c19_21160V3/Pp3s37_40V3/Pp3c1_2980V3	23
pp_heat24	GO:0010411	xyloglucan metabolic process	27/2234	82/21111	4.0333112536186405e-8	1.4273954103332605e-5	1.3589586440844057e-5	Pp3c11_15920V3/Pp3c14_17100V3/Pp3c8_19540V3/Pp3c24_13310V3/Pp3c3_28310V3/Pp3c12_9050V3/Pp3c25_10500V3/Pp3c23_15150V3/Pp3c2_24620V3/Pp3c1_13060V3/Pp3c23_15190V3/Pp3c25_4050V3/Pp3c25_4070V3/Pp3c19_12750V3/Pp3c26_9330V3/Pp3c16_19530V3/Pp3c22_23030V3/Pp3c18_430V3/Pp3c13_8600V3/Pp3c21_15710V3/Pp3c8_2850V3/Pp3c6_520V3/Pp3c13_11920V3/Pp3c18_1170V3/Pp3c13_5280V3/Pp3c19_13350V3/Pp3c4_21250V3	27
pp_heat24	GO:0009636	response to toxic substance	77/2234	389/21111	4.2340376376576655e-8	1.4273954103332605e-5	1.3589586440844057e-5	Pp3c7_7774V3/Pp3c22_8470V3/Pp3c7_25570V3/Pp3c17_10780V3/Pp3c10_3790V3/Pp3c16_7110V3/Pp3c1_7030V3/Pp3c19_14230V3/Pp3c16_11170V3/Pp3c4_3900V3/Pp3c11_14810V3/Pp3c8_13540V3/Pp3c5_13280V3/Pp3c24_16410V3/Pp3c13_3400V3/Pp3c21_19080V3/Pp3c8_13570V3/Pp3c1_18680V3/Pp3c13_9000V3/Pp3c4_24420V3/Pp3c8_9380V3/Pp3c12_24560V3/Pp3c8_9230V3/Pp3c8_8860V3/Pp3c23_20200V3/Pp3c8_8490V3/Pp3c21_6480V3/Pp3c21_6510V3/Pp3c1_…	77
pp_heat24	GO:0010218	response to far red light	40/2234	153/21111	4.399506401712104e-8	1.4273954103332605e-5	1.3589586440844057e-5	Pp3c2_36380V3/Pp3c15_22720V3/Pp3c12_12340V3/Pp3c4_13260V3/Pp3c3_4140V3/Pp3c12_7010V3/Pp3c22_540V3/Pp3c19_3190V3/Pp3c19_1840V3/Pp3c12_7030V3/Pp3c22_7400V3/Pp3c4_4820V3/Pp3c12_11880V3/Pp3c3_14510V3/Pp3c2_4100V3/Pp3c10_3020V3/Pp3c2_36500V3/Pp3c1_3260V3/Pp3c2_36220V3/Pp3c2_36190V3/Pp3c13_7900V3/Pp3c19_1860V3/Pp3c12_19890V3/Pp3c17_16550V3/Pp3c3_340V3/Pp3c3_4100V3/Pp3c13_15910V3/Pp3c2_36570V3/Pp3c6_119…	40
pp_heat24	GO:0042542	response to hydrogen peroxide	39/2234	149/21111	6.238615074124151e-8	1.821675601644252e-5	1.734334990606514e-5	Pp3c7_7774V3/Pp3c7_25570V3/Pp3c17_10780V3/Pp3c10_3790V3/Pp3c16_7110V3/Pp3c1_7030V3/Pp3c19_14230V3/Pp3c11_14810V3/Pp3c5_13280V3/Pp3c24_16410V3/Pp3c13_3400V3/Pp3c21_19080V3/Pp3c4_24420V3/Pp3c8_9380V3/Pp3c12_24560V3/Pp3c8_9230V3/Pp3c8_8860V3/Pp3c23_20200V3/Pp3c8_8490V3/Pp3c21_6480V3/Pp3c21_6510V3/Pp3c19_22640V3/Pp3c19_4790V3/Pp3c24_14160V3/Pp3c8_6770V3/Pp3c13_12020V3/Pp3c11_20290V3/Pp3c1_20350V3/Pp3…	39
pp_heat24	GO:0007018	microtubule-based movement	36/2234	136/21111	1.4587112275975898e-7	3.68941788640228e-5	3.512527987739156e-5	Pp3c20_5990V3/Pp3c24_13720V3/Pp3c15_1830V3/Pp3c2_19380V3/Pp3c22_20430V3/Pp3c5_4080V3/Pp3c9_810V3/Pp3c7_8690V3/Pp3c11_6950V3/Pp3c17_5100V3/Pp3c9_1920V3/Pp3c7_20810V3/Pp3c17_18420V3/Pp3c13_14170V3/Pp3c4_17450V3/Pp3c1_18150V3/Pp3c14_20330V3/Pp3c14_1560V3/Pp3c5_1290V3/Pp3c11_17850V3/Pp3c7_11530V3/Pp3c7_19581V3/Pp3c3_9850V3/Pp3c1_6090V3/Pp3c24_19380V3/Pp3c17_10190V3/Pp3c27_4630V3/Pp3c5_5310V3/Pp3c2_28…	36
pp_heat24	GO:2000379	positive regulation of reactive oxygen species metabolic process	19/2234	48/21111	1.516199131398197e-7	3.68941788640228e-5	3.512527987739156e-5	Pp3c2_36380V3/Pp3c3_4140V3/Pp3c22_7570V3/Pp3c10_3020V3/Pp3c22_7600V3/Pp3c2_36500V3/Pp3c2_36220V3/Pp3c2_36190V3/Pp3c13_7900V3/Pp3c19_4270V3/Pp3c19_4220V3/Pp3c2_37310V3/Pp3c3_4100V3/Pp3c2_36570V3/Pp3c13_5930V3/Pp3c5_7180V3/Pp3c4_17240V3/Pp3c22_5610V3/Pp3c5_7150V3	19
pp_heat24	GO:0045471	response to ethanol	12/2234	21/21111	2.2539960622504863e-7	5.062821924439554e-5	4.820083886966424e-5	Pp3c17_10780V3/Pp3c16_7110V3/Pp3c19_14230V3/Pp3c5_13280V3/Pp3c21_19080V3/Pp3c8_9380V3/Pp3c12_24560V3/Pp3c8_9230V3/Pp3c8_8860V3/Pp3c8_8490V3/Pp3c19_22640V3/Pp3c8_6770V3	12
pp_heat24	GO:0110102	ribulose bisphosphate carboxylase complex assembly	17/2234	41/21111	3.0858046670241777e-7	6.436106876936142e-5	6.127526410233725e-5	Pp3c15_22720V3/Pp3c12_12340V3/Pp3c4_13260V3/Pp3c12_7010V3/Pp3c22_540V3/Pp3c19_3190V3/Pp3c19_1840V3/Pp3c12_7030V3/Pp3c22_7400V3/Pp3c4_4820V3/Pp3c12_11880V3/Pp3c3_14510V3/Pp3c2_4100V3/Pp3c19_1860V3/Pp3c12_19890V3/Pp3c13_15910V3/Pp3c13_16130V3	17
pp_heat24	GO:0009269	response to desiccation	18/2234	46/21111	3.9463350615276593e-7	7.682198919773843e-5	7.313874314031261e-5	Pp3c2_36380V3/Pp3c22_8470V3/Pp3c3_4140V3/Pp3c22_13190V3/Pp3c10_3020V3/Pp3c2_36500V3/Pp3c2_36220V3/Pp3c2_36190V3/Pp3c13_7900V3/Pp3c23_18440V3/Pp3c21_10640V3/Pp3c3_4100V3/Pp3c2_36570V3/Pp3c13_5930V3/Pp3c5_7180V3/Pp3c4_17240V3/Pp3c22_5610V3/Pp3c5_7150V3	18
pp_heat24	GO:1903428	positive regulation of reactive oxygen species biosynthetic process	14/2234	30/21111	5.958741074446511e-7	1.0874702460864883e-4	1.0353312616850814e-4	Pp3c2_36380V3/Pp3c3_4140V3/Pp3c10_3020V3/Pp3c2_36500V3/Pp3c2_36220V3/Pp3c2_36190V3/Pp3c13_7900V3/Pp3c3_4100V3/Pp3c2_36570V3/Pp3c13_5930V3/Pp3c5_7180V3/Pp3c4_17240V3/Pp3c22_5610V3/Pp3c5_7150V3	14
pp_heat24	GO:0009642	response to light intensity	68/2234	356/21111	9.976497597581516e-7	1.7136101755845897e-4	1.6314507836045068e-4	Pp3c7_7774V3/Pp3c2_36380V3/Pp3c7_25570V3/Pp3c17_10780V3/Pp3c16_7110V3/Pp3c1_7030V3/Pp3c19_14230V3/Pp3c11_14810V3/Pp3c5_13280V3/Pp3c13_3400V3/Pp3c21_19080V3/Pp3c3_4140V3/Pp3c4_24420V3/Pp3c8_9380V3/Pp3c12_24560V3/Pp3c8_9230V3/Pp3c8_8860V3/Pp3c8_8490V3/Pp3c21_6480V3/Pp3c21_6510V3/Pp3c19_22640V3/Pp3c19_4790V3/Pp3c24_14160V3/Pp3c2_24290V3/Pp3c20_5760V3/Pp3c22_13190V3/Pp3c10_3020V3/Pp3c8_6770V3/Pp3c2_3…	68
pp_heat24	GO:0009769	photosynthesis, light harvesting in photosystem II	14/2234	33/21111	2.467206183573656e-6	4.0023566977972645e-4	3.810462883519313e-4	Pp3c2_36380V3/Pp3c3_4140V3/Pp3c10_3020V3/Pp3c2_36500V3/Pp3c2_36220V3/Pp3c2_36190V3/Pp3c13_7900V3/Pp3c3_4100V3/Pp3c2_36570V3/Pp3c13_5930V3/Pp3c5_7180V3/Pp3c4_17240V3/Pp3c22_5610V3/Pp3c5_7150V3	14
pp_heat24	GO:0000302	response to reactive oxygen species	58/2234	298/21111	3.314427252628552e-6	5.093751356671248e-4	4.849530401214408e-4	Pp3c7_7774V3/Pp3c7_25570V3/Pp3c17_10780V3/Pp3c10_3790V3/Pp3c16_7110V3/Pp3c1_7030V3/Pp3c19_14230V3/Pp3c11_14810V3/Pp3c5_13280V3/Pp3c24_16410V3/Pp3c13_3400V3/Pp3c21_19080V3/Pp3c4_24420V3/Pp3c8_9380V3/Pp3c12_24560V3/Pp3c8_9230V3/Pp3c8_8860V3/Pp3c23_20200V3/Pp3c8_8490V3/Pp3c21_6480V3/Pp3c21_6510V3/Pp3c22_19580V3/Pp3c19_22640V3/Pp3c8_17430V3/Pp3c19_4790V3/Pp3c5_18730V3/Pp3s124_100V3/Pp3c24_14160V3/Pp3…	58
pp_heat24	GO:0001763	morphogenesis of a branching structure	17/2234	48/21111	4.186804283676821e-6	6.112734254168158e-4	5.819657954310781e-4	Pp3c7_23900V3/Pp3s397_40V3/Pp3c4_11490V3/Pp3c3_25610V3/Pp3c16_19830V3/Pp3c6_21520V3/Pp3c18_18430V3/Pp3c12_18020V3/Pp3c12_21300V3/Pp3c6_27690V3/Pp3c1_950V3/Pp3c3_35020V3/Pp3c2_35750V3/Pp3c4_7080V3/Pp3c21_10030V3/Pp3c18_18460V3/Pp3c22_5440V3	17
pp_heat24	GO:0006928	movement of cell or subcellular component	45/2234	214/21111	5.12090547305654e-6	7.12049713396433e-4	6.779103435760562e-4	Pp3c23_15050V3/Pp3c20_5990V3/Pp3c24_13720V3/Pp3c15_1830V3/Pp3c2_19380V3/Pp3c22_20430V3/Pp3c5_4080V3/Pp3c9_810V3/Pp3c7_8690V3/Pp3c11_6950V3/Pp3c17_5100V3/Pp3c9_1920V3/Pp3c7_20810V3/Pp3c17_18420V3/Pp3c13_14170V3/Pp3c4_17450V3/Pp3c1_18150V3/Pp3c14_20330V3/Pp3c14_1560V3/Pp3c5_1290V3/Pp3c20_8630V3/Pp3c11_17850V3/Pp3c7_11530V3/Pp3c7_19581V3/Pp3c3_9850V3/Pp3c1_6090V3/Pp3c24_19380V3/Pp3c17_10190V3/Pp3c27…	45
pp_heat24	GO:0015979	photosynthesis	80/2234	460/21111	5.417092115734608e-6	7.189958626338661e-4	6.845234582610095e-4	Pp3c2_36380V3/Pp3c10_3790V3/Pp3c15_22720V3/Pp3c12_12340V3/Pp3c4_13260V3/Pp3c3_4140V3/Pp3c12_7010V3/Pp3c22_540V3/Pp3c19_3190V3/Pp3c19_1840V3/Pp3c12_7030V3/Pp3c22_7400V3/Pp3c4_15850V3/Pp3c13_20480V3/Pp3c4_4820V3/Pp3c4_6670V3/Pp3c12_11880V3/Pp3c3_14510V3/Pp3c2_4100V3/Pp3c5_4230V3/Pp3c20_5760V3/Pp3c10_3020V3/Pp3c11_1030V3/Pp3c16_23700V3/Pp3c2_36500V3/Pp3c12_19200V3/Pp3c23_11560V3/Pp3c7_14300V3/Pp3c24…	80
pp_heat24	GO:0009641	shade avoidance	13/2234	32/21111	1.0053855668031456e-5	0.0012764025456805151	0.0012152051633533673	Pp3c7_23900V3/Pp3c2_24290V3/Pp3c1_3260V3/Pp3c5_26150V3/Pp3c1_13190V3/Pp3c6_5030V3/Pp3c12_21300V3/Pp3c1_950V3/Pp3c3_35020V3/Pp3c4_7080V3/Pp3c22_5440V3/Pp3c15_1200V3/Pp3c7_14320V3	13
pp_heat24	GO:0030104	water homeostasis	16/2234	48/21111	1.9332990233898626e-5	0.00232563041954224	0.002214127591208023	Pp3c2_36380V3/Pp3c3_4140V3/Pp3c10_3020V3/Pp3c2_36500V3/Pp3c2_36220V3/Pp3c2_36190V3/Pp3c13_7900V3/Pp3c9_17220V3/Pp3c3_4100V3/Pp3c2_36570V3/Pp3c12_10330V3/Pp3c13_5930V3/Pp3c5_7180V3/Pp3c4_17240V3/Pp3c22_5610V3/Pp3c5_7150V3	16
pp_heat24	GO:0046677	response to antibiotic	66/2234	373/21111	1.991121934539589e-5	0.00232563041954224	0.002214127591208023	Pp3c7_7774V3/Pp3c7_25570V3/Pp3c17_10780V3/Pp3c10_3790V3/Pp3c16_7110V3/Pp3c1_7030V3/Pp3c19_14230V3/Pp3c11_14810V3/Pp3c5_13280V3/Pp3c24_16410V3/Pp3c13_3400V3/Pp3c21_19080V3/Pp3c1_18680V3/Pp3c13_9000V3/Pp3c3_37540V3/Pp3c4_24420V3/Pp3c8_9380V3/Pp3c12_24560V3/Pp3c8_9230V3/Pp3c8_8860V3/Pp3c23_20200V3/Pp3c8_8490V3/Pp3c21_6480V3/Pp3c21_6510V3/Pp3c1_3750V3/Pp3c19_22640V3/Pp3c8_17430V3/Pp3c19_4790V3/Pp3c24…	66
pp_heat24	GO:1903426	regulation of reactive oxygen species biosynthetic process	15/2234	44/21111	2.586363800596808e-5	0.0029046854991318	0.0027654197560227412	Pp3c2_36380V3/Pp3c3_4140V3/Pp3c10_3020V3/Pp3c2_36500V3/Pp3c2_36220V3/Pp3c2_36190V3/Pp3c13_7900V3/Pp3c3_4100V3/Pp3c2_36570V3/Pp3c21_14540V3/Pp3c13_5930V3/Pp3c5_7180V3/Pp3c4_17240V3/Pp3c22_5610V3/Pp3c5_7150V3	15
pp_heat24	GO:0006457	protein folding	64/2234	369/21111	4.930063306592085e-5	0.0053317721686106994	0.0050761392564170355	Pp3c4_27990V3/Pp3c13_3400V3/Pp3c4_24420V3/Pp3c15_12510V3/Pp3c8_7210V3/Pp3c21_6480V3/Pp3c21_6510V3/Pp3c15_6622V3/Pp3c19_2600V3/Pp3c26_10600V3/Pp3c21_19850V3/Pp3c4_12030V3/Pp3c19_10440V3/Pp3c26_2180V3/Pp3c8_7208V3/Pp3c27_5110V3/Pp3c15_3820V3/Pp3c4_22500V3/Pp3c4_810V3/Pp3c14_3360V3/Pp3c2_30270V3/Pp3c24_12180V3/Pp3c16_4660V3/Pp3c19_15000V3/Pp3c22_7570V3/Pp3c22_7600V3/Pp3c6_8560V3/Pp3c12_8390V3/Pp3c2_…	64
pp_heat24	GO:0048573	photoperiodism, flowering	28/2234	122/21111	5.959729586745746e-5	0.006040769372086795	0.005751143443288113	Pp3c14_25200V3/Pp3c2_24290V3/Pp3c1_3260V3/Pp3c2_35010V3/Pp3c5_26150V3/Pp3c1_13190V3/Pp3c6_5030V3/Pp3c7_20320V3/Pp3c14_7060V3/Pp3c4_3650V3/Pp3c16_4220V3/Pp3c3_340V3/Pp3c10_11080V3/Pp3c25_950V3/Pp3c16_15410V3/Pp3c2_35750V3/Pp3c15_4760V3/Pp3c9_3300V3/Pp3c15_4770V3/Pp3c16_12520V3/Pp3c6_12500V3/Pp3c9_14800V3/Pp3c16_6270V3/Pp3c4_22490V3/Pp3c9_2210V3/Pp3c5_14940V3/Pp3c10_2910V3/Pp3c7_14320V3	28
pp_heat24	GO:0010223	secondary shoot formation	13/2234	37/21111	6.206269902828899e-5	0.006040769372086795	0.005751143443288113	Pp3c7_23900V3/Pp3c4_11490V3/Pp3c3_25610V3/Pp3c16_19830V3/Pp3c6_21520V3/Pp3c12_18020V3/Pp3c12_21300V3/Pp3c6_27690V3/Pp3c1_950V3/Pp3c3_35020V3/Pp3c2_35750V3/Pp3c4_7080V3/Pp3c22_5440V3	13
pp_heat24	GO:0010346	shoot axis formation	13/2234	37/21111	6.206269902828899e-5	0.006040769372086795	0.005751143443288113	Pp3c7_23900V3/Pp3c4_11490V3/Pp3c3_25610V3/Pp3c16_19830V3/Pp3c6_21520V3/Pp3c12_18020V3/Pp3c12_21300V3/Pp3c6_27690V3/Pp3c1_950V3/Pp3c3_35020V3/Pp3c2_35750V3/Pp3c4_7080V3/Pp3c22_5440V3	13
pp_heat24	GO:0007623	circadian rhythm	32/2234	149/21111	7.330229194280698e-5	0.006904602982999882	0.006573560374225916	Pp3c17_6790V3/Pp3c23_6560V3/Pp3c3_37540V3/Pp3c20_22630V3/Pp3c2_14220V3/Pp3c20_13600V3/Pp3c8_300V3/Pp3c11_6230V3/Pp3c10_22600V3/Pp3c11_6140V3/Pp3c23_6230V3/Pp3c5_12180V3/Pp3c4_15060V3/Pp3c20_22670V3/Pp3c5_27320V3/Pp3c16_18610V3/Pp3c14_9630V3/Pp3c8_11160V3/Pp3c25_13870V3/Pp3c3_340V3/Pp3c19_17660V3/Pp3c15_3930V3/Pp3c6_110V3/Pp3c16_12520V3/Pp3c6_12500V3/Pp3c17_10850V3/Pp3c4_22490V3/Pp3c22_9010V3/Pp3c…	32
pp_heat24	GO:0042545	cell wall modification	25/2234	105/21111	7.705841443435549e-5	0.007031580317134939	0.006694449753984634	Pp3c3_36450V3/Pp3c19_8330V3/Pp3c16_19430V3/Pp3c5_12750V3/Pp3c18_22120V3/Pp3c5_12820V3/Pp3c26_2170V3/Pp3c8_17430V3/Pp3c4_22420V3/Pp3c6_21010V3/Pp3c5_12770V3/Pp3c1_22560V3/Pp3c24_16040V3/Pp3c13_1440V3/Pp3c4_1550V3/Pp3c23_20400V3/Pp3c10_25030V3/Pp3c10_20867V3/Pp3c18_170V3/Pp3c10_1100V3/Pp3c25_3840V3/Pp3c16_13830V3/Pp3c14_15980V3/Pp3c20_6430V3/Pp3c27_2050V3	25
pp_heat24	GO:0051085	chaperone cofactor-dependent protein refolding	9/2234	20/21111	9.256853819839708e-5	0.008190913076949075	0.007798198066410421	Pp3c8_7210V3/Pp3c8_7208V3/Pp3c22_7570V3/Pp3c22_7600V3/Pp3c19_4270V3/Pp3c19_4220V3/Pp3c20_8320V3/Pp3c12_25160V3/Pp3c23_15370V3	9
pp_heat24	GO:0009415	response to water	78/2234	483/21111	9.769873692038187e-5	0.008390597406103383	0.007988308489372401	Pp3c2_36380V3/Pp3c22_8470V3/Pp3c16_13150V3/Pp3c3_4140V3/Pp3c5_11880V3/Pp3c1_3750V3/Pp3c13_23730V3/Pp3c2_34670V3/Pp3c4_810V3/Pp3c14_3360V3/Pp3c23_19420V3/Pp3c19_22060V3/Pp3c4_30220V3/Pp3c18_16190V3/Pp3c24_20800V3/Pp3c9_23190V3/Pp3c19_15000V3/Pp3c10_3020V3/Pp3c4_510V3/Pp3c2_36500V3/Pp3c3_23240V3/Pp3c5_21160V3/Pp3c10_13060V3/Pp3c13_23870V3/Pp3c25_6140V3/Pp3c2_36220V3/Pp3c1_24090V3/Pp3c2_36190V3/Pp3c…	78
pp_heat24	GO:0009652	thigmotropism	7/2234	13/21111	1.4174445008780876e-4	0.01182553697875433	0.011258559178403096	Pp3c24_10470V3/Pp3c23_19930V3/Pp3c2_26970V3/Pp3c6_7520V3/Pp3c8_11470V3/Pp3c5_20330V3/Pp3c20_6890V3	7
pp_heat24	GO:0048511	rhythmic process	30/2234	143/21111	1.8818175237762214e-4	0.015263631026184908	0.014531813100271932	Pp3c17_6790V3/Pp3c23_6560V3/Pp3c3_37540V3/Pp3c20_22630V3/Pp3c2_14220V3/Pp3c20_13600V3/Pp3c8_300V3/Pp3c10_22600V3/Pp3c23_6230V3/Pp3c5_12180V3/Pp3c4_15060V3/Pp3c20_22670V3/Pp3c5_27320V3/Pp3c16_18610V3/Pp3c14_9630V3/Pp3c8_11160V3/Pp3c25_13870V3/Pp3c3_340V3/Pp3c19_17660V3/Pp3c15_3930V3/Pp3c6_110V3/Pp3c16_12520V3/Pp3c6_12500V3/Pp3c17_10850V3/Pp3c4_22490V3/Pp3c22_9010V3/Pp3c21_10500V3/Pp3c21_21410V3/Pp…	30
pp_heat24	GO:0007017	microtubule-based process	57/2234	335/21111	2.0835318632034174e-4	0.016443008217713457	0.015654644810014866	Pp3c1_39350V3/Pp3c20_5990V3/Pp3c24_13720V3/Pp3c15_1830V3/Pp3c2_19380V3/Pp3c22_20430V3/Pp3c5_4080V3/Pp3c9_810V3/Pp3c7_8690V3/Pp3c2_23900V3/Pp3c11_6950V3/Pp3c17_5100V3/Pp3c7_15590V3/Pp3c11_6080V3/Pp3c9_1920V3/Pp3c7_20810V3/Pp3c11_12850V3/Pp3c6_7400V3/Pp3c17_18420V3/Pp3c2_11870V3/Pp3c23_4540V3/Pp3c13_14170V3/Pp3c17_11160V3/Pp3c24_19890V3/Pp3c4_1960V3/Pp3c4_17450V3/Pp3c1_18150V3/Pp3c14_20330V3/Pp3c14…	57
pp_heat24	GO:0010286	heat acclimation	21/2234	88/21111	2.7052761728914174e-4	0.020641587117781683	0.019651921981997632	Pp3c7_7774V3/Pp3c17_10780V3/Pp3c16_7110V3/Pp3c19_14230V3/Pp3c5_13280V3/Pp3c21_19080V3/Pp3c8_9380V3/Pp3c12_24560V3/Pp3c8_9230V3/Pp3c8_8860V3/Pp3c8_8490V3/Pp3c19_22640V3/Pp3c19_2600V3/Pp3c22_820V3/Pp3c8_6770V3/Pp3c9_21820V3/Pp3c11_20290V3/Pp3c22_10630V3/Pp3c18_19780V3/Pp3c7_7770V3/Pp3c11_23720V3	21
pp_heat24	GO:0009768	photosynthesis, light harvesting in photosystem I	19/2234	76/21111	2.7569243068270056e-4	0.020641587117781683	0.019651921981997632	Pp3c2_36380V3/Pp3c3_4140V3/Pp3c10_3020V3/Pp3c2_36500V3/Pp3c12_19200V3/Pp3c2_36220V3/Pp3c2_36190V3/Pp3c13_7900V3/Pp3c15_16700V3/Pp3c3_4100V3/Pp3c15_16690V3/Pp3c2_36570V3/Pp3c12_25460V3/Pp3c13_5930V3/Pp3c5_7180V3/Pp3c4_17240V3/Pp3c22_5610V3/Pp3c26_12240V3/Pp3c5_7150V3	19
pp_heat24	GO:0009414	response to water deprivation	75/2234	477/21111	3.041127554283006e-4	0.02220023114626594	0.02113583650226689	Pp3c2_36380V3/Pp3c22_8470V3/Pp3c3_4140V3/Pp3c1_3750V3/Pp3c13_23730V3/Pp3c2_34670V3/Pp3c4_810V3/Pp3c14_3360V3/Pp3c23_19420V3/Pp3c19_22060V3/Pp3c4_30220V3/Pp3c18_16190V3/Pp3c24_20800V3/Pp3c9_23190V3/Pp3c19_15000V3/Pp3c10_3020V3/Pp3c4_510V3/Pp3c2_36500V3/Pp3c3_23240V3/Pp3c5_21160V3/Pp3c10_13060V3/Pp3c13_23870V3/Pp3c25_6140V3/Pp3c2_36220V3/Pp3c1_24090V3/Pp3c2_36190V3/Pp3c13_7900V3/Pp3c19_2720V3/Pp3c9…	75
pp_heat24	GO:0051084	'de novo' post-translational protein folding	9/2234	23/21111	3.35350617562164e-4	0.02351615368163119	0.02238866686127901	Pp3c8_7210V3/Pp3c8_7208V3/Pp3c22_7570V3/Pp3c22_7600V3/Pp3c19_4270V3/Pp3c19_4220V3/Pp3c20_8320V3/Pp3c12_25160V3/Pp3c23_15370V3	9
pp_heat24	GO:0090696	post-embryonic plant organ development	46/2234	260/21111	3.382460461056541e-4	0.02351615368163119	0.02238866686127901	Pp3c19_21550V3/Pp3c2_33800V3/Pp3s397_40V3/Pp3c2_23900V3/Pp3c7_15590V3/Pp3c11_6080V3/Pp3c4_11490V3/Pp3c11_12850V3/Pp3c3_25610V3/Pp3c16_19830V3/Pp3c16_10420V3/Pp3c4_540V3/Pp3c21_15370V3/Pp3c4_24470V3/Pp3c18_18430V3/Pp3c22_9060V3/Pp3c7_1240V3/Pp3c7_13340V3/Pp3c12_18020V3/Pp3c18_15140V3/Pp3c12_22500V3/Pp3c1_33830V3/Pp3c17_6500V3/Pp3c4_27760V3/Pp3c17_7410V3/Pp3c3_37470V3/Pp3c6_27690V3/Pp3c3_30370V3/Pp…	46
pp_heat24	GO:0009698	phenylpropanoid metabolic process	20/2234	84/21111	3.868069237729809e-4	0.02498639350326389	0.023788415732559458	Pp3c1_18680V3/Pp3c13_9000V3/Pp3c18_6360V3/Pp3c24_13110V3/Pp3c22_12780V3/Pp3c26_2960V3/Pp3c19_13170V3/Pp3c2_29140V3/Pp3c23_20240V3/Pp3c11_10350V3/Pp3c11_4850V3/Pp3c22_12800V3/Pp3c1_33830V3/Pp3c22_19010V3/Pp3c19_3030V3/Pp3c14_22890V3/Pp3c1_6260V3/Pp3c8_19940V3/Pp3c4_21680V3/Pp3c9_10380V3	20
pp_heat24	GO:0009970	cellular response to sulfate starvation	8/2234	19/21111	4.009193505277634e-4	0.02498639350326389	0.023788415732559458	Pp3c24_10470V3/Pp3c13_23730V3/Pp3c2_26970V3/Pp3c7_23100V3/Pp3c6_7520V3/Pp3c8_11470V3/Pp3c5_20330V3/Pp3c21_15520V3	8
pp_heat24	GO:0061687	detoxification of inorganic compound	8/2234	19/21111	4.009193505277634e-4	0.02498639350326389	0.023788415732559458	Pp3c1_2710V3/Pp3s37_140V3/Pp3c5_14790V3/Pp3c1_2960V3/Pp3c1_2880V3/Pp3c2_8660V3/Pp3s37_40V3/Pp3c1_2980V3	8
pp_heat24	GO:0007231	osmosensory signaling pathway	6/2234	11/21111	4.021782515936311e-4	0.02498639350326389	0.023788415732559458	Pp3c24_10470V3/Pp3c2_26970V3/Pp3c6_7520V3/Pp3c3_37470V3/Pp3c8_11470V3/Pp3c5_20330V3	6
pp_heat24	GO:0090322	regulation of superoxide metabolic process	6/2234	11/21111	4.021782515936311e-4	0.02498639350326389	0.023788415732559458	Pp3c22_7570V3/Pp3c22_7600V3/Pp3c3_37490V3/Pp3c19_4270V3/Pp3c19_4220V3/Pp3c12_21540V3	6
pp_heat24	GO:0009645	response to low light intensity stimulus	16/2234	61/21111	4.5929047336731914e-4	0.027940170463178583	0.026600573249190566	Pp3c2_36380V3/Pp3c3_4140V3/Pp3c10_3020V3/Pp3c2_36500V3/Pp3c19_13030V3/Pp3c2_36220V3/Pp3c2_36190V3/Pp3c13_7900V3/Pp3c3_4100V3/Pp3c2_36570V3/Pp3c2_9380V3/Pp3c13_5930V3/Pp3c5_7180V3/Pp3c4_17240V3/Pp3c22_5610V3/Pp3c5_7150V3	16
pp_heat24	GO:0019748	secondary metabolic process	35/2234	185/21111	4.73240962140417e-4	0.028201298152041178	0.02684918111735427	Pp3c1_18680V3/Pp3c13_9000V3/Pp3c18_6360V3/Pp3c22_19580V3/Pp3c24_13110V3/Pp3c22_12780V3/Pp3c26_2960V3/Pp3c19_13170V3/Pp3c2_29140V3/Pp3s124_100V3/Pp3c2_34270V3/Pp3c21_19760V3/Pp3c23_20240V3/Pp3c5_19220V3/Pp3c11_10350V3/Pp3c11_4850V3/Pp3c12_16890V3/Pp3c22_12800V3/Pp3c1_33830V3/Pp3c22_19010V3/Pp3c24_17830V3/Pp3c22_9793V3/Pp3c19_3030V3/Pp3c14_22890V3/Pp3c19_18920V3/Pp3c12_10330V3/Pp3c1_6260V3/Pp3c8_19…	35
pp_heat24	GO:2000377	regulation of reactive oxygen species metabolic process	26/2234	124/21111	4.928608789391962e-4	0.028616276726813748	0.027244263459089802	Pp3c2_36380V3/Pp3c3_4140V3/Pp3c27_3390V3/Pp3c22_7570V3/Pp3c10_3020V3/Pp3c22_7600V3/Pp3c2_36500V3/Pp3c5_21160V3/Pp3c2_36220V3/Pp3c2_36190V3/Pp3c3_37490V3/Pp3c13_7900V3/Pp3c19_4270V3/Pp3c19_4220V3/Pp3c2_37310V3/Pp3c3_4100V3/Pp3c23_9520V3/Pp3c2_36570V3/Pp3c12_21540V3/Pp3c21_14540V3/Pp3c13_5930V3/Pp3c18_20580V3/Pp3c5_7180V3/Pp3c4_17240V3/Pp3c22_5610V3/Pp3c5_7150V3	26
pp_heat24	GO:0044550	secondary metabolite biosynthetic process	24/2234	111/21111	4.998048332422949e-4	0.028616276726813748	0.027244263459089802	Pp3c1_18680V3/Pp3c13_9000V3/Pp3c18_6360V3/Pp3c22_19580V3/Pp3c24_13110V3/Pp3c22_12780V3/Pp3c19_13170V3/Pp3c2_29140V3/Pp3s124_100V3/Pp3c21_19760V3/Pp3c23_20240V3/Pp3c11_10350V3/Pp3c11_4850V3/Pp3c22_12800V3/Pp3c1_33830V3/Pp3c22_19010V3/Pp3c24_17830V3/Pp3c22_9793V3/Pp3c19_3030V3/Pp3c12_10330V3/Pp3c1_6260V3/Pp3c8_21260V3/Pp3c11_14620V3/Pp3c9_10380V3	24
pp_heat24	GO:0009699	phenylpropanoid biosynthetic process	16/2234	63/21111	6.767350901152352e-4	0.03800127813724013	0.036179299048468345	Pp3c1_18680V3/Pp3c13_9000V3/Pp3c18_6360V3/Pp3c24_13110V3/Pp3c22_12780V3/Pp3c19_13170V3/Pp3c2_29140V3/Pp3c23_20240V3/Pp3c11_10350V3/Pp3c11_4850V3/Pp3c22_12800V3/Pp3c1_33830V3/Pp3c22_19010V3/Pp3c19_3030V3/Pp3c1_6260V3/Pp3c9_10380V3	16
pp_heat24	GO:0048587	regulation of short-day photoperiodism, flowering	7/2234	16/21111	7.091412469198757e-4	0.03906966869822711	0.0371964654044765	Pp3c4_540V3/Pp3c7_10610V3/Pp3c7_10630V3/Pp3c11_14750V3/Pp3c12_22500V3/Pp3c1_12790V3/Pp3c17_5920V3	7
pp_heat24	GO:0051782	negative regulation of cell division	6/2234	12/21111	7.32340648876052e-4	0.03960064249477911	0.0377019815532486	Pp3c4_11490V3/Pp3c3_25610V3/Pp3c16_19830V3/Pp3c12_18020V3/Pp3c6_27690V3/Pp3c8_25300V3	6
pp_heat24	GO:0010119	regulation of stomatal movement	41/2234	233/21111	7.705806495484411e-4	0.040910827212389964	0.03894934919535757	Pp3c2_36380V3/Pp3c3_4140V3/Pp3c18_16190V3/Pp3c2_24290V3/Pp3c10_3020V3/Pp3c2_36500V3/Pp3c1_3260V3/Pp3c5_21160V3/Pp3c10_4820V3/Pp3c25_6140V3/Pp3c2_36220V3/Pp3c2_36190V3/Pp3c13_1440V3/Pp3c13_7900V3/Pp3c9_17220V3/Pp3c5_26150V3/Pp3c7_5390V3/Pp3c1_13190V3/Pp3c16_14400V3/Pp3c6_5030V3/Pp3c18_11020V3/Pp3c3_4100V3/Pp3c3_37890V3/Pp3c15_4760V3/Pp3c9_3300V3/Pp3c15_4770V3/Pp3c2_36570V3/Pp3c25_7770V3/Pp3c16_231…	41
pp_heat24	GO:0048528	post-embryonic root development	34/2234	184/21111	8.730165364048533e-4	0.04496654129584379	0.042810611233714296	Pp3c19_21550V3/Pp3s397_40V3/Pp3c2_23900V3/Pp3c7_15590V3/Pp3c11_6080V3/Pp3c4_11490V3/Pp3c11_12850V3/Pp3c3_25610V3/Pp3c16_19830V3/Pp3c16_10420V3/Pp3c21_15370V3/Pp3c4_24470V3/Pp3c18_18430V3/Pp3c22_9060V3/Pp3c7_1240V3/Pp3c7_13340V3/Pp3c12_18020V3/Pp3c18_15140V3/Pp3c1_33830V3/Pp3c17_6500V3/Pp3c17_7410V3/Pp3c3_37470V3/Pp3c6_27690V3/Pp3c3_30370V3/Pp3c25_950V3/Pp3c21_4950V3/Pp3c12_14300V3/Pp3c16_6270V3/P…	34
pp_heat24	GO:0097501	stress response to metal ion	8/2234	21/21111	8.893651750774772e-4	0.04496654129584379	0.042810611233714296	Pp3c1_2710V3/Pp3s37_140V3/Pp3c5_14790V3/Pp3c1_2960V3/Pp3c1_2880V3/Pp3c2_8660V3/Pp3s37_40V3/Pp3c1_2980V3	8
pp_heat24	GO:0046685	response to arsenic-containing substance	13/2234	47/21111	8.93171025739363e-4	0.04496654129584379	0.042810611233714296	Pp3c17_10780V3/Pp3c16_7110V3/Pp3c19_14230V3/Pp3c5_13280V3/Pp3c21_19080V3/Pp3c8_9380V3/Pp3c12_24560V3/Pp3c8_9230V3/Pp3c8_8860V3/Pp3c8_8490V3/Pp3c19_22640V3/Pp3c8_6770V3/Pp3c1_27510V3	13
pp_heat24	GO:0009765	photosynthesis, light harvesting	27/2234	136/21111	9.44062638396649e-4	0.04672310006980026	0.04448295143631668	Pp3c2_36380V3/Pp3c3_4140V3/Pp3c5_22920V3/Pp3c20_5760V3/Pp3c10_3020V3/Pp3c2_36500V3/Pp3c12_19200V3/Pp3c15_11070V3/Pp3c24_15420V3/Pp3c2_36220V3/Pp3c2_36190V3/Pp3c13_7900V3/Pp3c15_16700V3/Pp3c3_4100V3/Pp3c4_1870V3/Pp3c15_16690V3/Pp3c27_3810V3/Pp3c2_36570V3/Pp3c4_11854V3/Pp3c12_25460V3/Pp3c13_5930V3/Pp3c12_8850V3/Pp3c5_7180V3/Pp3c4_17240V3/Pp3c22_5610V3/Pp3c26_12240V3/Pp3c5_7150V3	27
pp_heat24	GO:0009648	photoperiodism	29/2234	150/21111	9.72615337714851e-4	0.04733394643545608	0.045064510647454765	Pp3c14_25200V3/Pp3c2_24290V3/Pp3c1_3260V3/Pp3c2_35010V3/Pp3c5_26150V3/Pp3c1_13190V3/Pp3c6_5030V3/Pp3c7_20320V3/Pp3c2_34630V3/Pp3c14_7060V3/Pp3c4_3650V3/Pp3c16_4220V3/Pp3c3_340V3/Pp3c10_11080V3/Pp3c25_950V3/Pp3c16_15410V3/Pp3c2_35750V3/Pp3c15_4760V3/Pp3c9_3300V3/Pp3c15_4770V3/Pp3c16_12520V3/Pp3c6_12500V3/Pp3c9_14800V3/Pp3c16_6270V3/Pp3c4_22490V3/Pp3c9_2210V3/Pp3c5_14940V3/Pp3c10_2910V3/Pp3c7_14320…	29
pp_heat24	GO:1903047	mitotic cell cycle process	69/2234	450/21111	0.001034541235325529	0.04952230175656631	0.047147944823032306	Pp3c8_25080V3/Pp3c1_39350V3/Pp3c27_6070V3/Pp3c7_8870V3/Pp3c18_20260V3/Pp3c16_3910V3/Pp3c15_1830V3/Pp3c2_19380V3/Pp3c22_20430V3/Pp3c5_4080V3/Pp3c11_22430V3/Pp3c7_8690V3/Pp3c14_12680V3/Pp3c2_23900V3/Pp3c11_6950V3/Pp3c23_19980V3/Pp3c8_7420V3/Pp3c7_15590V3/Pp3c7_9140V3/Pp3c9_1920V3/Pp3c7_20810V3/Pp3c11_12850V3/Pp3c2_11870V3/Pp3c1_20770V3/Pp3c23_4540V3/Pp3c2_32580V3/Pp3c13_14170V3/Pp3c4_13910V3/Pp3c15…	69
zc_hls025	GO:0015074	DNA integration	2/11	61/21111	4.4418364542871233e-4	0.025762651434865315	0.016364660621057823	Zci_12580/Zci_14544	2
zc_hls05	GO:0009408	response to heat	9/42	398/21111	7.071555344164846e-8	2.425543483048542e-5	1.7864981922100663e-5	Zci_03616/Zci_12148/Zci_14847/Zci_06996/Zci_10910/Zci_11293/Zci_13756/Zci_00183/Zci_04639	9
zc_hls05	GO:0046677	response to antibiotic	8/42	373/21111	6.154164941754525e-7	1.055439287510901e-4	7.773682031689926e-5	Zci_03616/Zci_12148/Zci_06996/Zci_10910/Zci_02032/Zci_09937/Zci_11293/Zci_09179	8
zc_hls05	GO:0042542	response to hydrogen peroxide	5/42	149/21111	1.1284791087807926e-5	0.0012902277810393728	9.502981968680358e-4	Zci_03616/Zci_12148/Zci_06996/Zci_10910/Zci_11293	5
zc_hls05	GO:0000302	response to reactive oxygen species	6/42	298/21111	2.5736875117045363e-5	0.00220693704128664	0.0016254868494976018	Zci_03616/Zci_12148/Zci_06996/Zci_10910/Zci_02032/Zci_11293	6
zc_hls05	GO:0060632	regulation of microtubule-based movement	2/42	10/21111	1.7213081932759114e-4	0.008007777136827623	0.005898009859869969	Zci_01458/Zci_04898	2
zc_hls05	GO:0001889	liver development	2/42	11/21111	2.1011660125786765e-4	0.008007777136827623	0.005898009859869969	Zci_01458/Zci_04898	2
zc_hls05	GO:0009799	specification of symmetry	2/42	11/21111	2.1011660125786765e-4	0.008007777136827623	0.005898009859869969	Zci_01458/Zci_04898	2
zc_hls05	GO:0009855	determination of bilateral symmetry	2/42	11/21111	2.1011660125786765e-4	0.008007777136827623	0.005898009859869969	Zci_01458/Zci_04898	2
zc_hls05	GO:0070286	axonemal dynein complex assembly	2/42	11/21111	2.1011660125786765e-4	0.008007777136827623	0.005898009859869969	Zci_01458/Zci_04898	2
zc_hls05	GO:0015074	DNA integration	3/42	61/21111	2.4318457406268426e-4	0.00834123089035007	0.006143610292109919	Zci_14544/Zci_12580/Zci_11651	3
zc_hls05	GO:0003007	heart morphogenesis	2/42	13/21111	2.9723202106254865e-4	0.008495881935371182	0.00625751623289576	Zci_01458/Zci_04898	2
zc_hls05	GO:0061008	hepaticobiliary system development	2/42	13/21111	2.9723202106254865e-4	0.008495881935371182	0.00625751623289576	Zci_01458/Zci_04898	2
zc_hls05	GO:0030323	respiratory tube development	2/42	15/21111	3.991111637088987e-4	0.009126341943476817	0.0067218722308867145	Zci_01458/Zci_04898	2
zc_hls05	GO:0030324	lung development	2/42	15/21111	3.991111637088987e-4	0.009126341943476817	0.0067218722308867145	Zci_01458/Zci_04898	2
zc_hls05	GO:0060541	respiratory system development	2/42	15/21111	3.991111637088987e-4	0.009126341943476817	0.0067218722308867145	Zci_01458/Zci_04898	2
zc_hls05	GO:0048565	digestive tract development	2/42	17/21111	5.156408801832745e-4	0.010403813053109598	0.007662774690030086	Zci_01458/Zci_04898	2
zc_hls05	GO:0055123	digestive system development	2/42	17/21111	5.156408801832745e-4	0.010403813053109598	0.007662774690030086	Zci_01458/Zci_04898	2
zc_hls05	GO:0048732	gland development	2/42	18/21111	5.793645167139235e-4	0.011040112735159764	0.00813143181352875	Zci_01458/Zci_04898	2
zc_hls05	GO:0007507	heart development	2/42	19/21111	6.467086508365782e-4	0.011674793012470859	0.008598896188408795	Zci_01458/Zci_04898	2
zc_hls05	GO:0060562	epithelial tube morphogenesis	2/42	20/21111	7.176593154367762e-4	0.011839612590227495	0.00872029161164523	Zci_01458/Zci_04898	2
zc_hls05	GO:0035082	axoneme assembly	2/42	21/21111	7.922025823577503e-4	0.011839612590227495	0.00872029161164523	Zci_01458/Zci_04898	2
zc_hls05	GO:0045471	response to ethanol	2/42	21/21111	7.922025823577503e-4	0.011839612590227495	0.00872029161164523	Zci_12148/Zci_06996	2
zc_hls05	GO:0006457	protein folding	5/42	369/21111	7.939098821435346e-4	0.011839612590227495	0.00872029161164523	Zci_05742/Zci_14847/Zci_13756/Zci_00183/Zci_00678	5
zc_hls05	GO:0009962	regulation of flavonoid biosynthetic process	2/42	23/21111	9.52011404760542e-4	0.013061596473314637	0.009620325774422319	Zci_02011/Zci_00528	2
zc_hls05	GO:0048562	embryonic organ morphogenesis	2/42	23/21111	9.52011404760542e-4	0.013061596473314637	0.009620325774422319	Zci_01458/Zci_04898	2
zc_hls05	GO:0009636	response to toxic substance	5/42	389/21111	0.0010053596442835264	0.01326301376881729	0.00976867670558892	Zci_03616/Zci_12148/Zci_06996/Zci_10910/Zci_11293	5
zc_hls05	GO:0048568	embryonic organ development	2/42	26/21111	0.0012183231815181485	0.015477216713360184	0.011399515148707823	Zci_01458/Zci_04898	2
zc_hls05	GO:0002009	morphogenesis of an epithelium	2/42	30/21111	0.0016224801068398444	0.01919002333262299	0.014134127972470514	Zci_01458/Zci_04898	2
zc_hls05	GO:0072359	circulatory system development	2/42	30/21111	0.0016224801068398444	0.01919002333262299	0.014134127972470514	Zci_01458/Zci_04898	2
zc_hls05	GO:0048729	tissue morphogenesis	2/42	35/21111	0.0022053237141466497	0.02521420113174336	0.018571147066498105	Zci_01458/Zci_04898	2
zc_hls05	GO:0032886	regulation of microtubule-based process	2/42	37/21111	0.0024622729456969766	0.027243858721743966	0.020066061357123067	Zci_01458/Zci_04898	2
zc_hls05	GO:0001578	microtubule bundle formation	2/42	38/21111	0.002595796742557708	0.027823696334290434	0.020493132178087167	Zci_01458/Zci_04898	2
zc_hls05	GO:0009887	animal organ morphogenesis	2/42	39/21111	0.002732668990683758	0.028403195872864516	0.02091995399566513	Zci_01458/Zci_04898	2
zc_hls05	GO:0035239	tube morphogenesis	2/42	44/21111	0.003466796103000815	0.03497385480380234	0.025759475687931754	Zci_01458/Zci_04898	2
zc_hls05	GO:0060271	cilium assembly	2/42	46/21111	0.0037834267617276466	0.037077582264930936	0.027308945047056696	Zci_01458/Zci_04898	2
zc_hls05	GO:0046685	response to arsenic-containing substance	2/42	47/21111	0.003946614326564638	0.037602464278101974	0.02769553913378693	Zci_12148/Zci_06996	2
zc_hls05	GO:0044782	cilium organization	2/42	51/21111	0.004631545320455021	0.042935676889623575	0.031623638034401276	Zci_01458/Zci_04898	2
zc_hls05	GO:0006417	regulation of translation	3/42	172/21111	0.004832384225528154	0.04361862603568834	0.032126654130935094	Zci_03616/Zci_14561/Zci_02078	3
zc_hls05	GO:0034248	regulation of cellular amide metabolic process	3/42	175/21111	0.0050702877482127935	0.04459253070864073	0.032843969219192186	Zci_03616/Zci_14561/Zci_02078	3
zc_hls05	GO:0120031	plasma membrane bounded cell projection assembly	2/42	55/21111	0.0053673514155105455	0.046025038388002926	0.033899061571645545	Zci_01458/Zci_04898	2
zc_hls05	GO:0060429	epithelium development	2/42	56/21111	0.005559156900780953	0.04650709309677724	0.034254111840498806	Zci_01458/Zci_04898	2
zc_hls05	GO:0035295	tube development	2/42	59/21111	0.006153221334769979	0.04908267250758378	0.036151116777106355	Zci_01458/Zci_04898	2
zc_hls05	GO:0051270	regulation of cellular component movement	2/42	59/21111	0.006153221334769979	0.04908267250758378	0.036151116777106355	Zci_01458/Zci_04898	2
zc_hls2	GO:0009408	response to heat	22/266	398/21111	7.772600606209458e-9	1.046969301656414e-5	1.0259832800196485e-5	Zci_12148/Zci_14847/Zci_06996/Zci_03616/Zci_11293/Zci_10910/Zci_03145/Zci_03144/Zci_00183/Zci_07019/Zci_13756/Zci_08867/Zci_06808/Zci_10764/Zci_07026/Zci_04639/Zci_10513/Zci_01750/Zci_05364/Zci_09882/Zci_00969/Zci_11983	22
zc_hls2	GO:0006457	protein folding	19/266	369/21111	2.5354748558194194e-7	1.7076423153943788e-4	1.6734134048408168e-4	Zci_14847/Zci_05742/Zci_00183/Zci_13756/Zci_09413/Zci_00678/Zci_14659/Zci_04398/Zci_02245/Zci_00590/Zci_04770/Zci_10513/Zci_04397/Zci_01750/Zci_09319/Zci_05364/Zci_05572/Zci_10822/Zci_11486	19
zc_hls2	GO:0042542	response to hydrogen peroxide	10/266	149/21111	2.002267676935309e-5	0.008990181869439538	0.008809977778515358	Zci_12148/Zci_06996/Zci_03616/Zci_11293/Zci_10910/Zci_03144/Zci_07019/Zci_10764/Zci_00579/Zci_00969	10
zc_hls2	GO:0015706	nitrate transmembrane transport	4/266	18/21111	6.560982278812579e-5	0.021678864661823092	0.021244321717599466	Zci_13835/Zci_08308/Zci_13837/Zci_10062	4
zc_hls2	GO:0042026	protein refolding	4/266	19/21111	8.228495295489112e-5	0.021678864661823092	0.021244321717599466	Zci_09413/Zci_08867/Zci_00678/Zci_05364	4
zc_hls2	GO:0000302	response to reactive oxygen species	13/266	298/21111	1.1241949382068416e-4	0.021678864661823092	0.021244321717599466	Zci_12148/Zci_06996/Zci_03616/Zci_11293/Zci_10910/Zci_03144/Zci_07019/Zci_02032/Zci_10764/Zci_00579/Zci_01656/Zci_09882/Zci_00969	13
zc_hls2	GO:0045471	response to ethanol	4/266	21/21111	1.2456165782404814e-4	0.021678864661823092	0.021244321717599466	Zci_12148/Zci_06996/Zci_07019/Zci_10764	4
zc_hls2	GO:0046688	response to copper ion	6/266	62/21111	1.2875346495514828e-4	0.021678864661823092	0.021244321717599466	Zci_12148/Zci_06996/Zci_07019/Zci_04193/Zci_10764/Zci_04226	6
zc_hls2	GO:0007160	cell-matrix adhesion	3/266	10/21111	2.2230882826567935e-4	0.03327222129709667	0.032605294812299644	Zci_02959/Zci_02119/Zci_11236	3
zc_hls4	GO:0009408	response to heat	21/262	398/21111	2.9521399734998594e-8	3.926346164754813e-5	3.899932280781394e-5	Zci_12148/Zci_06996/Zci_03144/Zci_14847/Zci_03145/Zci_07019/Zci_03616/Zci_10910/Zci_11293/Zci_08867/Zci_00839/Zci_00838/Zci_07026/Zci_00183/Zci_06808/Zci_01750/Zci_10764/Zci_13756/Zci_04639/Zci_09882/Zci_15915	21
zc_hls4	GO:0000302	response to reactive oxygen species	13/262	298/21111	9.660783659405268e-5	0.031530063495362116	0.03131794989052589	Zci_12148/Zci_06996/Zci_03144/Zci_07019/Zci_03616/Zci_10910/Zci_11293/Zci_02032/Zci_04314/Zci_10764/Zci_02063/Zci_00579/Zci_09882	13
zc_hls4	GO:0042542	response to hydrogen peroxide	9/262	149/21111	1.048060815557506e-4	0.031530063495362116	0.03131794989052589	Zci_12148/Zci_06996/Zci_03144/Zci_07019/Zci_03616/Zci_10910/Zci_11293/Zci_10764/Zci_00579	9
zc_hls4	GO:0045471	response to ethanol	4/262	21/21111	1.1749928551123295e-4	0.031530063495362116	0.03131794989052589	Zci_12148/Zci_06996/Zci_07019/Zci_10764	4
zc_hls4	GO:0046688	response to copper ion	6/262	62/21111	1.1853407329083502e-4	0.031530063495362116	0.03131794989052589	Zci_12148/Zci_06996/Zci_07019/Zci_04314/Zci_10764/Zci_04193	6
zc_hls4	GO:0007160	cell-matrix adhesion	3/262	10/21111	2.1260571190894422e-4	0.0471275994731493	0.04681055586767105	Zci_10306/Zci_02119/Zci_11236	3
zc_hls4	GO:0046677	response to antibiotic	14/262	373/21111	2.5249932379423106e-4	0.0479748715209039	0.04765212802432481	Zci_12148/Zci_06996/Zci_03144/Zci_07019/Zci_03616/Zci_10910/Zci_11293/Zci_02032/Zci_04314/Zci_05485/Zci_10764/Zci_03272/Zci_00579/Zci_09882	14
zc_hls6	GO:0009408	response to heat	25/418	398/21111	4.370114383302529e-7	6.712495692752685e-4	6.555171574953794e-4	Zci_12148/Zci_06996/Zci_14847/Zci_03144/Zci_07019/Zci_04965/Zci_11293/Zci_10910/Zci_03145/Zci_03616/Zci_00183/Zci_07026/Zci_08951/Zci_08867/Zci_13756/Zci_10764/Zci_06808/Zci_04639/Zci_01750/Zci_02737/Zci_15916/Zci_10513/Zci_00969/Zci_04073/Zci_12780	25
zc_hls6	GO:0045471	response to ethanol	5/418	21/21111	4.653675494466728e-5	0.03574022779750447	0.03490256620850046	Zci_12148/Zci_06996/Zci_07019/Zci_04965/Zci_10764	5
me_hls025	GO:0015074	DNA integration	31/678	61/21111	2.4488187538453464e-30	4.743361926198436e-27	4.28929937515648e-27	Me1_v2_0199540/Me1_v2_0082150/Me1_v2_0203730/Me1_v2_0092930/Me1_v2_0223500/Me1_v2_0148820/Me1_v2_0206520/Me1_v2_0157160/Me1_v2_0078540/Me1_v2_0205250/Me1_v2_0052260/Me1_v2_0103450/Me1_v2_0202390/Me1_v2_0186320/Me1_v2_0109330/Me1_v2_0086590/Me1_v2_0059390/Me1_v2_0072520/Me1_v2_0091480/Me1_v2_0192760/Me1_v2_0182370/Me1_v2_0199820/Me1_v2_0125420/Me1_v2_0150860/Me1_v2_0215840/Me1_v2_0128840/Me1_v2_01…	31
me_hls025	GO:0032196	transposition	10/678	15/21111	2.8401780909596133e-12	1.8338083207295901e-9	1.6582653836339639e-9	Me1_v2_0203730/Me1_v2_0223500/Me1_v2_0227440/Me1_v2_0205250/Me1_v2_0202390/Me1_v2_0072520/Me1_v2_0091480/Me1_v2_0128840/Me1_v2_0124620/Me1_v2_0098040	10
me_hls025	GO:0032197	transposition, RNA-mediated	10/678	15/21111	2.8401780909596133e-12	1.8338083207295901e-9	1.6582653836339639e-9	Me1_v2_0203730/Me1_v2_0223500/Me1_v2_0227440/Me1_v2_0205250/Me1_v2_0202390/Me1_v2_0072520/Me1_v2_0091480/Me1_v2_0128840/Me1_v2_0124620/Me1_v2_0098040	10
me_hls025	GO:0071897	DNA biosynthetic process	19/678	106/21111	1.0826296626326875e-9	5.123287325338183e-7	4.632856076603938e-7	Me1_v2_0203730/Me1_v2_0223500/Me1_v2_0227440/Me1_v2_0205250/Me1_v2_0202390/Me1_v2_0219700/Me1_v2_0041660/Me1_v2_0072520/Me1_v2_0091480/Me1_v2_0128840/Me1_v2_0206450/Me1_v2_0105300/Me1_v2_0138860/Me1_v2_0124620/Me1_v2_0065890/Me1_v2_0098040/Me1_v2_0057300/Me1_v2_0066430/Me1_v2_0058190	19
me_hls025	GO:0006278	RNA-templated DNA biosynthetic process	13/678	46/21111	1.322479949751725e-9	5.123287325338183e-7	4.632856076603938e-7	Me1_v2_0203730/Me1_v2_0223500/Me1_v2_0227440/Me1_v2_0205250/Me1_v2_0202390/Me1_v2_0219700/Me1_v2_0041660/Me1_v2_0072520/Me1_v2_0091480/Me1_v2_0128840/Me1_v2_0124620/Me1_v2_0098040/Me1_v2_0066430	13
me_hls025	GO:0016116	carotenoid metabolic process	12/678	82/21111	1.157708335883243e-5	0.0037374684110097357	0.0033796959138766955	Me1_v2_0092890/Me1_v2_0085920/Me1_v2_0074180/Me1_v2_0222290/Me1_v2_0222280/Me1_v2_0129260/Me1_v2_0109290/Me1_v2_0129280/Me1_v2_0105790/Me1_v2_0109270/Me1_v2_0029430/Me1_v2_0179620	12
me_hls025	GO:0010069	zygote asymmetric cytokinesis in embryo sac	6/678	18/21111	1.4318773045576043e-5	0.003962209055611543	0.0035829230598253435	Me1_v2_0087280/Me1_v2_0205410/Me1_v2_0033250/Me1_v2_0205780/Me1_v2_0205770/Me1_v2_0205760	6
me_hls025	GO:1903047	mitotic cell cycle process	32/678	450/21111	2.564148088812388e-5	0.0060903339274158	0.005507331280178188	Me1_v2_0197210/Me1_v2_0219700/Me1_v2_0216610/Me1_v2_0041660/Me1_v2_0087280/Me1_v2_0084470/Me1_v2_0221780/Me1_v2_0131200/Me1_v2_0070720/Me1_v2_0109700/Me1_v2_0138860/Me1_v2_0160320/Me1_v2_0068730/Me1_v2_0192840/Me1_v2_0115880/Me1_v2_0191280/Me1_v2_0173130/Me1_v2_0205410/Me1_v2_0039980/Me1_v2_0099350/Me1_v2_0172620/Me1_v2_0166300/Me1_v2_0033250/Me1_v2_0089750/Me1_v2_0206600/Me1_v2_0205780/Me1_v2_01…	32
me_hls025	GO:0010070	zygote asymmetric cell division	6/678	20/21111	2.8297886085050182e-5	0.0060903339274158	0.005507331280178188	Me1_v2_0087280/Me1_v2_0205410/Me1_v2_0033250/Me1_v2_0205780/Me1_v2_0205770/Me1_v2_0205760	6
me_hls025	GO:0000278	mitotic cell cycle	33/678	481/21111	3.926246082348283e-5	0.007605138661508624	0.006877129980028994	Me1_v2_0197210/Me1_v2_0219700/Me1_v2_0216610/Me1_v2_0041660/Me1_v2_0087280/Me1_v2_0084470/Me1_v2_0221780/Me1_v2_0131200/Me1_v2_0070720/Me1_v2_0109700/Me1_v2_0138860/Me1_v2_0160320/Me1_v2_0091290/Me1_v2_0068730/Me1_v2_0192840/Me1_v2_0115880/Me1_v2_0191280/Me1_v2_0173130/Me1_v2_0205410/Me1_v2_0039980/Me1_v2_0099350/Me1_v2_0172620/Me1_v2_0166300/Me1_v2_0033250/Me1_v2_0089750/Me1_v2_0206600/Me1_v2_02…	33
me_hls025	GO:0032776	DNA methylation on cytosine	5/678	15/21111	7.733639386044623e-5	0.013618235900698578	0.012314618122850004	Me1_v2_0205400/Me1_v2_0030250/Me1_v2_0087280/Me1_v2_0168250/Me1_v2_0205410	5
me_hls025	GO:0009408	response to heat	28/678	398/21111	9.724219575390555e-5	0.01569651109794292	0.014193948573201652	Me1_v2_0111960/Me1_v2_0112210/Me1_v2_0083500/Me1_v2_0214160/Me1_v2_0189830/Me1_v2_0214100/Me1_v2_0102570/Me1_v2_0142470/Me1_v2_0185720/Me1_v2_0092890/Me1_v2_0177610/Me1_v2_0224470/Me1_v2_0163050/Me1_v2_0199720/Me1_v2_0223600/Me1_v2_0173230/Me1_v2_0204900/Me1_v2_0225370/Me1_v2_0129260/Me1_v2_0129280/Me1_v2_0089030/Me1_v2_0124780/Me1_v2_0231160/Me1_v2_0062940/Me1_v2_0103210/Me1_v2_0128490/Me1_v2_00…	28
me_hls025	GO:0010424	DNA methylation on cytosine within a CG sequence	4/678	10/21111	1.897254539672734e-4	0.025974752182951623	0.023488295863071763	Me1_v2_0205400/Me1_v2_0030250/Me1_v2_0168250/Me1_v2_0205410	4
me_hls025	GO:0006779	porphyrin-containing compound biosynthetic process	11/678	93/21111	1.9307071047202696e-4	0.025974752182951623	0.023488295863071763	Me1_v2_0105170/Me1_v2_0217130/Me1_v2_0175970/Me1_v2_0217120/Me1_v2_0108500/Me1_v2_0131750/Me1_v2_0211310/Me1_v2_0041610/Me1_v2_0179620/Me1_v2_0207270/Me1_v2_0121590	11
me_hls025	GO:0045333	cellular respiration	13/678	126/21111	2.1105839524268493e-4	0.025974752182951623	0.023488295863071763	Me1_v2_0113690/Me1_v2_0041870/Me1_v2_0208220/Me1_v2_0031590/Me1_v2_0041680/Me1_v2_0165500/Me1_v2_0094380/Me1_v2_0158220/Me1_v2_0123990/Me1_v2_0228450/Me1_v2_0038880/Me1_v2_0027140/Me1_v2_0125650	13
me_hls025	GO:0016122	xanthophyll metabolic process	7/678	39/21111	2.145565487492132e-4	0.025974752182951623	0.023488295863071763	Me1_v2_0092890/Me1_v2_0074180/Me1_v2_0222290/Me1_v2_0222280/Me1_v2_0129260/Me1_v2_0129280/Me1_v2_0179620	7
me_hls025	GO:0035725	sodium ion transmembrane transport	8/678	52/21111	2.344042846660226e-4	0.026708299964593278	0.02415162412905645	Me1_v2_0169500/Me1_v2_0185540/Me1_v2_0135760/Me1_v2_0026290/Me1_v2_0101470/Me1_v2_0033750/Me1_v2_0123370/Me1_v2_0054010	8
me_hls025	GO:0033014	tetrapyrrole biosynthetic process	11/678	96/21111	2.56102189116773e-4	0.02755944112884385	0.024921289046216977	Me1_v2_0105170/Me1_v2_0217130/Me1_v2_0175970/Me1_v2_0217120/Me1_v2_0108500/Me1_v2_0212010/Me1_v2_0131750/Me1_v2_0041610/Me1_v2_0179620/Me1_v2_0207270/Me1_v2_0121590	11
me_hls025	GO:0007063	regulation of sister chromatid cohesion	4/678	11/21111	2.9057255327852636e-4	0.02962310714213187	0.026787408789776614	Me1_v2_0219700/Me1_v2_0041660/Me1_v2_0109700/Me1_v2_0218700	4
me_hls025	GO:0018105	peptidyl-serine phosphorylation	14/678	150/21111	3.4940095095203043e-4	0.033839482099704145	0.030600167493904144	Me1_v2_0132640/Me1_v2_0115680/Me1_v2_0094700/Me1_v2_0165840/Me1_v2_0171240/Me1_v2_0180850/Me1_v2_0090180/Me1_v2_0090200/Me1_v2_0199220/Me1_v2_0161260/Me1_v2_0120910/Me1_v2_0193120/Me1_v2_0062940/Me1_v2_0062810	14
me_hls025	GO:0018209	peptidyl-serine modification	14/678	153/21111	4.276434682391305e-4	0.038474042158102635	0.0347910801570974	Me1_v2_0132640/Me1_v2_0115680/Me1_v2_0094700/Me1_v2_0165840/Me1_v2_0171240/Me1_v2_0180850/Me1_v2_0090180/Me1_v2_0090200/Me1_v2_0199220/Me1_v2_0161260/Me1_v2_0120910/Me1_v2_0193120/Me1_v2_0062940/Me1_v2_0062810	14
me_hls025	GO:0006814	sodium ion transport	8/678	57/21111	4.471417664027149e-4	0.038474042158102635	0.0347910801570974	Me1_v2_0169500/Me1_v2_0185540/Me1_v2_0135760/Me1_v2_0026290/Me1_v2_0101470/Me1_v2_0033750/Me1_v2_0123370/Me1_v2_0054010	8
me_hls025	GO:0046148	pigment biosynthetic process	14/678	154/21111	4.5684200807246284e-4	0.038474042158102635	0.0347910801570974	Me1_v2_0105170/Me1_v2_0203020/Me1_v2_0052090/Me1_v2_0085920/Me1_v2_0222290/Me1_v2_0222280/Me1_v2_0108500/Me1_v2_0129260/Me1_v2_0129280/Me1_v2_0131750/Me1_v2_0041610/Me1_v2_0179620/Me1_v2_0207270/Me1_v2_0121590	14
me_hls025	GO:0006388	tRNA splicing, via endonucleolytic cleavage and ligation	5/678	22/21111	5.627285530406293e-4	0.04455628659838621	0.0402910963235142	Me1_v2_0029790/Me1_v2_0033250/Me1_v2_0205780/Me1_v2_0205770/Me1_v2_0205760	5
me_hls025	GO:0009662	etioplast organization	4/678	13/21111	5.980709610521639e-4	0.04455628659838621	0.0402910963235142	Me1_v2_0190490/Me1_v2_0109290/Me1_v2_0109270/Me1_v2_0190480	4
me_hls025	GO:1902358	sulfate transmembrane transport	4/678	13/21111	5.980709610521639e-4	0.04455628659838621	0.0402910963235142	Me1_v2_0066890/Me1_v2_0099180/Me1_v2_0066880/Me1_v2_0173160	4
me_hls025	GO:0006734	NADH metabolic process	5/678	23/21111	7.001873799344231e-4	0.04576275490265132	0.0413820743732912	Me1_v2_0041680/Me1_v2_0094380/Me1_v2_0027140/Me1_v2_0125650/Me1_v2_0057110	5
me_hls025	GO:0016123	xanthophyll biosynthetic process	5/678	23/21111	7.001873799344231e-4	0.04576275490265132	0.0413820743732912	Me1_v2_0222290/Me1_v2_0222280/Me1_v2_0129260/Me1_v2_0129280/Me1_v2_0179620	5
me_hls025	GO:0009664	plant-type cell wall organization	12/678	125/21111	7.043068697872422e-4	0.04576275490265132	0.0413820743732912	Me1_v2_0150620/Me1_v2_0221780/Me1_v2_0119420/Me1_v2_0223600/Me1_v2_0063770/Me1_v2_0148850/Me1_v2_0224940/Me1_v2_0204130/Me1_v2_0172620/Me1_v2_0089750/Me1_v2_0131810/Me1_v2_0175590	12
me_hls025	GO:0000819	sister chromatid segregation	11/678	108/21111	7.087674997829322e-4	0.04576275490265132	0.0413820743732912	Me1_v2_0197210/Me1_v2_0216610/Me1_v2_0221780/Me1_v2_0131200/Me1_v2_0160320/Me1_v2_0068730/Me1_v2_0064650/Me1_v2_0099350/Me1_v2_0166300/Me1_v2_0183480/Me1_v2_0218700	11
me_hls025	GO:0010310	regulation of hydrogen peroxide metabolic process	4/678	14/21111	8.161172889976953e-4	0.04790577389547347	0.04331995096164327	Me1_v2_0151920/Me1_v2_0034480/Me1_v2_0221480/Me1_v2_0190140	4
me_hls025	GO:0051055	negative regulation of lipid biosynthetic process	4/678	14/21111	8.161172889976953e-4	0.04790577389547347	0.04331995096164327	Me1_v2_0060220/Me1_v2_0088330/Me1_v2_0179620/Me1_v2_0082220	4
me_hls025	GO:0015980	energy derivation by oxidation of organic compounds	15/678	182/21111	8.161541241872094e-4	0.04790577389547347	0.04331995096164327	Me1_v2_0113690/Me1_v2_0041870/Me1_v2_0208220/Me1_v2_0031590/Me1_v2_0041680/Me1_v2_0165500/Me1_v2_0094380/Me1_v2_0158220/Me1_v2_0123990/Me1_v2_0228450/Me1_v2_0038880/Me1_v2_0027140/Me1_v2_0125650/Me1_v2_0204670/Me1_v2_0099360	15
me_hls05	GO:0015074	DNA integration	18/237	61/21111	3.575035081987085e-21	3.6787110993647104e-18	3.462139237292756e-18	Me1_v2_0052260/Me1_v2_0199540/Me1_v2_0082150/Me1_v2_0206520/Me1_v2_0203730/Me1_v2_0157160/Me1_v2_0092930/Me1_v2_0078540/Me1_v2_0148820/Me1_v2_0124620/Me1_v2_0150860/Me1_v2_0205250/Me1_v2_0103450/Me1_v2_0223500/Me1_v2_0186320/Me1_v2_0182370/Me1_v2_0215840/Me1_v2_0135860	18
me_hls05	GO:0036065	fucosylation	7/237	40/21111	2.7972139670209857e-7	1.2048913415753301e-4	1.1339573773712892e-4	Me1_v2_0003490/Me1_v2_0173930/Me1_v2_0084880/Me1_v2_0072540/Me1_v2_0071170/Me1_v2_0170060/Me1_v2_0071180	7
me_hls05	GO:0032196	transposition	5/237	15/21111	4.6837369934901074e-7	1.2048913415753301e-4	1.1339573773712892e-4	Me1_v2_0203730/Me1_v2_0227440/Me1_v2_0124620/Me1_v2_0205250/Me1_v2_0223500	5
me_hls05	GO:0032197	transposition, RNA-mediated	5/237	15/21111	4.6837369934901074e-7	1.2048913415753301e-4	1.1339573773712892e-4	Me1_v2_0203730/Me1_v2_0227440/Me1_v2_0124620/Me1_v2_0205250/Me1_v2_0223500	5
me_hls05	GO:0006457	protein folding	17/237	369/21111	1.0272759495507283e-6	2.114133904175399e-4	1.989671312814042e-4	Me1_v2_0052660/Me1_v2_0090750/Me1_v2_0125340/Me1_v2_0158240/Me1_v2_0022290/Me1_v2_0144780/Me1_v2_0128490/Me1_v2_0158250/Me1_v2_0176110/Me1_v2_0170530/Me1_v2_0163050/Me1_v2_0225370/Me1_v2_0204070/Me1_v2_0116920/Me1_v2_0226080/Me1_v2_0071150/Me1_v2_0179070	17
me_hls05	GO:0009408	response to heat	17/237	398/21111	2.8660059779575984e-6	4.915200252197282e-4	4.625834210036826e-4	Me1_v2_0083500/Me1_v2_0112210/Me1_v2_0111960/Me1_v2_0127260/Me1_v2_0128490/Me1_v2_0103210/Me1_v2_0089030/Me1_v2_0231160/Me1_v2_0163050/Me1_v2_0225370/Me1_v2_0204900/Me1_v2_0173230/Me1_v2_0169570/Me1_v2_0123180/Me1_v2_0208550/Me1_v2_0226080/Me1_v2_0071150	17
me_hls05	GO:0046473	phosphatidic acid metabolic process	4/237	20/21111	6.513941619343729e-5	0.007881862606863793	0.007417844200618577	Me1_v2_0197250/Me1_v2_0197260/Me1_v2_0073170/Me1_v2_0073140	4
me_hls05	GO:1901419	regulation of response to alcohol	9/237	156/21111	6.942328388736068e-5	0.007881862606863793	0.007417844200618577	Me1_v2_0131850/Me1_v2_0197250/Me1_v2_0197260/Me1_v2_0073170/Me1_v2_0152410/Me1_v2_0169570/Me1_v2_0204070/Me1_v2_0073140/Me1_v2_0220640	9
me_hls05	GO:1905957	regulation of cellular response to alcohol	9/237	156/21111	6.942328388736068e-5	0.007881862606863793	0.007417844200618577	Me1_v2_0131850/Me1_v2_0197250/Me1_v2_0197260/Me1_v2_0073170/Me1_v2_0152410/Me1_v2_0169570/Me1_v2_0204070/Me1_v2_0073140/Me1_v2_0220640	9
me_hls05	GO:0009787	regulation of abscisic acid-activated signaling pathway	9/237	158/21111	7.659730424551791e-5	0.007881862606863793	0.007417844200618577	Me1_v2_0131850/Me1_v2_0197250/Me1_v2_0197260/Me1_v2_0073170/Me1_v2_0152410/Me1_v2_0169570/Me1_v2_0204070/Me1_v2_0073140/Me1_v2_0220640	9
me_hls05	GO:0042354	L-fucose metabolic process	3/237	10/21111	1.5816225664352538e-4	0.013805677390914716	0.012992914121673102	Me1_v2_0003490/Me1_v2_0071170/Me1_v2_0071180	3
me_hls05	GO:0006278	RNA-templated DNA biosynthetic process	5/237	46/21111	1.6099915324681885e-4	0.013805677390914716	0.012992914121673102	Me1_v2_0203730/Me1_v2_0227440/Me1_v2_0124620/Me1_v2_0205250/Me1_v2_0223500	5
me_hls05	GO:0006004	fucose metabolic process	3/237	11/21111	2.1567158763217097e-4	0.01401564305303981	0.013190518754842848	Me1_v2_0003490/Me1_v2_0071170/Me1_v2_0071180	3
me_hls05	GO:0009789	positive regulation of abscisic acid-activated signaling pathway	5/237	49/21111	2.1793030986262096e-4	0.01401564305303981	0.013190518754842848	Me1_v2_0197250/Me1_v2_0197260/Me1_v2_0073170/Me1_v2_0073140/Me1_v2_0220640	5
me_hls05	GO:1901421	positive regulation of response to alcohol	5/237	49/21111	2.1793030986262096e-4	0.01401564305303981	0.013190518754842848	Me1_v2_0197250/Me1_v2_0197260/Me1_v2_0073170/Me1_v2_0073140/Me1_v2_0220640	5
me_hls05	GO:1905959	positive regulation of cellular response to alcohol	5/237	49/21111	2.1793030986262096e-4	0.01401564305303981	0.013190518754842848	Me1_v2_0197250/Me1_v2_0197260/Me1_v2_0073170/Me1_v2_0073140/Me1_v2_0220640	5
me_hls05	GO:0036066	protein O-linked fucosylation	4/237	32/21111	4.349915502596099e-4	0.026329782659831682	0.024779704411073755	Me1_v2_0173930/Me1_v2_0084880/Me1_v2_0072540/Me1_v2_0170060	4
me_hls05	GO:0034605	cellular response to heat	5/237	63/21111	7.072943098332613e-4	0.0404336580454681	0.03805326111383628	Me1_v2_0083500/Me1_v2_0128490/Me1_v2_0231160/Me1_v2_0169570/Me1_v2_0208550	5
me_hls2	GO:0015074	DNA integration	32/2141	61/21111	1.4425088213775866e-16	4.320313920025872e-13	4.162017557258911e-13	Me1_v2_0077000/Me1_v2_0052260/Me1_v2_0206520/Me1_v2_0082150/Me1_v2_0199540/Me1_v2_0092930/Me1_v2_0078540/Me1_v2_0150860/Me1_v2_0148820/Me1_v2_0203730/Me1_v2_0157160/Me1_v2_0124620/Me1_v2_0103450/Me1_v2_0205250/Me1_v2_0223500/Me1_v2_0186320/Me1_v2_0109330/Me1_v2_0182370/Me1_v2_0135860/Me1_v2_0177820/Me1_v2_0215840/Me1_v2_0091480/Me1_v2_0098040/Me1_v2_0199820/Me1_v2_0125420/Me1_v2_0128840/Me1_v2_00…	32
me_hls2	GO:0006486	protein glycosylation	66/2141	299/21111	8.64596827048735e-10	1.2947337485054806e-6	1.2472946857582014e-6	Me1_v2_0174090/Me1_v2_0084880/Me1_v2_0003490/Me1_v2_0108290/Me1_v2_0118180/Me1_v2_0166820/Me1_v2_0071180/Me1_v2_0173930/Me1_v2_0071170/Me1_v2_0215210/Me1_v2_0100000/Me1_v2_0204740/Me1_v2_0232340/Me1_v2_0141720/Me1_v2_0207870/Me1_v2_0076850/Me1_v2_0201040/Me1_v2_0108160/Me1_v2_0119420/Me1_v2_0210780/Me1_v2_0077390/Me1_v2_0210770/Me1_v2_0170060/Me1_v2_0210590/Me1_v2_0182510/Me1_v2_0216310/Me1_v2_00…	66
me_hls2	GO:0043413	macromolecule glycosylation	44/2141	192/21111	1.7505398834464117e-7	1.747622316974001e-4	1.683589410711093e-4	Me1_v2_0174090/Me1_v2_0084880/Me1_v2_0003490/Me1_v2_0118180/Me1_v2_0166820/Me1_v2_0071180/Me1_v2_0173930/Me1_v2_0071170/Me1_v2_0215210/Me1_v2_0204740/Me1_v2_0207870/Me1_v2_0119420/Me1_v2_0210780/Me1_v2_0077390/Me1_v2_0210770/Me1_v2_0170060/Me1_v2_0216310/Me1_v2_0063930/Me1_v2_0116770/Me1_v2_0150230/Me1_v2_0228110/Me1_v2_0201330/Me1_v2_0084870/Me1_v2_0054140/Me1_v2_0186500/Me1_v2_0186490/Me1_v2_01…	44
me_hls2	GO:0044264	cellular polysaccharide metabolic process	66/2141	347/21111	3.7231496717997946e-7	2.787708316760096e-4	2.6855666448429575e-4	Me1_v2_0153620/Me1_v2_0075400/Me1_v2_0187320/Me1_v2_0201620/Me1_v2_0076850/Me1_v2_0112910/Me1_v2_0192000/Me1_v2_0201040/Me1_v2_0119420/Me1_v2_0077390/Me1_v2_0080790/Me1_v2_0171460/Me1_v2_0084240/Me1_v2_0089750/Me1_v2_0172620/Me1_v2_0143920/Me1_v2_0168080/Me1_v2_0135570/Me1_v2_0226870/Me1_v2_0211020/Me1_v2_0162950/Me1_v2_0073810/Me1_v2_0141160/Me1_v2_0080900/Me1_v2_0225820/Me1_v2_0166340/Me1_v2_01…	66
me_hls2	GO:0005976	polysaccharide metabolic process	74/2141	409/21111	5.761590215486801e-7	3.451192539076594e-4	3.3247407959261736e-4	Me1_v2_0153620/Me1_v2_0132950/Me1_v2_0101110/Me1_v2_0075400/Me1_v2_0187320/Me1_v2_0201620/Me1_v2_0076850/Me1_v2_0112910/Me1_v2_0192000/Me1_v2_0201040/Me1_v2_0119420/Me1_v2_0077390/Me1_v2_0138600/Me1_v2_0080790/Me1_v2_0171460/Me1_v2_0084240/Me1_v2_0089750/Me1_v2_0172620/Me1_v2_0143920/Me1_v2_0168080/Me1_v2_0135570/Me1_v2_0226870/Me1_v2_0211020/Me1_v2_0162950/Me1_v2_0073810/Me1_v2_0141160/Me1_v2_00…	74
me_hls2	GO:0009100	glycoprotein metabolic process	50/2141	248/21111	1.6584973034758673e-6	6.490531238614537e-4	6.252718082784448e-4	Me1_v2_0174090/Me1_v2_0084880/Me1_v2_0003490/Me1_v2_0212950/Me1_v2_0118180/Me1_v2_0166820/Me1_v2_0071180/Me1_v2_0173930/Me1_v2_0071170/Me1_v2_0215210/Me1_v2_0204740/Me1_v2_0141720/Me1_v2_0207870/Me1_v2_0119420/Me1_v2_0210780/Me1_v2_0077390/Me1_v2_0210770/Me1_v2_0170060/Me1_v2_0216310/Me1_v2_0063930/Me1_v2_0116770/Me1_v2_0150230/Me1_v2_0228110/Me1_v2_0106100/Me1_v2_0201330/Me1_v2_0084870/Me1_v2_00…	50
me_hls2	GO:0003008	system process	18/2141	52/21111	1.7363729723737243e-6	6.490531238614537e-4	6.252718082784448e-4	Me1_v2_0067210/Me1_v2_0119360/Me1_v2_0030730/Me1_v2_0100620/Me1_v2_0192250/Me1_v2_0066120/Me1_v2_0206380/Me1_v2_0081800/Me1_v2_0128280/Me1_v2_0233620/Me1_v2_0066150/Me1_v2_0110270/Me1_v2_0197740/Me1_v2_0207410/Me1_v2_0081810/Me1_v2_0108860/Me1_v2_0185000/Me1_v2_0067750	18
me_hls2	GO:0070085	glycosylation	48/2141	235/21111	1.808785047240426e-6	6.490531238614537e-4	6.252718082784448e-4	Me1_v2_0174090/Me1_v2_0084880/Me1_v2_0003490/Me1_v2_0118180/Me1_v2_0166820/Me1_v2_0071180/Me1_v2_0173930/Me1_v2_0071170/Me1_v2_0215210/Me1_v2_0204740/Me1_v2_0207870/Me1_v2_0201040/Me1_v2_0119420/Me1_v2_0210780/Me1_v2_0077390/Me1_v2_0210770/Me1_v2_0170060/Me1_v2_0216310/Me1_v2_0063930/Me1_v2_0116770/Me1_v2_0150230/Me1_v2_0228110/Me1_v2_0201330/Me1_v2_0084870/Me1_v2_0054140/Me1_v2_0186500/Me1_v2_01…	48
me_hls2	GO:0009101	glycoprotein biosynthetic process	46/2141	222/21111	1.950410055009377e-6	6.490531238614537e-4	6.252718082784448e-4	Me1_v2_0174090/Me1_v2_0084880/Me1_v2_0003490/Me1_v2_0118180/Me1_v2_0166820/Me1_v2_0071180/Me1_v2_0173930/Me1_v2_0071170/Me1_v2_0215210/Me1_v2_0204740/Me1_v2_0141720/Me1_v2_0207870/Me1_v2_0119420/Me1_v2_0210780/Me1_v2_0077390/Me1_v2_0210770/Me1_v2_0170060/Me1_v2_0216310/Me1_v2_0063930/Me1_v2_0116770/Me1_v2_0150230/Me1_v2_0228110/Me1_v2_0106100/Me1_v2_0201330/Me1_v2_0084870/Me1_v2_0054140/Me1_v2_01…	46
me_hls2	GO:0032196	transposition	9/2141	15/21111	3.1625082532156724e-6	8.610647471255399e-4	8.295153226855654e-4	Me1_v2_0077000/Me1_v2_0203730/Me1_v2_0124620/Me1_v2_0227440/Me1_v2_0205250/Me1_v2_0223500/Me1_v2_0091480/Me1_v2_0098040/Me1_v2_0128840	9
me_hls2	GO:0032197	transposition, RNA-mediated	9/2141	15/21111	3.1625082532156724e-6	8.610647471255399e-4	8.295153226855654e-4	Me1_v2_0077000/Me1_v2_0203730/Me1_v2_0124620/Me1_v2_0227440/Me1_v2_0205250/Me1_v2_0223500/Me1_v2_0091480/Me1_v2_0098040/Me1_v2_0128840	9
me_hls2	GO:0033692	cellular polysaccharide biosynthetic process	42/2141	211/21111	1.5074612367616039e-5	0.003483434483289963	0.003355801394850291	Me1_v2_0153620/Me1_v2_0075400/Me1_v2_0187320/Me1_v2_0076850/Me1_v2_0201040/Me1_v2_0119420/Me1_v2_0077390/Me1_v2_0089750/Me1_v2_0172620/Me1_v2_0143920/Me1_v2_0135570/Me1_v2_0226870/Me1_v2_0073810/Me1_v2_0141160/Me1_v2_0073780/Me1_v2_0051200/Me1_v2_0100060/Me1_v2_0036230/Me1_v2_0154690/Me1_v2_0186340/Me1_v2_0096920/Me1_v2_0204670/Me1_v2_0052730/Me1_v2_0177610/Me1_v2_0175590/Me1_v2_0137240/Me1_v2_02…	42
me_hls2	GO:0000271	polysaccharide biosynthetic process	46/2141	239/21111	1.512008289908832e-5	0.003483434483289963	0.003355801394850291	Me1_v2_0153620/Me1_v2_0132950/Me1_v2_0101110/Me1_v2_0075400/Me1_v2_0187320/Me1_v2_0076850/Me1_v2_0201040/Me1_v2_0119420/Me1_v2_0077390/Me1_v2_0089750/Me1_v2_0172620/Me1_v2_0143920/Me1_v2_0135570/Me1_v2_0226870/Me1_v2_0073810/Me1_v2_0141160/Me1_v2_0192990/Me1_v2_0073780/Me1_v2_0051200/Me1_v2_0231490/Me1_v2_0100060/Me1_v2_0036230/Me1_v2_0154690/Me1_v2_0186340/Me1_v2_0096920/Me1_v2_0204670/Me1_v2_00…	46
me_hls2	GO:0098656	anion transmembrane transport	59/2141	336/21111	1.970651523719527e-5	0.004215786652528559	0.004061320170312199	Me1_v2_0138140/Me1_v2_0058400/Me1_v2_0058370/Me1_v2_0233210/Me1_v2_0167500/Me1_v2_0092520/Me1_v2_0162900/Me1_v2_0154230/Me1_v2_0136270/Me1_v2_0149840/Me1_v2_0123180/Me1_v2_0180680/Me1_v2_0060040/Me1_v2_0213240/Me1_v2_0059580/Me1_v2_0225770/Me1_v2_0106510/Me1_v2_0110070/Me1_v2_0196800/Me1_v2_0126950/Me1_v2_0137630/Me1_v2_0108970/Me1_v2_0077280/Me1_v2_0155960/Me1_v2_0064640/Me1_v2_0085530/Me1_v2_00…	59
me_hls2	GO:0006487	protein N-linked glycosylation	25/2141	102/21111	2.2657308733765326e-5	0.004523909310508476	0.004358153209771983	Me1_v2_0003490/Me1_v2_0118180/Me1_v2_0071180/Me1_v2_0071170/Me1_v2_0215210/Me1_v2_0216310/Me1_v2_0063930/Me1_v2_0116770/Me1_v2_0228110/Me1_v2_0201330/Me1_v2_0054140/Me1_v2_0186500/Me1_v2_0186490/Me1_v2_0195310/Me1_v2_0082910/Me1_v2_0054830/Me1_v2_0196120/Me1_v2_0105390/Me1_v2_0138930/Me1_v2_0090050/Me1_v2_0116560/Me1_v2_0105410/Me1_v2_0073590/Me1_v2_0080940/Me1_v2_0110860	25
me_hls2	GO:0044038	cell wall macromolecule biosynthetic process	18/2141	64/21111	4.4725157752409046e-5	0.007879520439321476	0.007590814699650354	Me1_v2_0076850/Me1_v2_0119420/Me1_v2_0077390/Me1_v2_0150230/Me1_v2_0226870/Me1_v2_0073810/Me1_v2_0186340/Me1_v2_0096920/Me1_v2_0052730/Me1_v2_0175590/Me1_v2_0137240/Me1_v2_0215860/Me1_v2_0209280/Me1_v2_0106030/Me1_v2_0141740/Me1_v2_0111680/Me1_v2_0212600/Me1_v2_0153550	18
me_hls2	GO:0070589	cellular component macromolecule biosynthetic process	18/2141	64/21111	4.4725157752409046e-5	0.007879520439321476	0.007590814699650354	Me1_v2_0076850/Me1_v2_0119420/Me1_v2_0077390/Me1_v2_0150230/Me1_v2_0226870/Me1_v2_0073810/Me1_v2_0186340/Me1_v2_0096920/Me1_v2_0052730/Me1_v2_0175590/Me1_v2_0137240/Me1_v2_0215860/Me1_v2_0209280/Me1_v2_0106030/Me1_v2_0141740/Me1_v2_0111680/Me1_v2_0212600/Me1_v2_0153550	18
me_hls2	GO:0050877	nervous system process	13/2141	38/21111	5.474045502502592e-5	0.008785034457168727	0.008463150671153497	Me1_v2_0030730/Me1_v2_0100620/Me1_v2_0192250/Me1_v2_0066120/Me1_v2_0206380/Me1_v2_0128280/Me1_v2_0233620/Me1_v2_0066150/Me1_v2_0197740/Me1_v2_0207410/Me1_v2_0108860/Me1_v2_0185000/Me1_v2_0067750	13
me_hls2	GO:0006073	cellular glucan metabolic process	50/2141	281/21111	5.784020411827009e-5	0.008785034457168727	0.008463150671153497	Me1_v2_0153620/Me1_v2_0075400/Me1_v2_0187320/Me1_v2_0112910/Me1_v2_0192000/Me1_v2_0080790/Me1_v2_0171460/Me1_v2_0084240/Me1_v2_0089750/Me1_v2_0172620/Me1_v2_0143920/Me1_v2_0168080/Me1_v2_0135570/Me1_v2_0211020/Me1_v2_0162950/Me1_v2_0141160/Me1_v2_0080900/Me1_v2_0166340/Me1_v2_0139160/Me1_v2_0186810/Me1_v2_0099360/Me1_v2_0176750/Me1_v2_0073780/Me1_v2_0051200/Me1_v2_0100060/Me1_v2_0036230/Me1_v2_01…	50
me_hls2	GO:0071554	cell wall organization or biogenesis	77/2141	488/21111	5.866467083251237e-5	0.008785034457168727	0.008463150671153497	Me1_v2_0096680/Me1_v2_0098420/Me1_v2_0190630/Me1_v2_0200920/Me1_v2_0148850/Me1_v2_0166820/Me1_v2_0132950/Me1_v2_0131810/Me1_v2_0101110/Me1_v2_0146630/Me1_v2_0187320/Me1_v2_0142010/Me1_v2_0201620/Me1_v2_0231420/Me1_v2_0076850/Me1_v2_0219800/Me1_v2_0224940/Me1_v2_0119420/Me1_v2_0210780/Me1_v2_0077390/Me1_v2_0210770/Me1_v2_0189510/Me1_v2_0080790/Me1_v2_0171460/Me1_v2_0084240/Me1_v2_0089750/Me1_v2_01…	77
me_hls2	GO:0070592	cell wall polysaccharide biosynthetic process	17/2141	60/21111	6.523503619266339e-5	0.009303758733191754	0.008962868882410546	Me1_v2_0076850/Me1_v2_0119420/Me1_v2_0077390/Me1_v2_0226870/Me1_v2_0073810/Me1_v2_0186340/Me1_v2_0096920/Me1_v2_0052730/Me1_v2_0175590/Me1_v2_0137240/Me1_v2_0215860/Me1_v2_0209280/Me1_v2_0106030/Me1_v2_0141740/Me1_v2_0111680/Me1_v2_0212600/Me1_v2_0153550	17
me_hls2	GO:0044042	glucan metabolic process	52/2141	299/21111	7.711976337695294e-5	0.010498804150635184	0.010114127818958278	Me1_v2_0153620/Me1_v2_0075400/Me1_v2_0187320/Me1_v2_0112910/Me1_v2_0192000/Me1_v2_0138600/Me1_v2_0080790/Me1_v2_0171460/Me1_v2_0084240/Me1_v2_0089750/Me1_v2_0172620/Me1_v2_0143920/Me1_v2_0168080/Me1_v2_0135570/Me1_v2_0211020/Me1_v2_0162950/Me1_v2_0141160/Me1_v2_0080900/Me1_v2_0166340/Me1_v2_0139160/Me1_v2_0186810/Me1_v2_0099360/Me1_v2_0176750/Me1_v2_0073780/Me1_v2_0051200/Me1_v2_0100060/Me1_v2_00…	52
me_hls2	GO:0036065	fucosylation	13/2141	40/21111	1.0022912440948967e-4	0.013051575113322675	0.012573365217684724	Me1_v2_0174090/Me1_v2_0084880/Me1_v2_0003490/Me1_v2_0071180/Me1_v2_0173930/Me1_v2_0071170/Me1_v2_0204740/Me1_v2_0201040/Me1_v2_0170060/Me1_v2_0084870/Me1_v2_0051200/Me1_v2_0174100/Me1_v2_0072540	13
me_hls2	GO:0006278	RNA-templated DNA biosynthetic process	14/2141	46/21111	1.2194873246522112e-4	0.015218185572222386	0.014660591038911014	Me1_v2_0077000/Me1_v2_0203730/Me1_v2_0124620/Me1_v2_0227440/Me1_v2_0205250/Me1_v2_0223500/Me1_v2_0091480/Me1_v2_0098040/Me1_v2_0128840/Me1_v2_0219700/Me1_v2_0066430/Me1_v2_0041660/Me1_v2_0225830/Me1_v2_0092650	14
me_hls2	GO:0034637	cellular carbohydrate biosynthetic process	45/2141	254/21111	1.4657005541341187e-4	0.017542189285112336	0.016899443223088628	Me1_v2_0153620/Me1_v2_0075400/Me1_v2_0187320/Me1_v2_0076850/Me1_v2_0201040/Me1_v2_0119420/Me1_v2_0077390/Me1_v2_0089750/Me1_v2_0172620/Me1_v2_0143920/Me1_v2_0135570/Me1_v2_0226870/Me1_v2_0073810/Me1_v2_0141160/Me1_v2_0073780/Me1_v2_0051200/Me1_v2_0100060/Me1_v2_0036230/Me1_v2_0122640/Me1_v2_0154690/Me1_v2_0186340/Me1_v2_0096920/Me1_v2_0204670/Me1_v2_0052730/Me1_v2_0106750/Me1_v2_0177610/Me1_v2_01…	45
me_hls2	GO:0010383	cell wall polysaccharide metabolic process	27/2141	127/21111	1.5380418007789789e-4	0.017542189285112336	0.016899443223088628	Me1_v2_0076850/Me1_v2_0119420/Me1_v2_0077390/Me1_v2_0080790/Me1_v2_0171460/Me1_v2_0084240/Me1_v2_0226870/Me1_v2_0073810/Me1_v2_0080900/Me1_v2_0051200/Me1_v2_0186340/Me1_v2_0096920/Me1_v2_0052730/Me1_v2_0175590/Me1_v2_0137240/Me1_v2_0215860/Me1_v2_0072330/Me1_v2_0209280/Me1_v2_0106030/Me1_v2_0141740/Me1_v2_0079230/Me1_v2_0111680/Me1_v2_0087620/Me1_v2_0212600/Me1_v2_0153550/Me1_v2_0072240/Me1_v2_01…	27
me_hls2	GO:0006390	mitochondrial transcription	6/2141	10/21111	1.5814327569216465e-4	0.017542189285112336	0.016899443223088628	Me1_v2_0032680/Me1_v2_0057090/Me1_v2_0057080/Me1_v2_0035100/Me1_v2_0057060/Me1_v2_0056300	6
me_hls2	GO:0044036	cell wall macromolecule metabolic process	30/2141	149/21111	1.908451534524261e-4	0.020413615521072005	0.01966566036139474	Me1_v2_0201620/Me1_v2_0076850/Me1_v2_0119420/Me1_v2_0077390/Me1_v2_0080790/Me1_v2_0171460/Me1_v2_0084240/Me1_v2_0150230/Me1_v2_0226870/Me1_v2_0073810/Me1_v2_0080900/Me1_v2_0225820/Me1_v2_0051200/Me1_v2_0186340/Me1_v2_0096920/Me1_v2_0052730/Me1_v2_0175590/Me1_v2_0137240/Me1_v2_0215860/Me1_v2_0072330/Me1_v2_0209280/Me1_v2_0106030/Me1_v2_0141740/Me1_v2_0079230/Me1_v2_0111680/Me1_v2_0087620/Me1_v2_02…	30
me_hls2	GO:0006820	anion transport	65/2141	412/21111	2.1403937022214208e-4	0.02210510047639019	0.02129516928417029	Me1_v2_0138140/Me1_v2_0058400/Me1_v2_0058370/Me1_v2_0233210/Me1_v2_0167500/Me1_v2_0092520/Me1_v2_0162900/Me1_v2_0154230/Me1_v2_0136270/Me1_v2_0149840/Me1_v2_0123180/Me1_v2_0180680/Me1_v2_0060040/Me1_v2_0213240/Me1_v2_0059580/Me1_v2_0225770/Me1_v2_0106510/Me1_v2_0110070/Me1_v2_0196800/Me1_v2_0126950/Me1_v2_0137630/Me1_v2_0108970/Me1_v2_0077280/Me1_v2_0155960/Me1_v2_0064640/Me1_v2_0085530/Me1_v2_00…	65
[truncated: 196 more rows]
