# Supplementary material for: Time-resolved oxidative signal convergence across the algae–embryophyte divide
Source: Nat Commun. 2025 Feb 19;16:1780. doi: 10.1038/s41467-025-56939-y (PMC11840003; doi:10.1038/s41467-025-56939-y)
Supplement: Supplementary file 5 — Supplementary Data 2 [file 41467_2025_56939_MOESM5_ESM.xlsx]

## Sheet: Sheet1
Supplementary Data 2: Left: Modules (different color names) and numbers of genes therein recoverd by WGCNA. Right: clusters recovered by DPGP.
WGCNA									DPGP
Mesotaenium endlicherianum			Physcomitrium patens			Zygnema circumcarinatum			Mesotaenium endlicherianum				Physcomitrium patens				Zygnema circumcarinatum
moduleColors	no. of genes		moduleColors	no. of genes		moduleColors	no. of genes		Condition	Clusters	Clusters, filtered		Condition	Clusters	Clusters, filtered		Condition	Clusters	Clusters, filtered
turquoise	3442		turquoise	2092		turquoise	1004		Cold	16	5		Cold	11	3		Cold	20	2
blue	1501		blue	1459		blue	742		Heat	12	8		Heat	12	6		Heat	13	9
brown	1478		brown	1357		brown	717		HL	13	10		HL	13	4		HL	13	5
yellow	1403		yellow	1001		yellow	647
green	1393		green	952		green	621
red	783		red	885		red	584
black	622		black	840		black	511
pink	463		pink	793		pink	496
magenta	229		magenta	711		magenta	397
purple	224		purple	637		grey	364
greenyellow	148		greenyellow	617		purple	324
tan	144		tan	448		greenyellow	286
salmon	141		salmon	436		tan	236
cyan	127		cyan	382		salmon	194
midnightblue	110		midnightblue	370		cyan	192
lightcyan	106		lightcyan	326		midnightblue	184
grey60	105		grey60	322		lightcyan	173
grey	90		lightgreen	299		grey60	169
lightgreen	88		lightyellow	297		lightgreen	156
lightyellow	84		royalblue	283		lightyellow	153
royalblue	76		grey	261		royalblue	144
darkgreen	71		darkred	236		darkred	136
darkred	71		darkgreen	193		darkgreen	130
darkturquoise	65		darkturquoise	154		darkturquoise	118
darkgrey	59		darkgrey	128		darkgrey	108
orange	54		orange	89		orange	97
darkorange	48		darkorange	77		darkorange	92
			white	67		white	92
			skyblue	66		skyblue	88
						saddlebrown	83
						steelblue	68
						paleturquoise	59
						violet	42
						darkolivegreen	38
