# Supplementary material for: Time-resolved oxidative signal convergence across the algae–embryophyte divide
Source: Nat Commun. 2025 Feb 19;16:1780. doi: 10.1038/s41467-025-56939-y (PMC11840003; doi:10.1038/s41467-025-56939-y)
Supplement: Supplementary file 6 — Supplementary Data 3 [file 41467_2025_56939_MOESM6_ESM.xlsx]

## Sheet: Sheet1
Supplementary Data 3: Presence / absence distribution of HOGs.
HOG	category	data_category	presence	Gene_Names
N0.HOG0001139	All	All	Present	PAT9, PAT5, PAT4
N0.HOG0001703	All	All	Present	LAZ1H1, LAZ1
N0.HOG0001880	All	All	Present	CHR25, ATRAD54, RAD54
N0.HOG0002267	All	All	Present	AT1G71240, AT1G48840, AT3G1835...
N0.HOG0003899	All	All	Present	AT2G34750, AT1G30590, AT2G3924...
N0.HOG0005939	All	All	Present	AT1G11520, AT4G21660
N0.HOG0007217	All	All	Present	AT3G07400
N0.HOG0007702	All	All	Present	AT4G22000
N0.HOG0008638	All	All	Present	AT2G25720
N0.HOG0000832	All	All	Present	HAP5A, NF-YC1, ATHAP5A, NF-YC4...
N0.HOG0001658	All	All	Present	ATRAP, RAP
N0.HOG0002586	All	All	Present	ATOEP16-2, ATOEP16-S, OEP16, O...
N0.HOG0002964	All	All	Present	AT2G35820, AT2G35810, AT2G3583...
N0.HOG0007687	All	All	Present	AT1G75980
N0.HOG0007931	All	All	Present	EMB260, EMB2421
N0.HOG0008870	All	All	Present
N0.HOG0009414	All	All	Present	PRP17, CDC40
N0.HOG0009449	All	All	Present
N0.HOG0000095	All	All	Present	GRUSP, USP, AtUSP, USP17, HRU1...
N0.HOG0002158	All	All	Present	AT5G63100, AT5G44600, AT5G4459...
N0.HOG0003284	All	All	Present	SAP12, PMZ, SAP13
N0.HOG0003378	All	All	Present	MGE2, AR192, MGE1
N0.HOG0003496	All	All	Present	Hop3, Hop1, Hop2
N0.HOG0005051	All	All	Present	Hflx
N0.HOG0005610	All	All	Present	AT3G12050
N0.HOG0005701	All	All	Present	ATRPABC24, NRPD5, NRPB5, RPB5A
N0.HOG0005749	All	All	Present	MUSE3, UFD2
N0.HOG0005848	All	All	Present	AT2G16405
N0.HOG0007209	All	All	Present	AT3G52210
N0.HOG0007246	All	All	Present	NCA1
N0.HOG0007732	All	All	Present	ATBI1, ATBI-1, BI-1, BI1
N0.HOG0008149	All	All	Present	AT1G26550
N0.HOG0000779	All	All	Present	SIGE, ATSIG5, SIG5, SIG1, SIGA...
N0.HOG0004544	All	All	Present	CID7
N0.HOG0008664	All	All	Present	AT4G10930
N0.HOG0012523	All	All	Present
N0.HOG0000164	All	All	Present	OBP1, DOF3, ATDOF5, SCAP1, DOF...
N0.HOG0000684	All	All	Present	SDR2, SDR1
N0.HOG0000733	All	All	Present	AHG1, PP2CA, ATPP2CA, AHG3, SA...
N0.HOG0003639	All	All	Present
N0.HOG0005334	All	All	Present	LOS6, NPQ2, ZEP, ABA1, ATABA1,...
N0.HOG0006088	All	All	Present	AT3G11560, AT5G06220
N0.HOG0006324	All	All	Present
N0.HOG0007321	All	All	Present	LNK1
N0.HOG0007743	All	All	Present	AT3G11960
N0.HOG0000003	All	All	Present	LRR XI-23, RLK7, GSO1, SGN3, E...
N0.HOG0000054	All	All	Present	ALE, ALE1, SLP3, ATSBT3, UNE17...
N0.HOG0000226	All	All	Present	EXL3, EXL5, EXL7, EXL6, EXO, H...
N0.HOG0002807	All	All	Present	NDHF
N0.HOG0001831	All	All	Present	RPL18, RPL18C
N0.HOG0001908	All	All	Present	RPS15A, RPS15AD, rps15ab, rps1...
N0.HOG0002512	All	All	Present	RPL27AB, RPL27A
N0.HOG0002694	All	All	Present	RPS26e
N0.HOG0002700	All	All	Present	AT3G55170, AT3G09500, AT2G3939...
N0.HOG0002860	All	All	Present	AT1G48830, AT3G02560, AT5G1613...
N0.HOG0002877	All	All	Present	AT3G05560, AT5G27770
N0.HOG0002883	All	All	Present	RPL37A
N0.HOG0002941	All	All	Present	RPS21B, EVR1, EVR1L1, RPS21C
N0.HOG0002945	All	All	Present	dS17
N0.HOG0003115	All	All	Present	RPL36aA, API2, RPL36aB
N0.HOG0003231	All	All	Present	AT4G13170, AT5G48760, AT3G0711...
N0.HOG0003245	All	All	Present	AT5G61170, AT3G02080, AT5G1552...
N0.HOG0003255	All	All	Present	RPL14B
N0.HOG0003569	All	All	Present	EMB1080, RPS11-BETA
N0.HOG0004442	All	All	Present	RPL36A
N0.HOG0000031	All	All	Present	CRF7, CRF8, ERF070, AtERF070, ...
N0.HOG0000795	All	All	Present	LPR2, LPR1
N0.HOG0002692	All	All	Present	RAH1, RAE1
N0.HOG0002842	All	All	Present	AT4G18260, AT2G30890
N0.HOG0006494	All	All	Present	AT3G56360, AT5G05250
N0.HOG0007000	All	All	Present	AT5G18150, AT5G14602, AT5G5837...
N0.HOG0007927	All	All	Present	SGR6
N0.HOG0000118	All	All	Present	GALS2, GALS3, GALS1
N0.HOG0000374	All	All	Present	CLB1, SYT7, AtCLB, NTMC2TYPE4,...
N0.HOG0000511	All	All	Present
N0.HOG0000627	All	All	Present	PHT2;1, ORF02
N0.HOG0001233	All	All	Present	MOBP2, LOG8, ATLOG9, LOG9, LOG...
N0.HOG0001530	All	All	Present	ACYB-1, CYB-1, ACYB-2
N0.HOG0003062	All	All	Present	AT1G79990, AT1G52360, AT3G1598...
N0.HOG0003269	All	All	Present	FPS2, FPS1
N0.HOG0005393	All	All	Present	GNK
N0.HOG0005750	All	All	Present	AtTIM21L-1, AtTIM21L-2
N0.HOG0006202	All	All	Present	AT4G17760
N0.HOG0006878	All	All	Present	AT3G26115
N0.HOG0007990	All	All	Present	AT5G14240
N0.HOG0000948	All	All	Present	EMB2453, ATPPR5, PPR5
N0.HOG0002010	All	All	Present	SVR3, EMB2785
N0.HOG0002076	All	All	Present	PRMT6, ATPRMT6, ATPRMT1A, PRMT...
N0.HOG0004094	All	All	Present	RUG3
N0.HOG0004787	All	All	Present	TrmE
N0.HOG0004905	All	All	Present	SMO4
N0.HOG0005167	All	All	Present	ARRS1
N0.HOG0005741	All	All	Present	AT3G51270
N0.HOG0005862	All	All	Present	EngA-1, DER, emb2738
N0.HOG0006712	All	All	Present	STRS1, RH5
N0.HOG0006752	All	All	Present	AT5G64420
N0.HOG0007021	All	All	Present	AT2G39670
N0.HOG0007066	All	All	Present	AT3G25470
N0.HOG0007109	All	All	Present	PES
N0.HOG0007152	All	All	Present	AT2G19870
N0.HOG0007721	All	All	Present	TIM10, AtTIM10
N0.HOG0008389	All	All	Present
N0.HOG0001412	All	All	Present	AT3G20890, AT5G66010
N0.HOG0002322	All	All	Present
N0.HOG0002487	All	All	Present	LPLAT1, AtLPLAT1, LPCAT1, AtLP...
N0.HOG0003040	All	All	Present	CDC2AAT, CDKA;1, CDK2, CDC2, C...
N0.HOG0004218	All	All	Present	MEF14
N0.HOG0005117	All	All	Present
N0.HOG0005240	All	All	Present	RAP74, ATRAP74
N0.HOG0007910	All	All	Present	TPP2
N0.HOG0001142	All	All	Present	FAB1B, FAB1A, FAB1C, FAB1D
N0.HOG0001267	All	All	Present	PFU2, UBC23, PHO2, ATUBC24, UB...
N0.HOG0001956	All	All	Present	EMB1865, CRS1, ATCRS1, CFM3A, ...
N0.HOG0002382	All	All	Present	DDW1
N0.HOG0003167	All	All	Present	SHBY
N0.HOG0004478	All	All	Present	AT2G40770
N0.HOG0008487	All	All	Present	SOP1
N0.HOG0000372	All	All	Present	CNGC20, ATCNGC20, CNBT1, ATCNG...
N0.HOG0000617	All	All	Present	TET7, TET8, TET9, TET11, TET12...
N0.HOG0000724	All	All	Present	AT4G34150, AT1G63220, AT3G5547...
N0.HOG0001045	All	All	Present	PRA1.F1, PRA1.F2, PRA7, PRA1.F...
N0.HOG0001277	All	All	Present	KOM, ATRBL5, RBL5, ATRBL1, RBL...
N0.HOG0005303	All	All	Present	AT2G24580
N0.HOG0005976	All	All	Present	AT2G37110
N0.HOG0006535	All	All	Present	TRAPPC13
N0.HOG0000080	All	All	Present	AtABCC13, MRP11, ABCC13, ATMRP...
N0.HOG0001011	All	All	Present	PYL9, RCAR1, PYL7, RCAR2, PYL1...
N0.HOG0001305	All	All	Present	GGT2, AOAT2, GGT1, AOAT1, GGAT...
N0.HOG0005371	All	All	Present	AtRbcX1, RbcX1
N0.HOG0006277	All	All	Present	GLYK
N0.HOG0006345	All	All	Present
N0.HOG0006753	All	All	Present	emb2004
N0.HOG0006934	All	All	Present	INAP1, FTRB
N0.HOG0008157	All	All	Present	LpxK, AtLpxK
N0.HOG0008417	All	All	Present
N0.HOG0000128	All	All	Present	KFB39, KMD3, KMD4, AtKFB50, KF...
N0.HOG0000268	All	All	Present	LBD20, ASL18, LBD16, LBD33, LB...
N0.HOG0000841	All	All	Present	FDP, BZIP27, ATBZIP27, FD-1, a...
N0.HOG0002783	All	All	Present	NTMC2TYPE5, NTMC2T5, NTMC2T5, ...
N0.HOG0003370	All	All	Present	LACS8, LACS9
N0.HOG0007140	All	All	Present	AT2G46915
N0.HOG0009373	All	All	Present
N0.HOG0000436	All	All	Present	DSA1
N0.HOG0000694	All	All	Present	PDE339
N0.HOG0002228	All	All	Present	G6PD4, G6PD1, G6PD3, G6PD2
N0.HOG0002499	All	All	Present	FAD3, AtFAD3, FAD7, AtFAD7, FA...
N0.HOG0003591	All	All	Present	ATNUDX19, ATNUDT19, NUDX19
N0.HOG0003735	All	All	Present	TK1a, AtTK1a, TK1, TK1b, TK2, ...
N0.HOG0004653	All	All	Present	Y14
N0.HOG0005055	All	All	Present	MVK, MK
N0.HOG0005402	All	All	Present	NOC3, AtNOC3
N0.HOG0006849	All	All	Present	PWP2, ATPWP2
N0.HOG0008134	All	All	Present	SGF11
N0.HOG0009638	All	All	Present
N0.HOG0000400	All	All	Present	MAGT1, MUCI10, GT6, XXT3, XXT4...
N0.HOG0000490	All	All	Present	ZIFL1, ZIF1, ZIFL2
N0.HOG0000541	All	All	Present	AtMRS2-5, MRS2-5, AtMGT3, MGT3...
N0.HOG0001230	All	All	Present	HEN4, SHI1, HOS5, RCF3, ESR1
N0.HOG0001777	All	All	Present	ABC1K10a
N0.HOG0002118	All	All	Present	APE2
N0.HOG0002315	All	All	Present	AT5G22620
N0.HOG0003140	All	All	Present	emb1417
N0.HOG0003393	All	All	Present	RAF1
N0.HOG0004421	All	All	Present	AT4G27020, AT5G54870, AT1G7016...
N0.HOG0004991	All	All	Present	DIG6, LSG1-2, LSG1-1
N0.HOG0005092	All	All	Present	GPS1, GPPS
N0.HOG0006092	All	All	Present	FADB, AtADS3, ADS3, FAD5, JB67
N0.HOG0007110	All	All	Present	AT4G17650
N0.HOG0008432	All	All	Present	AT3G16760
N0.HOG0008842	All	All	Present	AT3G12350
N0.HOG0000419	All	All	Present
N0.HOG0000469	All	All	Present	AKR4C8, AKR4C10, AKR4C11, AKR4...
N0.HOG0001614	All	All	Present	TOM2A
N0.HOG0001721	All	All	Present	SEN2, ROG1, ATCAT3, CAT3, CAT2...
N0.HOG0001810	All	All	Present	AT3G19340, AT5G13940
N0.HOG0001995	All	All	Present	TKL2, AtTKL1, TKL1
N0.HOG0004122	All	All	Present	DGS1
N0.HOG0009851	All	All	Present
N0.HOG0000289	All	All	Present	ERD4, OSCA3, ATHYP1, OSCA2, HY...
N0.HOG0000604	All	All	Present	ATHX, ATX, THX, ATY1, TY1, TRX...
N0.HOG0001501	All	All	Present	CP22, PSBS, NPQ4
N0.HOG0001847	All	All	Present	NS1, ATNS1, OVA8
N0.HOG0002609	All	All	Present	RHS17
N0.HOG0003731	All	All	Present	AT4G20760
N0.HOG0005355	All	All	Present	ZKT, MET1
N0.HOG0005536	All	All	Present	PSB33, LIL8
N0.HOG0005960	All	All	Present	TL20
N0.HOG0006102	All	All	Present
N0.HOG0006288	All	All	Present	HCF173
N0.HOG0007233	All	All	Present	RIQ2
N0.HOG0007662	All	All	Present	ENH1
N0.HOG0013711	All	All	Present
N0.HOG0001865	All	All	Present	ABC1K14, ABC1K15, ATH9, ATATH9
N0.HOG0001903	All	All	Present	AT1G58280, AT5G64460, AT2G1728...
N0.HOG0004775	All	All	Present	DET1, FUS2, ATDET1
N0.HOG0005490	All	All	Present	SR, ATSR
N0.HOG0006104	All	All	Present	AT5G50840
N0.HOG0006170	All	All	Present	HBP5, AtHBP5
N0.HOG0006994	All	All	Present	AT5G58720
N0.HOG0007031	All	All	Present
N0.HOG0007275	All	All	Present	DDB2
N0.HOG0007292	All	All	Present	AT4G07990
N0.HOG0007354	All	All	Present	ABC1K11
N0.HOG0008716	All	All	Present	COX15
N0.HOG0009745	All	All	Present	AtCCME, ATG1, G1
N0.HOG0000616	All	All	Present	3xHMG-box1, 3xHMG-box2, NFD4, ...
N0.HOG0000806	All	All	Present	PGF5, PGF4, PGF16, PGF10, PLY,...
N0.HOG0001510	All	All	Present	AtGRDP1, AtGRDP2, GRDP2
N0.HOG0001922	All	All	Present	UGD1, ATUGD1, UGD3, UGD2, UDG4
N0.HOG0002614	All	All	Present	HTA9, H2A.Z, HTA8, H2A.Z, HTA1...
N0.HOG0003890	All	All	Present	AT5G05010
N0.HOG0003897	All	All	Present	ASY2, ATASY1, ASY1
N0.HOG0003948	All	All	Present	MET2, MET1, DDM2, DMT01, DMT1,...
N0.HOG0006339	All	All	Present	DUT1
N0.HOG0007412	All	All	Present	POLA3, POLA4
N0.HOG0012821	All	All	Present
N0.HOG0002249	All	All	Present
N0.HOG0003239	All	All	Present	BTSL2, BTSL1, EMB2454, BTS
N0.HOG0005641	All	All	Present	UVR1, UVH3
N0.HOG0001278	All	All	Present	VCCN2, AtVCCN1, BEST
N0.HOG0001337	All	All	Present	MDAR3, AtMDAR3, MDAR2, ATMDAR1...
N0.HOG0001552	All	All	Present	GAPB, GAPA-2, GAPA, GAPA1, GAP...
N0.HOG0004232	All	All	Present
N0.HOG0005679	All	All	Present	DJ1D, DJ-1d, DJ1E, YLS5, DJ-1e...
N0.HOG0006257	All	All	Present	CRB, CSP41B, HIP1
N0.HOG0006542	All	All	Present	AT4G25290
N0.HOG0006901	All	All	Present	ACR2, AtACR2, CDC25, ARATH;CDC...
N0.HOG0007413	All	All	Present	HPR, ATHPR1
N0.HOG0008631	All	All	Present	AT4G23330
N0.HOG0008985	All	All	Present
N0.HOG0000409	All	All	Present	FH19, AtFH19, AtFH16, FH16, FH...
N0.HOG0000993	All	All	Present	AT4G17140, AT1G48090
N0.HOG0002247	All	All	Present	IRE3, IREH1, IRE
N0.HOG0003532	All	All	Present	GED1, PRT6
N0.HOG0003713	All	All	Present	RKP
N0.HOG0004038	All	All	Present	GCN1, NOXY7, ILA
N0.HOG0004189	All	All	Present	EMB2793, AtTHO2, THO2
N0.HOG0004406	All	All	Present	AT2G25330, AT2G25320
N0.HOG0005175	All	All	Present	CARP9
N0.HOG0005232	All	All	Present	ATFAS4, FAS4
N0.HOG0006263	All	All	Present	AT5G23110
N0.HOG0006276	All	All	Present	SETH5, VPS8
N0.HOG0006594	All	All	Present	MIP2
N0.HOG0000363	All	All	Present	P4H5
N0.HOG0001785	All	All	Present	AtIMP1a, AtIMP1b
N0.HOG0001959	All	All	Present	SHL, EBS
N0.HOG0002037	All	All	Present	AACT1, EMB1276, ACAT2, AACT2
N0.HOG0002398	All	All	Present	VTE5, FOLK
N0.HOG0003440	All	All	Present	Cyclophilin
N0.HOG0004661	All	All	Present	IDI2, IPIAT1, IPP2, IPP1
N0.HOG0004747	All	All	Present	PANB1, KPHMT1, PANB2
N0.HOG0004772	All	All	Present	AtGRXS17, GRXS17
N0.HOG0005414	All	All	Present	AT2G18770, AT5G05670
N0.HOG0005541	All	All	Present	FUS5, CSN7, COP15, ATCSN7
N0.HOG0005953	All	All	Present	AT3G05760
N0.HOG0006055	All	All	Present	OS9, AtOS9
N0.HOG0008176	All	All	Present	emb2735
N0.HOG0011129	All	All	Present
N0.HOG0000060	All	All	Present	EXPB2, ATEXPB2, ATHEXP BETA 1,...
N0.HOG0000453	All	All	Present	PLDALPHA3, PLDALPHA2, PLD, PLD...
N0.HOG0000645	All	All	Present
N0.HOG0001212	All	All	Present	AT2G03390
N0.HOG0003046	All	All	Present	AT3G52390
N0.HOG0003111	All	All	Present	WR3, NRT3, ATNRT3
N0.HOG0003123	All	All	Present	B29, ATNR2, NIA2, NIA2-1, NR2,...
N0.HOG0005048	All	All	Present	XK2, XK-2
N0.HOG0009654	All	All	Present	ASAP1
N0.HOG0000373	All	All	Present	NTMC2T1, ATSYTA, SYT1, NTMC2TY...
N0.HOG0000647	All	All	Present	KCS9, KCS17, KCS4, G2, KCS6, C...
N0.HOG0000799	All	All	Present	RHS5, GRF11, GF14 OMICRON, 14-...
N0.HOG0002336	All	All	Present	EDS5H, SCORD3, SID1, EDS5
N0.HOG0002748	All	All	Present	ATCOR413-PM1, WCOR413-LIKE, FL...
N0.HOG0004557	All	All	Present	LDAP1, SRP1, SRP3, LDAP3, SRP2...
N0.HOG0007637	All	All	Present
N0.HOG0008127	All	All	Present	AT5G63040, AT1G48460
N0.HOG0010116	All	All	Present
N0.HOG0000515	All	All	Present	CR88, EMB1956, AtHsp90, HSP90C...
N0.HOG0001582	All	All	Present	DJA7, DJA4, DJA6, DJA5
N0.HOG0002892	All	All	Present	Cpn60beta4, CPNB4, Cpn60beta1,...
N0.HOG0003670	All	All	Present	AT5G19760
N0.HOG0003712	All	All	Present	ATRBR1, RBR1, RB1, RB, RBR
N0.HOG0004380	All	All	Present	AT4G20980, AT5G44320
N0.HOG0004398	All	All	Present	NLE, AtNLE
N0.HOG0004452	All	All	Present	TIF3I1, TRIP-1, TRIP1
N0.HOG0004469	All	All	Present	CCT3
N0.HOG0004996	All	All	Present	AT5G27470
N0.HOG0005566	All	All	Present	RPN5B, EMB2107, MSA, RPN5A
N0.HOG0005645	All	All	Present	AT5G08180
N0.HOG0005675	All	All	Present	PDE328, SVR1
N0.HOG0006285	All	All	Present	AT1G05270, AT2G32340
N0.HOG0006673	All	All	Present	AT2G25830
N0.HOG0006979	All	All	Present	ATFPG-1, ATMMH-1, ATMMH-2, ATF...
N0.HOG0000194	All	All	Present	FTSH10, AtFTSH10, AtFTSH3, FTS...
N0.HOG0000648	All	All	Present	EF1a, ELONGATION FACTOR-TU FAM...
N0.HOG0000994	All	All	Present	SK42, ATSK42, ASK&#948;, ATSK4...
N0.HOG0002165	All	All	Present	ATMAP70-5, MAP70-5, ATMAP70-4,...
N0.HOG0002182	All	All	Present	AtSF1, SOT4, SF1
N0.HOG0002330	All	All	Present	BSU1, BSL1, BSL2, BSL3
N0.HOG0002385	All	All	Present	UPL2, UPL1
N0.HOG0002508	All	All	Present	LOS1
N0.HOG0002517	All	All	Present	CLPX
N0.HOG0003281	All	All	Present	AT1G18540, AT1G74050, AT1G7406...
N0.HOG0003297	All	All	Present	FES1
N0.HOG0004153	All	All	Present	ALB4, ARTEMIS, STIC1, ALB3
N0.HOG0004482	All	All	Present	SELO
N0.HOG0004893	All	All	Present	NMNAT, AtNMNAT
N0.HOG0005259	All	All	Present	CUL4, ATCUL4
N0.HOG0005526	All	All	Present	ATPEX5, PEX5, EMB2790
N0.HOG0006038	All	All	Present	BTZ2, BTZ1
N0.HOG0006537	All	All	Present	AT1G28140
N0.HOG0007282	All	All	Present	AT2G03140
N0.HOG0000314	All	All	Present	AT-HSFA7B, HSFA7B, AT-HSFA7A, ...
N0.HOG0000508	All	All	Present	CAD-C, CAD4, ATCAD4, CAD, CAD-...
N0.HOG0003047	All	All	Present	MTHSC70-2, HSC70-5, mtHsc70-1
N0.HOG0003083	All	All	Present	HAM1, HAM2, HAG05, HAG5, HAC11
N0.HOG0003276	All	All	Present	ATCAF2, CAF2, ATCAF1, CAF1, mC...
N0.HOG0003409	All	All	Present	EMB3007, CPN60a2, Cpn60alpha2,...
N0.HOG0003626	All	All	Present	ATSUFS, SUFS, ATCPNIFS, ATNFS2...
N0.HOG0005951	All	All	Present	AT4G12240, AT5G52010
N0.HOG0006131	All	All	Present	Mfl1, AtMfl1
N0.HOG0006359	All	All	Present	SEC
N0.HOG0006623	All	All	Present	AT3G10630
N0.HOG0001076	All	All	Present	AtD27, D27
N0.HOG0001087	All	All	Present	OPR3, DDE1, AtOPR3, OPR2, ATOP...
N0.HOG0001089	All	All	Present	PPC1, ATPEPC1, PEPC1, ATPPC1, ...
N0.HOG0001653	All	All	Present	AT3G24190
N0.HOG0001927	All	All	Present	AT5G01260
N0.HOG0001978	All	All	Present	JASSY
N0.HOG0002065	All	All	Present	AT1G32220, AT5G15910, AT5G1073...
N0.HOG0002071	All	All	Present	ABHD11
N0.HOG0003333	All	All	Present	ALDH11A3
N0.HOG0003361	All	All	Present	AT1G16320, AT1G79510, AT2G4622...
N0.HOG0004231	All	All	Present	TROL
N0.HOG0005052	All	All	Present	AT2G37660, AT5G02240
N0.HOG0005059	All	All	Present	PGR5, AtPGR5
N0.HOG0005159	All	All	Present	SDRB, DECR
N0.HOG0005705	All	All	Present	FADA, FAD4
N0.HOG0006015	All	All	Present	AT3G01060
N0.HOG0008682	All	All	Present	AT5G39600
N0.HOG0000140	All	All	Present	RPS27aA, UBI6, UBQ6, RPS27aB, ...
N0.HOG0001628	All	All	Present	AT5G15200, AT5G39850
N0.HOG0002135	All	All	Present	AT3G04840, AT4G34670
N0.HOG0002137	All	All	Present	RPL18AA, RPL18aD, L18aB, RPL18...
N0.HOG0002156	All	All	Present	RS27A, ARS27A
N0.HOG0002298	All	All	Present	RPS5B, ATRPS5B, ATRPS5A, RPS5A...
N0.HOG0002477	All	All	Present	RPL34
N0.HOG0002611	All	All	Present	RPL24A, RPL24B, RPL24, STV1
N0.HOG0002742	All	All	Present	RPP1B, RPP1, RPP1A, RPP1, RPP1...
N0.HOG0002752	All	All	Present	PGY1
N0.HOG0002855	All	All	Present	AT2G19740, AT4G26230, AT5G5671...
N0.HOG0002975	All	All	Present	AT1G57660, AT1G57860, AT1G0969...
N0.HOG0003014	All	All	Present	RPL23AA, RPL23A1, RPL23A, ATRP...
N0.HOG0003153	All	All	Present	AT3G09680, AT5G02960
N0.HOG0003260	All	All	Present	PGY2
N0.HOG0000103	All	All	Present	ABCG29, AtABCG29, ATPDR1, PDR1...
N0.HOG0000182	All	All	Present	CCR1, ATCCR1, IRX4, CCR2, ATCC...
N0.HOG0000481	All	All	Present	Araport11, DEG18, AIR12
N0.HOG0002702	All	All	Present	ATR1, AR1, AtCPR1, AR2, ATR2
N0.HOG0005391	All	All	Present	EPSPS
N0.HOG0000569	All	All	Present	ATAMY3, AMY3, ATAMY2, AMY2
N0.HOG0000945	All	All	Present
N0.HOG0000946	All	All	Present	ATPHS2, PHS2, PHS1
N0.HOG0001436	All	All	Present	AER, AT-AER
N0.HOG0001443	All	All	Present
N0.HOG0001462	All	All	Present	MEE51
N0.HOG0003858	All	All	Present
N0.HOG0004039	All	All	Present	HGL1
N0.HOG0004396	All	All	Present	AT1G07700
N0.HOG0004435	All	All	Present	AT2G38780
N0.HOG0005293	All	All	Present	AT3G47080, AT1G07280, AT2G2967...
N0.HOG0006333	All	All	Present	EDA14, UTP11
N0.HOG0006930	All	All	Present	PIFI
N0.HOG0007905	All	All	Present
N0.HOG0008879	All	All	Present
N0.HOG0000107	All	All	Present	LHCB3, LHCB31, LHCB2, DEG13, L...
N0.HOG0000605	All	All	Present	ATM4, TRX-M4, ATHM4, ATHM1, TR...
N0.HOG0001019	All	All	Present	SYP132, ATSYP132, ATSYP131, SY...
N0.HOG0001155	All	All	Present	IRX9, I9H, IRX9-L
N0.HOG0001597	All	All	Present	AT1G22060, AT1G63300, AT5G4114...
N0.HOG0001677	All	All	Present	ATG8E, ATATG8E, ATG8G, ATG8F, ...
N0.HOG0001855	All	All	Present	ATDGK5, DGK5, DGK6, ATDGK6, DG...
N0.HOG0002324	All	All	Present	CP24, LHCB6
N0.HOG0002722	All	All	Present	FZR2, CCS52A1, CCS52A2, FZR1, ...
N0.HOG0003894	All	All	Present	AtPyrP2
N0.HOG0003941	All	All	Present	ATLCAT3, LCAT3
N0.HOG0004030	All	All	Present	PSAG
N0.HOG0004108	All	All	Present	AtcathB3, AtcathB1, AtcathB2
N0.HOG0004462	All	All	Present	ABA4
N0.HOG0004540	All	All	Present	LCAA/YCF54, EMB3143
N0.HOG0006209	All	All	Present	PYD3, BETA-UP
N0.HOG0000057	All	All	Present	PFB2, bHLH007, bHLH059, PFB1, ...
N0.HOG0000108	All	All	Present	HSP21, HSP26, HSP17B, HSP17II,...
N0.HOG0000516	All	All	Present	HSP81-1, ATHSP90, HSP81, AtHsp...
N0.HOG0001074	All	All	Present	AT3G20240
N0.HOG0001557	All	All	Present	AT2G13690, AT2G24692, AT3G5078...
N0.HOG0003049	All	All	Present	AT5G24690
N0.HOG0003465	All	All	Present	HRD3A, EBS5
N0.HOG0003563	All	All	Present	HEMA1, GluTR, AtHEMA1, HEMA2
N0.HOG0004793	All	All	Present	PRP4KA, PRP4KB
N0.HOG0005260	All	All	Present	ALDH6B2, MMSD
N0.HOG0005869	All	All	Present	AT2G32970
N0.HOG0007315	All	All	Present	UGP3
N0.HOG0008632	All	All	Present	AT5G47830
N0.HOG0009336	All	All	Present
N0.HOG0002211	All	All	Present	RPS18A, PFL, PFL1, RPS18C
N0.HOG0002507	All	All	Present	RPL19B, emb2386
N0.HOG0002743	All	All	Present	ATCYTC-A, CYTC-1, CYTC-2
N0.HOG0002834	All	All	Present	ATBTF3, BTF3
N0.HOG0002940	All	All	Present	RACK1A_AT, AtRACK1, SAC53, ATA...
N0.HOG0003627	All	All	Present	AT1G15930, AT2G32060
N0.HOG0003690	All	All	Present	CPN10
N0.HOG0004077	All	All	Present	HISN6B, EMB2196, ATHPA1, HPA1,...
N0.HOG0004643	All	All	Present	DIM1A, DIM1B
N0.HOG0005568	All	All	Present	ATPAE1, PAE1, PAE2
N0.HOG0005571	All	All	Present	TRAPPC3
N0.HOG0006315	All	All	Present	PRP38
N0.HOG0006327	All	All	Present	RUXF, SMFA
N0.HOG0007399	All	All	Present	LSM7, EMB2816
N0.HOG0007730	All	All	Present	AT4G28005, AT5G52840
N0.HOG0008514	All	All	Present	NOP10, EDA27
N0.HOG0000494	All	All	Present	FBA1, AtFBA1, AtFBA2, FBA2, FB...
N0.HOG0001367	All	All	Present	HMA5, AtHMP12, HMA7, AtHMP51, ...
N0.HOG0001627	All	All	Present	ATSPX4, SPX4, ATSPX2, SPX2, SP...
N0.HOG0001912	All	All	Present	AVA-P4, AVA-P2, ATVHA-C2, AVA-...
N0.HOG0002283	All	All	Present	AtcPT6, cPT6, HEPS, cPT5, AtcP...
N0.HOG0004079	All	All	Present	DCAF1
N0.HOG0004426	All	All	Present	CRM1B, XPO1B, ATCRM1, ATXPO1, ...
N0.HOG0006613	All	All	Present
N0.HOG0000797	All	All	Present	ZIP9, ATZIP9, ATZIP4, ZIP4, IR...
N0.HOG0002048	All	All	Present	NAC010, SND3, ANAC010, NAC073,...
N0.HOG0002251	All	All	Present	HLN, AtRGGA
N0.HOG0003594	All	All	Present	ARPF2
N0.HOG0003682	All	All	Present	CSR1, IMR1, TZP5, ALS, AHAS
N0.HOG0003728	All	All	Present	AT3G21540
N0.HOG0003857	All	All	Present	AT1G36320, AT4G37920
N0.HOG0005666	All	All	Present	Nog1-1, Nog1-2
N0.HOG0006208	All	All	Present	AT4G21580
N0.HOG0006279	All	All	Present	AT1G73940, AT5G49410
N0.HOG0006282	All	All	Present	CCT2
N0.HOG0006342	All	All	Present	PRDA1
N0.HOG0006504	All	All	Present	POLD2
N0.HOG0006725	All	All	Present	AT2G19385, AT2G19380, AT2G2210...
N0.HOG0006980	All	All	Present	COILIN, Atcoilin
N0.HOG0007629	All	All	Present	AAK6, AK6
N0.HOG0007937	All	All	Present	AT2G31410
N0.HOG0008128	All	All	Present	AT1G20065, AT3G25940
N0.HOG0008697	All	All	Present	AT2G03420
N0.HOG0008763	All	All	Present	AT5G57230
N0.HOG0009182	All	All	Present
N0.HOG0000115	All	All	Present	COL16, BBX15, BBX14, COL7, BBX...
N0.HOG0000117	All	All	Present	ATCOL5, COL5, BBX6, BBX4, ATCO...
N0.HOG0001186	All	All	Present	CP5
N0.HOG0001502	All	All	Present	EXO84C, EXO84B
N0.HOG0001556	All	All	Present
N0.HOG0002157	All	All	Present	ATNYE1, NYE1, SGR, SGR1, NYE2,...
N0.HOG0002610	All	All	Present	MBF1A, ATMBF1A, MBF1B, ATMBF1B...
N0.HOG0003601	All	All	Present	PDE332, ATPD
N0.HOG0003879	All	All	Present	PQL3, PSBQ-1, PSBQA, PSBQ, PSB...
N0.HOG0005006	All	All	Present	HUP26
N0.HOG0005685	All	All	Present	alpha/beta-HYD
N0.HOG0006196	All	All	Present	AT4G15520
N0.HOG0007423	All	All	Present	AT1G75140, AT1G19370
N0.HOG0009168	All	All	Present
N0.HOG0010157	All	All	Present
N0.HOG0000640	All	All	Present	SHM2, STM, SHMT1, SHM1
N0.HOG0001577	All	All	Present	ATAPP1, APP1
N0.HOG0001630	All	All	Present
N0.HOG0001690	All	All	Present
N0.HOG0001932	All	All	Present	GOX1, GOX2, GOX3, HAOX1, HAOX2
N0.HOG0002459	All	All	Present	ABC1K3
N0.HOG0002687	All	All	Present	AT4G29590
N0.HOG0003155	All	All	Present	FADC, SFD4, FAD6
N0.HOG0003562	All	All	Present	BCH1, chy1, B1, BETA-OHASE 1, ...
N0.HOG0003876	All	All	Present	GLDP2, AtGLDP2, GLDP1, AtGLDP1
N0.HOG0003892	All	All	Present	ATSCO1/CPEF-G, ATSCO1, SCO1
N0.HOG0004550	All	All	Present	AT3G48070, AT5G62910, AT1G7487...
N0.HOG0005470	All	All	Present	GLU2, GLUS, FD-GOGAT, GLS1, GL...
N0.HOG0005609	All	All	Present	AT5G05200
N0.HOG0005919	All	All	Present	PDS3, PDE226, PDS
N0.HOG0008017	All	All	Present	AT1G44920
N0.HOG0000218	All	All	Present	CYP21-1, CYP21-2, ATCYP5, CYP5...
N0.HOG0000360	All	All	Present	GSTF11, ATGSTF6, ATGSTF11, GST...
N0.HOG0000468	All	All	Present	EDR2
N0.HOG0000805	All	All	Present	SK10, ASK10, ASK7, SK7, ASK8, ...
N0.HOG0001840	All	All	Present	PT, AtAMP1, HPT, COP2, MFO1, A...
N0.HOG0001904	All	All	Present	SIP2, RS2, AtSIP2, AtSIP1, RS1...
N0.HOG0004952	All	All	Present	HYD1, MAD4
N0.HOG0005307	All	All	Present	PIN1AT
N0.HOG0005998	All	All	Present	AT5G61450
N0.HOG0006389	All	All	Present	GSAM, GSA2, GSA1
N0.HOG0006965	All	All	Present	CTI1
N0.HOG0007291	All	All	Present	MBS1, MBS2
N0.HOG0007723	All	All	Present	AT1G53710
N0.HOG0009860	All	All	Present	AT1G51080
N0.HOG0000240	All	All	Present	MAGL14, MAGL16, CSE, LysoPL2, ...
N0.HOG0000292	All	All	Present	ATRABA2A, ATRAB-A2A, ATRAB11C,...
N0.HOG0000337	All	All	Present	ARF3, ARL1, ATARL1, ATARFA1B, ...
N0.HOG0000422	All	All	Present	XUT1, RHS8, AtMUR3, MUR3, KAM1...
N0.HOG0000456	All	All	Present	ATCSLA2, CSLA2, CSLA02, ATCSLA...
N0.HOG0000531	All	All	Present	ICA
N0.HOG0000644	All	All	Present	ATRABD1, ATFP8, RABD1, RAB1C, ...
N0.HOG0001257	All	All	Present	BPL2, IRP3, BPL1, BPL5, BPA1, ...
N0.HOG0001830	All	All	Present	RHM1, ATRHM1, ROL1, MUM4, ATRH...
N0.HOG0001901	All	All	Present
N0.HOG0002011	All	All	Present
N0.HOG0004520	All	All	Present	epsilon1-COP, epsilon2-COP
N0.HOG0000953	All	All	Present	ckl5, CKL2, CKL1, CK1, ckl12
N0.HOG0001018	All	All	Present	CBP60c, CBP60d, CBP60b, CBP60e...
N0.HOG0001584	All	All	Present	BRR2a, emb1507, BRR2, BRR2b
N0.HOG0003042	All	All	Present	EIF4G, CUM2
N0.HOG0003277	All	All	Present	XPB2, ATXPB2, ATXPB1, XPB1
N0.HOG0003290	All	All	Present	ATEIF3C-1, EIF3C, EIF3C-1, TIF...
N0.HOG0003407	All	All	Present	FC1, ATFC-I, FC-I, FC2, FC-II,...
N0.HOG0003956	All	All	Present	eIF5B1
N0.HOG0004051	All	All	Present	AT2G25500, AT5G66550, AT5G4277...
N0.HOG0004553	All	All	Present	PRT1
N0.HOG0004973	All	All	Present	SSRP1, HMG, ATHMG, NFD
N0.HOG0007760	All	All	Present	FtsHi2, EMB2083
N0.HOG0008231	All	All	Present	EMB1047, FTSH12, EMB36, EMB156
N0.HOG0008241	All	All	Present	AT1G75200
N0.HOG0001005	All	All	Present	SGB1
N0.HOG0001468	All	All	Present	ARAC9, ATROP8, ROP8, ARAC8, AT...
N0.HOG0001814	All	All	Present
N0.HOG0001889	All	All	Present	NAIP3, NAIP2, NAIP1
N0.HOG0002263	All	All	Present	AT1G71810
N0.HOG0003364	All	All	Present	AT3G19900
N0.HOG0003512	All	All	Present	PMIR1, PMIR2
N0.HOG0003752	All	All	Present	PGR5-LIKE A, PGRL1B
N0.HOG0004104	All	All	Present	RSH1, ATRSH1, AT-RSH1
N0.HOG0004530	All	All	Present	ABAR, CHLH, GUN5, CCH, CCH1
N0.HOG0004751	All	All	Present	CH1, ATCAO, CAO
N0.HOG0005654	All	All	Present	PHT4;5
N0.HOG0009412	All	All	Present
N0.HOG0009785	All	All	Present
N0.HOG0000104	All	All	Present	XET, XTH33, XTR2, ATXTH28, EXG...
N0.HOG0000175	All	All	Present	KINESIN-12B, PAKRP1L, KINESIN-...
N0.HOG0001229	All	All	Present	CSD1, AtSOD1, SOD1, CSD3, CSD2...
N0.HOG0001291	All	All	Present	FQR1
N0.HOG0003028	All	All	Present	CRT2, AtCRT1b, CRT1b, AtCRT1a,...
N0.HOG0003206	All	All	Present	AT4G27240, AT5G54630, AT1G1149...
N0.HOG0003279	All	All	Present	CP12, CP12-1, CP12, CP12-2, CP...
N0.HOG0003788	All	All	Present	PnsL4, FKBP16-2, ATFKBP13, FKB...
N0.HOG0005503	All	All	Present	SDRA, IBR1
N0.HOG0005537	All	All	Present	AT2G20690
N0.HOG0006992	All	All	Present	NUDT9, ATNUDT9, NUDX9, AtNUDX9
N0.HOG0010185	All	All	Present	AT4G36440
N0.HOG0000646	All	All	Present	ARR16, RR16, RR17, ARR17, ARR3...
N0.HOG0002149	All	All	Present	emb2171, RPL23
N0.HOG0002234	All	All	Present	RPS15, RPS15E
N0.HOG0002835	All	All	Present	RPL12C
N0.HOG0002936	All	All	Present	AT4G18100, AT5G46430
N0.HOG0003388	All	All	Present	EMB2296
N0.HOG0003503	All	All	Present	AT4G16720, AT4G17390
N0.HOG0001275	All	All	Present	CYCB3;1, CYC1, CYCB1, CYCB1;1,...
N0.HOG0001618	All	All	Present	TPX2, AtTPX2, TPXL7, MD60, TPX...
N0.HOG0001719	All	All	Present	NACK2, TES, ATNACK2, ATNACK1, ...
N0.HOG0002447	All	All	Present	EOL1, MLS
N0.HOG0003345	All	All	Present	RASD1
N0.HOG0003962	All	All	Present	SWAP70, AtSWAP70
N0.HOG0004295	All	All	Present	SGA1, ASF1B, SGA01, SP7, AtSP7...
N0.HOG0005016	All	All	Present	ORC6, ATORC6
N0.HOG0005655	All	All	Present	ATGEX1, GEX1
N0.HOG0006164	All	All	Present	POLD4
N0.HOG0007958	All	All	Present	AT3G27640
N0.HOG0009538	All	All	Present
N0.HOG0000943	All	All	Present	GPXL6, PHGPX, LSC803, ATGPX6, ...
N0.HOG0001017	All	All	Present	TPPB, ATTPPB, TPPC, TPPJ, TPPI...
N0.HOG0001024	All	All	Present	AAT3, ATAAT1, ASP5
N0.HOG0002018	All	All	Present	ABCI19, ATNAP4, ATNAP2, POP1, ...
N0.HOG0002019	All	All	Present	ABCI20, NAP9, ATNAP9
N0.HOG0002489	All	All	Present	DGD1, ATTS02, DGD2
N0.HOG0002616	All	All	Present
N0.HOG0003744	All	All	Present	PSY
N0.HOG0004566	All	All	Present	AT1G09195
N0.HOG0004924	All	All	Present	AtSPS1, SPS1, AtSPS2, SPS2
N0.HOG0005313	All	All	Present	ACL5
N0.HOG0006559	All	All	Present	VTC3
N0.HOG0007118	All	All	Present	CRY3
N0.HOG0007235	All	All	Present	AT2G21960
N0.HOG0007681	All	All	Present	AT5G19850
N0.HOG0000113	All	All	Present	BBX24, STO, BBX25, STH, LZF1, ...
N0.HOG0000114	All	All	Present	BBX28, BBX29, AtBBX32, BBX32, ...
N0.HOG0000619	All	All	Present	THRUMIN1
N0.HOG0000924	All	All	Present	ATCOP1, COP1, DET340, EMB168, ...
N0.HOG0002421	All	All	Present	NIG, AGD14, ZIGA4
N0.HOG0005238	All	All	Present	AT5G62140
N0.HOG0005363	All	All	Present	QS, OLD5, SUFE3
N0.HOG0005431	All	All	Present	CRSH, ATCRSH
N0.HOG0008651	All	All	Present	AT2G42975
N0.HOG0000145	All	All	Present	GFR, WDY, APL, PHL2, UNE16, PH...
N0.HOG0000545	All	All	Present	GALT9, GALT7, HPGT1, HPGT3, HP...
N0.HOG0000971	All	All	Present	PTAC8, PSI-P, PSAP, CURT1B, TM...
N0.HOG0001041	All	All	Present	WOX9A, STIP, HB-3, WOX9, WOX9B...
N0.HOG0006867	All	All	Present	AT3G09580
N0.HOG0008530	All	All	Present
N0.HOG0010916	All	All	Present
N0.HOG0000658	All	All	Present	AOR
N0.HOG0000759	All	All	Present	SLN
N0.HOG0000983	All	All	Present	ATB2
N0.HOG0001081	All	All	Present	AT5G19870, AT1G55240, AT1G5523...
N0.HOG0001974	All	All	Present	AT1G03370, AT5G50170
N0.HOG0002040	All	All	Present	ATRBL10, ATRBL7, RBL8, AtRBL8,...
N0.HOG0002569	All	All	Present	AT5G27280
N0.HOG0003589	All	All	Present	ATSC35, At-SC35, SC35
N0.HOG0004509	All	All	Present	PHS1, PyrR
N0.HOG0006375	All	All	Present	AT5G24490
N0.HOG0007660	All	All	Present	AT3G15520
N0.HOG0008206	All	All	Present	AT3G54750
N0.HOG0009286	All	All	Present
N0.HOG0001914	All	All	Present	CTPS3, CTPS4, CTPS1, CTPS5, em...
N0.HOG0002033	All	All	Present	AtMTR4, MTR4
N0.HOG0002258	All	All	Present	EMB2777, EMB2796, THAL
N0.HOG0003714	All	All	Present	RH27
N0.HOG0003924	All	All	Present	AT1G69070
N0.HOG0004301	All	All	Present	TOZ
N0.HOG0004403	All	All	Present	AT1G42440
N0.HOG0004552	All	All	Present	RBL, NOC2, AtNOC2
N0.HOG0005235	All	All	Present	AtNUFIP, NUFIP
N0.HOG0005500	All	All	Present	APUM24, PUM24
N0.HOG0005847	All	All	Present	SWA1, EDA13, EDA19
N0.HOG0006012	All	All	Present	AT5G14050
N0.HOG0006355	All	All	Present	atPEIP2, AtPEP2
N0.HOG0006383	All	All	Present	NSN1
N0.HOG0006852	All	All	Present	NOB1, AtNOB1
N0.HOG0006900	All	All	Present	AT5G57120
N0.HOG0006910	All	All	Present	AT5G04600
N0.HOG0006932	All	All	Present	NOC4, EMB2762
N0.HOG0007728	All	All	Present	AT2G18900, AT3G26480
N0.HOG0000752	All	All	Present	ABO6
N0.HOG0001181	All	All	Present	AAD3, AAD2, AAD4, AAD5, AAD1, ...
N0.HOG0002194	All	All	Present	NHX8, ATNHX8, ATNHX7, ATSOS1, ...
N0.HOG0002785	All	All	Present	3-PGDH, PGDH3, EDA9, PGDH1, PG...
N0.HOG0002885	All	All	Present	ATGGH3, GGH3, GGH2, ATGGH2, AT...
N0.HOG0004759	All	All	Present	AtDPE1, DPE1
N0.HOG0004922	All	All	Present	ATMTN2, MTN2, MTAN2, ATMTAN2, ...
N0.HOG0006140	All	All	Present	THIC, PY
N0.HOG0006876	All	All	Present	NADP-MDH
N0.HOG0007074	All	All	Present
N0.HOG0008103	All	All	Present	AT5G42850
N0.HOG0009030	All	All	Present
N0.HOG0001492	All	All	Present	RGP5, RGP4, RGP, RGP3
N0.HOG0002582	All	All	Present	NCLPP3, CLPP3, CLPP4, NCLPP4
N0.HOG0003031	All	All	Present	PSAD-2, PSAD1, PSAD-1
N0.HOG0003783	All	All	Present	LIL3:1, LIL3:2
N0.HOG0003930	All	All	Present	PSAK
N0.HOG0004188	All	All	Present	ABP, ABP1
N0.HOG0005004	All	All	Present	VTC4, GPP
N0.HOG0006530	All	All	Present	AT1G72020
N0.HOG0006751	All	All	Present	KV-BETA1, KAB1
N0.HOG0006879	All	All	Present	PSRP3/2, PSRP3/1
N0.HOG0007038	All	All	Present	AT5G47890
N0.HOG0007145	All	All	Present	PDF1A, ATDEF1
N0.HOG0007742	All	All	Present	ATDAD1, DAD2
N0.HOG0000466	All	All	Present	MYBC1, LUX, PCL1, BOA
N0.HOG0000766	All	All	Present	ROS4, IDM1
N0.HOG0001881	All	All	Present	BCHB
N0.HOG0002490	All	All	Present	KCBP, PKCBP, ZWI
N0.HOG0003193	All	All	Present	HULK2, SL3, HULK3, SL4, ART1, ...
N0.HOG0003225	All	All	Present	ALY2, ATALY2, ALY1, ATALY1, AL...
N0.HOG0003666	All	All	Present	ATATM, PIG1, ATM
N0.HOG0003839	All	All	Present	SPT6, SPT6L, GTB1
N0.HOG0004210	All	All	Present	AT3G08020, AT3G52100
N0.HOG0004315	All	All	Present	AT4G30990
N0.HOG0004808	All	All	Present	TRA1a, TRA1b
N0.HOG0006763	All	All	Present	IDAP1, HDP1, EMB2788
N0.HOG0008150	All	All	Present	emb1011, LNO1
N0.HOG0009657	All	All	Present	FYVE4
N0.HOG0000127	All	All	Present	MAPKKK3, MAP3KA, EMB71, MAPKKK...
N0.HOG0003087	All	All	Present	MDN1, AtMDN1
N0.HOG0004230	All	All	Present	KAM2, MTV12, SGR8, GRV2
N0.HOG0004807	All	All	Present	chr13, SRCAP, PIE1
N0.HOG0004888	All	All	Present	MOS1
N0.HOG0005576	All	All	Present	ATG2, ATATG2, PEUP1
N0.HOG0006179	All	All	Present	UPF2
N0.HOG0006212	All	All	Present	AT5G58410
N0.HOG0006405	All	All	Present	AT5G56730
N0.HOG0007340	All	All	Present	AT3G50370
N0.HOG0000044	All	All	Present	CRK8
N0.HOG0000346	All	All	Present	BIP3, HSP70, ATHSP70, HSC70-4,...
N0.HOG0000434	All	All	Present
N0.HOG0001063	All	All	Present	ATHSP101, HSP101, HOT1, CLPB2
N0.HOG0002351	All	All	Present	ATCPN21, CPN20, CPN21, CHCPN10...
N0.HOG0002494	All	All	Present
N0.HOG0002570	All	All	Present	AT1G68730
N0.HOG0003522	All	All	Present	HSP91, AtHsp70-14, Hsp70-15, A...
N0.HOG0004669	All	All	Present	AT3G56510
N0.HOG0006770	All	All	Present	ATRBL10, RBL14, ATRBL14, RBL10
N0.HOG0007665	All	All	Present	PDIL2-2, ATPDI10, ATPDIL2-2, P...
N0.HOG0000086	All	All	Present	TIP4;1, TIP2;2, DELTA-TIP2, AT...
N0.HOG0000769	All	All	Present	AtHSD5, HSD5, HSD1, ATHSD1, HS...
N0.HOG0002643	All	All	Present	AT-E1 ALPHA, E1 ALPHA, IAR4L, ...
N0.HOG0003782	All	All	Present	AT5G51010
N0.HOG0005321	All	All	Present	ATEGY3, EGY3
N0.HOG0008661	All	All	Present
N0.HOG0000156	All	All	Present	ETR, EIN1, RDO3, ETR1, AtETR1,...
N0.HOG0001724	All	All	Present	E1-OGDH1, E1-OGDH2
N0.HOG0001793	All	All	Present	ASML2, CCT101
N0.HOG0002265	All	All	Present	ATG1a, ATG1c, ATG1b
N0.HOG0004128	All	All	Present	ROG2, TRAPPC11
N0.HOG0004311	All	All	Present	APP1
N0.HOG0004943	All	All	Present	MEE5, CLO, GFA1
N0.HOG0005274	All	All	Present	AT1G70770, AT1G23170, AT2G1807...
N0.HOG0005354	All	All	Present	MEE50, ZIX
N0.HOG0005420	All	All	Present	SPHK2, SPHK1
N0.HOG0005621	All	All	Present	AT3G54440
N0.HOG0005884	All	All	Present	AT1G69680
N0.HOG0006077	All	All	Present	PLAI
N0.HOG0007575	All	All	Present	AT2G41960, AT3G58050
N0.HOG0008208	All	All	Present	GUN1
N0.HOG0009917	All	All	Present	AT1G27110, AT1G27150
N0.HOG0000624	All	All	Present	RAY1
N0.HOG0000677	All	All	Present	SGR5, ATIDD15, IDD15, IDD14alp...
N0.HOG0000711	All	All	Present	LHY1, LHY, CCA1, AtCCA1, EPR1,...
N0.HOG0001044	All	All	Present	GAE1, GAE6, GAE2, GAE3, GAE4, ...
N0.HOG0002163	All	All	Present	CIP7
N0.HOG0003469	All	All	Present	PDK, ATPDHK
N0.HOG0005591	All	All	Present	RTS3, IREG3, ATIREG3, MAR1, FP...
N0.HOG0000309	All	All	Present	GAUT10, LGT4, GAUT11
N0.HOG0000736	All	All	Present	ATFRO7, FRO7, ATFRO6, FRO6, FR...
N0.HOG0001346	All	All	Present	ATBXL4, XYL4, ATBX3, BX3, ATBX...
N0.HOG0001362	All	All	Present	COPT3, COPT1, COPT6, COPT2, CO...
N0.HOG0001809	All	All	Present	NTMC2T6, NTMC2TYPE6, NTMC2TYPE...
N0.HOG0001846	All	All	Present	AtVHP1;1, AtAVP1, ATAVP3, AVP-...
N0.HOG0003232	All	All	Present	CRSH
N0.HOG0006169	All	All	Present
N0.HOG0006762	All	All	Present	ECHIA, E-COAH-2
N0.HOG0008699	All	All	Present	AT5G24130
N0.HOG0000162	All	All	Present	AtABCB4, MDR4, ATPGP4, PGP4, A...
N0.HOG0000225	All	All	Present	OXI1, AGC2, AtOXI1, AGC2-1, UC...
N0.HOG0000909	All	All	Present	A/N-InvE, At-A/N-InvE, INV-E, ...
N0.HOG0000912	All	All	Present	AT5G35930
N0.HOG0001554	All	All	Present	DUET, MMD1, MS1
N0.HOG0004631	All	All	Present	HIRA
N0.HOG0007320	All	All	Present	AT4G36530
N0.HOG0007647	All	All	Present	NFRKB3, NFRKB1
N0.HOG0000446	All	All	Present	ATPAP23, PAP23, PAP15, ATPAP15...
N0.HOG0000649	All	All	Present	GlcAT14C, UNE7, GlcAT14A, GlcA...
N0.HOG0000777	All	All	Present	ATSEH, SEH, AtEH1
N0.HOG0001108	All	All	Present	ATPAP1, ATLPP1, PAP1, LPP1, LP...
N0.HOG0001369	All	All	Present	PAP17, ATACP5, ATPAP17, PAP7, ...
N0.HOG0001441	All	All	Present	HVA22J, HVA22G, HVA22H
N0.HOG0003059	All	All	Present	MMZ2, UEV1B, MMZ1, UEV1A, MMZ3...
N0.HOG0003778	All	All	Present	AT5G57170, MDL1, MDL3, MDL2
N0.HOG0004886	All	All	Present	UBC13B, AtUBC36, UBC36, UBC13A...
N0.HOG0005050	All	All	Present	ATDEF2, DEF2, PDF1B
N0.HOG0005246	All	All	Present	PCB2, DVR
N0.HOG0005917	All	All	Present	AT1G01210, AT4G07950
N0.HOG0007265	All	All	Present	AT5G27560
N0.HOG0007982	All	All	Present	FKBP12, ATFKBP12, FKP12
N0.HOG0000891	All	All	Present	LACS1, CER8, LACS2, LRD2, LACS...
N0.HOG0003016	All	All	Present	RANGAP2, ATRANGAP1, RANGAP1
N0.HOG0003895	All	All	Present
N0.HOG0004575	All	All	Present	ATP58IPK, P58IPK
N0.HOG0004881	All	All	Present	PDK2, PDK1, ATPDK1
N0.HOG0005247	All	All	Present	GLTP, ACD11
N0.HOG0005466	All	All	Present	PAHX
N0.HOG0006181	All	All	Present	CER10, GLH6, ATTSC13, ECR, TSC...
N0.HOG0007231	All	All	Present	ERDJ3B, ATERDJ3B
N0.HOG0007614	All	All	Present	AT1G72640
N0.HOG0007655	All	All	Present	RPN13
N0.HOG0008700	All	All	Present
N0.HOG0009910	All	All	Present
N0.HOG0010453	All	All	Present
N0.HOG0000804	All	All	Present	AtGALT2, GALT2, GALT4, GALT5, ...
N0.HOG0001406	All	All	Present	RGIL6
N0.HOG0002159	All	All	Present	UUAT1, UUAT3
N0.HOG0002297	All	All	Present	UTr7
N0.HOG0003395	All	All	Present	AT1G80290
N0.HOG0005322	All	All	Present	NEF1
N0.HOG0006759	All	All	Present	RPN2, HAP6
N0.HOG0006960	All	All	Present	AT3G26730
N0.HOG0011246	All	All	Present
N0.HOG0001025	All	All	Present	YLS4, ASP3, AAT2, ASP2, ASP4, ...
N0.HOG0001060	All	All	Present	AtRH20, RH20, RH30
N0.HOG0001818	All	All	Present	ATARD4, ARD4, ARD3, ARD, ATARD...
N0.HOG0002036	All	All	Present	AtULP1a, ULP1A, ELS1, ULP1B, E...
N0.HOG0002214	All	All	Present	SDH2-1, SDH2-2, SDH2-3
N0.HOG0003084	All	All	Present	UBC14, UBC13, ATUBC7, UBC7
N0.HOG0003151	All	All	Present
N0.HOG0004204	All	All	Present	PAM18-1, PAM18-2, PAM18-3
N0.HOG0006028	All	All	Present	TAF11b, TAF11
N0.HOG0006704	All	All	Present	AT5G01350
N0.HOG0007632	All	All	Present
N0.HOG0008453	All	All	Present	AT2G44870
N0.HOG0008493	All	All	Present	AT2G35360
N0.HOG0002619	All	All	Present	SNF7, VPS32, SNF7
N0.HOG0003577	All	All	Present	PUMPKIN
N0.HOG0004126	All	All	Present	AT2G25670, AT4G32610
N0.HOG0004422	All	All	Present	EMB2782, AtSMC5, SMC5
N0.HOG0005706	All	All	Present	SWC4, ATSWC4
N0.HOG0005890	All	All	Present	AtTRM4e, TRM4e
N0.HOG0006419	All	All	Present	AT4G28740
N0.HOG0006746	All	All	Present	AT4G20150
N0.HOG0008223	All	All	Present	AT2G20390
N0.HOG0008251	All	All	Present	AtENGase85A, ENGase85A, AtENGa...
N0.HOG0000744	All	All	Present	ZFN2, ZFN1, PNT1, ZFN3, HUA1
N0.HOG0001498	All	All	Present	ATSUS6, SUS6, ATSUS5, SUS5, AT...
N0.HOG0001659	All	All	Present	KINgamma, KING1
N0.HOG0001973	All	All	Present	EMB1075, ATSDC1, SDC1
N0.HOG0002067	All	All	Present	PRCE3
N0.HOG0002237	All	All	Present	ERD7
N0.HOG0003368	All	All	Present	SFR2, ATSFR2
N0.HOG0003794	All	All	Present	MEE11, RIFP1
N0.HOG0003952	All	All	Present	SEIPIN2, SEIPIN3, SEIPIN1
N0.HOG0004519	All	All	Present	AT3G44380
N0.HOG0005211	All	All	Present	AT5G43140, AT2G14860, AT4G3390...
N0.HOG0008141	All	All	Present	AT1G09870
N0.HOG0001329	All	All	Present	IDH-III, IDH2, IDH-II, IDH-I, ...
N0.HOG0003509	All	All	Present	ATCOX6B2, COX6B
N0.HOG0004299	All	All	Present	VATG3, AVMA10, VMA10, VHA-G2, ...
N0.HOG0004646	All	All	Present	AtMtATP6
N0.HOG0005606	All	All	Present	ATP5
N0.HOG0005753	All	All	Present	ATPQ, ATPd
N0.HOG0006200	All	All	Present	AtGRXS14, ATGRXCP, CXIP1
N0.HOG0006628	All	All	Present	VHA-F
N0.HOG0006694	All	All	Present	PMM, ATPMM
N0.HOG0007098	All	All	Present	APX4, TL29
N0.HOG0007226	All	All	Present	LPA3
N0.HOG0007276	All	All	Present	NDH-M, NdhM
N0.HOG0007436	All	All	Present	MGP1, PHI1
N0.HOG0007612	All	All	Present	LSMT-L
N0.HOG0007699	All	All	Present
N0.HOG0007900	All	All	Present	mTERF12
N0.HOG0000335	All	All	Present
N0.HOG0000484	All	All	Present	AtGABP, GABP, BAT1
N0.HOG0001209	All	All	Present	XBAT32, XBAT33
N0.HOG0001259	All	All	Present	UAFT2
N0.HOG0002015	All	All	Present	HPPR2, HPPR4, HPPR3, HPR3
N0.HOG0002786	All	All	Present	PGL3, EMB2024, PGL2, PGL5, PGL...
N0.HOG0003669	All	All	Present	AT3G44100, AT3G11780, AT5G0648...
N0.HOG0004974	All	All	Present	AT1G15740
N0.HOG0005406	All	All	Present	FCLY
N0.HOG0005623	All	All	Present	FAC31, EMB2768
N0.HOG0006219	All	All	Present	AT5G38360
N0.HOG0007670	All	All	Present	AT2G32520
N0.HOG0000414	All	All	Present
N0.HOG0000532	All	All	Present	BAT5, BASS5, BASS6, RST1, CER1...
N0.HOG0001579	All	All	Present	mtE2-1, LTA3, mtE2-3, mtE2-2
N0.HOG0003396	All	All	Present	TRP5, JDL1, WEI2, ASA1, AMT1, ...
N0.HOG0003961	All	All	Present	IBR3
N0.HOG0004448	All	All	Present	GSM1, MAM1, IMS3, MAM-L, MAM3,...
N0.HOG0004543	All	All	Present	YAK1
N0.HOG0004568	All	All	Present	FMT, NOXY38, FRIENDLY
N0.HOG0005893	All	All	Present	TOR
N0.HOG0007426	All	All	Present	MED13, GCT, MAB2
N0.HOG0008012	All	All	Present	NTP9, MEE44
N0.HOG0008795	All	All	Present
N0.HOG0000582	All	All	Present	UBC37, UBC31, UBC12, UBC30, UB...
N0.HOG0002131	All	All	Present	AT4G25900, AT5G57330, AT3G6161...
N0.HOG0002269	All	All	Present	RABG3A, ATRABG3A, RABG3B, RAB7...
N0.HOG0003246	All	All	Present	SAG24, RPL10C, RPL10A, SAC52, ...
N0.HOG0004262	All	All	Present	RPT3
N0.HOG0004313	All	All	Present	TBP2, ATTBP2, TFIID-1, TBP1
N0.HOG0004463	All	All	Present	GRXS15, ATGRX4, GRX4
N0.HOG0004963	All	All	Present	AT5G06360
N0.HOG0004977	All	All	Present	AT2G36260, AT2G16710
N0.HOG0005020	All	All	Present	RPL24C
N0.HOG0005165	All	All	Present	EMB2769, CWC15
N0.HOG0005527	All	All	Present	atBRX1-2, atBRX1-1
N0.HOG0005697	All	All	Present	PBD1, PRCGB, PBD2
N0.HOG0006082	All	All	Present	MEE49
N0.HOG0006733	All	All	Present	ATO
N0.HOG0007825	All	All	Present	BET5, AtBET5
N0.HOG0008100	All	All	Present	AT4G12760
N0.HOG0008947	All	All	Present
N0.HOG0000269	All	All	Present	ARF16, ARF10, ARF17, ARF4, ARF...
N0.HOG0000399	All	All	Present	M3Kdelta1, MKD1, EDR1, ATEDR1,...
N0.HOG0000507	All	All	Present	CKI1, ATHK1, HK1, AHK1
N0.HOG0000788	All	All	Present	AtGRF3, GRF3, GRF4, AtGRF4, At...
N0.HOG0001635	All	All	Present	TRR14, PTAC18
N0.HOG0002399	All	All	Present	AtTAT2, TAT2, RSA1, RTY1, RTY,...
N0.HOG0003866	All	All	Present	REC1, FLL2, REC2, REC3
N0.HOG0004190	All	All	Present	CAC3
N0.HOG0004650	All	All	Present	GC5
N0.HOG0006022	All	All	Present	TGD1, ABCI14
N0.HOG0000136	All	All	Present	CAM9, ATCML9, CML9, TCH3, CML1...
N0.HOG0002676	All	All	Present	AT3G04890, AT2G46100
N0.HOG0002803	All	All	Present	AT2G03350, AT5G37070, AT3G0889...
N0.HOG0002950	All	All	Present	HIT4
N0.HOG0003397	All	All	Present	CAF1j, CAF1k, CAF1i
N0.HOG0003757	All	All	Present	RANBP1, SIRANBP
N0.HOG0003877	All	All	Present	UFD1
N0.HOG0003959	All	All	Present	PAC1
N0.HOG0004441	All	All	Present	ATBET11, MTV15, BS14A, BET11, ...
N0.HOG0005156	All	All	Present	MED31
N0.HOG0005191	All	All	Present	EngD-1
N0.HOG0005842	All	All	Present	ISPH, CLB6, HDR
N0.HOG0005977	All	All	Present	AT2G42780
N0.HOG0006341	All	All	Present	NAA10
N0.HOG0006844	All	All	Present	AT1G62850
N0.HOG0000521	All	All	Present	AHA4, HA4, HA11, AHA11, AHA7, ...
N0.HOG0000608	All	All	Present	BFT, ATC, TFL1, TFL-1, RSB8, F...
N0.HOG0000745	All	All	Present	XTH11
N0.HOG0001541	All	All	Present	ATATH7, ATH7, ABCA8, ABCA10, A...
N0.HOG0000598	All	All	Present	Lhca5, LHCA4, CAB4
N0.HOG0001049	All	All	Present	METK1, SAM-1, AtSAM1, SAM1, MA...
N0.HOG0001771	All	All	Present	CYP97A3, LUT5, LUT1, CYP97C1
N0.HOG0001888	All	All	Present	PYR6
N0.HOG0003190	All	All	Present	CYT1, EMB101, GMP1, VTC1, SOZ1
N0.HOG0003403	All	All	Present	AT1G28350, AT2G33840
N0.HOG0003450	All	All	Present	Sec. 61-alpha1
N0.HOG0004095	All	All	Present	MPPBETA
N0.HOG0004111	All	All	Present	ACLA2, ACLA-2, ACLA-1, ACLA-3
N0.HOG0004898	All	All	Present	SAMC1, SAMT1, SAMC2
N0.HOG0004909	All	All	Present	beta2-COP, beta1-COP
N0.HOG0005400	All	All	Present	gamma2-COP
N0.HOG0005495	All	All	Present	KJC1, KJC2
N0.HOG0006240	All	All	Present	DET3, ATVHA-C
N0.HOG0006699	All	All	Present	PDE129, DXR
N0.HOG0000153	All	All	Present	MPSR1, SNIPER2, SNIPER1, USR1,...
N0.HOG0001296	All	All	Present	CYCT1;3, CYCT1;2, CYCT1;1, CYC...
N0.HOG0004340	All	All	Present	REIL2, FZF, STCH4, REIL1
N0.HOG0006221	All	All	Present	MAS2
N0.HOG0006489	All	All	Present	STA1, EMB2770
N0.HOG0007895	All	All	Present	ROS3
N0.HOG0000093	All	All	Present	NFP7, NRT1, AtNPF7, NPF7, AtNP...
N0.HOG0000478	All	All	Present	AT1G06500
N0.HOG0001189	All	All	Present	ATRAD51, RAD51
N0.HOG0002209	All	All	Present	KHZ1, KHZ2
N0.HOG0003035	All	All	Present	ATTOPII, TOPII
N0.HOG0003561	All	All	Present
N0.HOG0004193	All	All	Present	ALPHA-SNAP2, ASNAP, ALPHA-SNAP...
N0.HOG0004786	All	All	Present	CDC6b, ATCDC6, CDC6
N0.HOG0004895	All	All	Present	ATSMC4, SMC3, SMC4, ATCAP-C, A...
N0.HOG0001146	All	All	Present	ADF3, atadf, ADF1, ATADF1, ATA...
N0.HOG0001859	All	All	Present	PFA-DSP3, AtPFA-DSP3, AtPFA-DS...
N0.HOG0002859	All	All	Present	AT.EIF4E1, EIF4E, eIF4E1, CUM1...
N0.HOG0003162	All	All	Present	MTV1
N0.HOG0003217	All	All	Present	AT1G21065
N0.HOG0003615	All	All	Present	EIF2 BETA, EMB1401, eIF-2bs
N0.HOG0003766	All	All	Present	AT5G61970
N0.HOG0005533	All	All	Present	AT1G10580
N0.HOG0005829	All	All	Present	IMPA-9
N0.HOG0005946	All	All	Present	E37, VTE3, IEP37, APG1
N0.HOG0006608	All	All	Present	MAF1
N0.HOG0007077	All	All	Present	LUC7RL
N0.HOG0008187	All	All	Present
N0.HOG0000204	All	All	Present	AT3G26560
N0.HOG0001046	All	All	Present	PCK1, PEPCK, PCK2, PEPCK
N0.HOG0001050	All	All	Present	ACX6, ATACX3, ACX3, ACX5, ATAC...
N0.HOG0001444	All	All	Present
N0.HOG0001729	All	All	Present	ATBM1C, AtRING1B, AtBMI1B, ATD...
N0.HOG0002408	All	All	Present	MUR4, HSR8, UXE1, MEE25, DUR
N0.HOG0002947	All	All	Present	NPC1, NPC2, NPC3, NPC5, AtNPC4...
N0.HOG0003000	All	All	Present	AT1G78140, AT2G41040
N0.HOG0004145	All	All	Present	XBAT35, XBAT34
N0.HOG0004415	All	All	Present	NQR
N0.HOG0004477	All	All	Present	RPT1A
N0.HOG0004728	All	All	Present	AT1G49380
N0.HOG0005398	All	All	Present	EXT-like, LIP5
N0.HOG0006839	All	All	Present	DELTA-OAT
N0.HOG0008122	All	All	Present
N0.HOG0000059	All	All	Present	TBL18, YLS7, TBL17, TBL25, MOA...
N0.HOG0000740	All	All	Present	RFA8, RFA9, RSL1, RFA6, RFA7, ...
N0.HOG0001226	All	All	Present	MLK3, PPK4, AEL1, AEL4, MLK1, ...
N0.HOG0002882	All	All	Present	MHK
N0.HOG0002953	All	All	Present	LCB2, SPT1, ATSPT1
N0.HOG0003285	All	All	Present	AT-RSH3, RSH3, ATRSH3, AT-RSH2...
N0.HOG0003958	All	All	Present	GCS
N0.HOG0004816	All	All	Present	PPI1
N0.HOG0006222	All	All	Present	TGH
N0.HOG0009720	All	All	Present	AT5G02710
N0.HOG0000883	All	All	Present	RCI2A, LTI6b, RCI2B
N0.HOG0001105	All	All	Present	NDA1, ATNDI1, NDA2
N0.HOG0001969	All	All	Present	ATSPS4F, AtSPSC, SPSC, SPS4F, ...
N0.HOG0003165	All	All	Present	AT3G03341
N0.HOG0005325	All	All	Present	DG238
N0.HOG0007944	All	All	Present	LESV
N0.HOG0009192	All	All	Present
N0.HOG0009390	All	All	Present
N0.HOG0000154	All	All	Present	RHC1A, GARU, BTL01, RZF1, BTL0...
N0.HOG0000509	All	All	Present	ORE15, PLATZ3, PLATZ7, RITF1, ...
N0.HOG0001432	All	All	Present	ATAILP1, AILP1, HUP54
N0.HOG0001538	All	All	Present	AT2G46380, AT3G61670, AT1G0144...
N0.HOG0002187	All	All	Present	COR15A, LEA24
N0.HOG0002589	All	All	Present	AT4G00755
N0.HOG0003023	All	All	Present	PDI
N0.HOG0003161	All	All	Present	AT1G18180, AT1G73650
N0.HOG0004106	All	All	Present	AT2G18245, AT3G19970
N0.HOG0008762	All	All	Present	MEE59
N0.HOG0001232	All	All	Present	LFG5, AtLFG5, GAAP1, LFG1, AtL...
N0.HOG0001395	All	All	Present	FKBP15-1, FKBP15-2
N0.HOG0002012	All	All	Present	TWN3, SOT8, RPS9, PRPS9, RPS9M
N0.HOG0003472	All	All	Present	GSM2-LIKE
N0.HOG0004245	All	All	Present	ECH
N0.HOG0005098	All	All	Present	AT3G50560
N0.HOG0005253	All	All	Present	AT1G15120, AT2G01090
N0.HOG0005324	All	All	Present	AT3G63540
N0.HOG0005362	All	All	Present	AtLPEAT1, LPEAT1
N0.HOG0005758	All	All	Present	AT3G44620, AT3G44485, AT3G4466...
N0.HOG0006041	All	All	Present	EngD-2
N0.HOG0006717	All	All	Present	PPL1
N0.HOG0006921	All	All	Present	AT2G43560
N0.HOG0007134	All	All	Present	NTAQ1
N0.HOG0007307	All	All	Present	UOX
N0.HOG0000067	All	All	Present	CPK13, ATCDPK1, AtCPK10, CDPK1...
N0.HOG0000129	All	All	Present	BGLU47, BGLU46, BGLU45, BGLU11...
N0.HOG0002327	All	All	Present	7TM5
N0.HOG0002719	All	All	Present	ATPGLP2, ATPK5, PGLP2, ATPGLP1...
N0.HOG0002890	All	All	Present
N0.HOG0003785	All	All	Present	CPK28, CPK16, CDPK16, AtCDPK16...
N0.HOG0004283	All	All	Present	alpha1-COP
N0.HOG0004439	All	All	Present	COG1
N0.HOG0004559	All	All	Present	AT5G55060
N0.HOG0004727	All	All	Present	AtAARE, AARE
N0.HOG0005108	All	All	Present	AT2G33255
N0.HOG0005194	All	All	Present	COG2
N0.HOG0007360	All	All	Present	HCF244
N0.HOG0009231	All	All	Present	PGI1, PGI
N0.HOG0001040	All	All	Present	STYK, RAF22, RAF28, HT1
N0.HOG0001586	All	All	Present	HEXO2, ATHEX3, HEXO1, ATHEX2, ...
N0.HOG0001807	All	All	Present	ABCG7
N0.HOG0002390	All	All	Present	HEMF1, ATCPO-I, LIN2, hemf2
N0.HOG0002418	All	All	Present	DAHP2, AtDAHP2, DHS2, AtDAHP1,...
N0.HOG0003874	All	All	Present	FUM1, FUM2
N0.HOG0005742	All	All	Present	TWD40-2
N0.HOG0006334	All	All	Present	EDD1, EDD
N0.HOG0006830	All	All	Present	CJD1
N0.HOG0007255	All	All	Present	NDF1, NDH48, PnsB1
N0.HOG0008181	All	All	Present	EMB2458, FtsHi5
N0.HOG0008358	All	All	Present	PSRP6
N0.HOG0000106	All	All	Present	LHCB5
N0.HOG0000599	All	All	Present	LHCA21, Lhca6, LHCA2
N0.HOG0001439	All	All	Present	PSAE-2, PSAE-1
N0.HOG0002078	All	All	Present	PSBW
N0.HOG0002562	All	All	Present	PSAF
N0.HOG0002770	All	All	Present	OEC33, PSBO-2, PSBO2, OEE1, PS...
N0.HOG0002852	All	All	Present	OE23, PSII-P, PSBP-1, OEE2, PS...
N0.HOG0003331	All	All	Present	PSAL
N0.HOG0003633	All	All	Present	LHCA3
N0.HOG0003780	All	All	Present	LHCB4, LHCB4, LHCB8, LHCB4
N0.HOG0005027	All	All	Present	PSI-H, PSAH-2, PSAH2, PSAH-1
N0.HOG0006703	All	All	Present	YCF32, PSBY
N0.HOG0007159	All	All	Present	LHCA1
N0.HOG0000122	All	All	Present	PAB1, PSRP2, PDE322, CP33, CP2...
N0.HOG0000123	All	All	Present	RBGA4, GRP4, AtGRP4, GR-RBP4, ...
N0.HOG0000451	All	All	Present	URGT3, URGT1, URGT2, NST-K1, A...
N0.HOG0001740	All	All	Present	AT5G08570, AT5G63680, AT3G0405...
N0.HOG0002546	All	All	Present	HAP5, CCC1, ATCCC1
N0.HOG0002617	All	All	Present	AT1G64650, AT3G49310, AT4G2772...
N0.HOG0002698	All	All	Present	LTA2, PLE2, EMB3003
N0.HOG0003462	All	All	Present	MHX1, ATMHX, MHX, ATMHX1
N0.HOG0004674	All	All	Present	HCEF1, cfbp1
N0.HOG0005196	All	All	Present	PPH1, TAP38
N0.HOG0006039	All	All	Present	EMB2728, RPE
N0.HOG0007391	All	All	Present	AT5G42370
N0.HOG0008882	All	All	Present
N0.HOG0001139	Me and Zc	All	Present	PAT9, PAT5, PAT4
N0.HOG0001703	Me and Zc	All	Present	LAZ1H1, LAZ1
N0.HOG0001880	Me and Zc	All	Present	CHR25, ATRAD54, RAD54
N0.HOG0002267	Me and Zc	All	Present	AT1G71240, AT1G48840, AT3G1835...
N0.HOG0003899	Me and Zc	All	Present	AT2G34750, AT1G30590, AT2G3924...
N0.HOG0005939	Me and Zc	All	Present	AT1G11520, AT4G21660
N0.HOG0007217	Me and Zc	All	Present	AT3G07400
N0.HOG0007702	Me and Zc	All	Present	AT4G22000
N0.HOG0008638	Me and Zc	All	Present	AT2G25720
N0.HOG0000832	Me and Zc	All	Present	HAP5A, NF-YC1, ATHAP5A, NF-YC4...
N0.HOG0001658	Me and Zc	All	Present	ATRAP, RAP
N0.HOG0002586	Me and Zc	All	Present	ATOEP16-2, ATOEP16-S, OEP16, O...
N0.HOG0002964	Me and Zc	All	Present	AT2G35820, AT2G35810, AT2G3583...
N0.HOG0007687	Me and Zc	All	Present	AT1G75980
N0.HOG0007931	Me and Zc	All	Present	EMB260, EMB2421
N0.HOG0008870	Me and Zc	All	Present
N0.HOG0009414	Me and Zc	All	Present	PRP17, CDC40
N0.HOG0009449	Me and Zc	All	Present
N0.HOG0000095	Me and Zc	All	Present	GRUSP, USP, AtUSP, USP17, HRU1...
N0.HOG0002158	Me and Zc	All	Present	AT5G63100, AT5G44600, AT5G4459...
N0.HOG0003284	Me and Zc	All	Present	SAP12, PMZ, SAP13
N0.HOG0003378	Me and Zc	All	Present	MGE2, AR192, MGE1
N0.HOG0003496	Me and Zc	All	Present	Hop3, Hop1, Hop2
N0.HOG0005051	Me and Zc	All	Present	Hflx
N0.HOG0005610	Me and Zc	All	Present	AT3G12050
N0.HOG0005701	Me and Zc	All	Present	ATRPABC24, NRPD5, NRPB5, RPB5A
N0.HOG0005749	Me and Zc	All	Present	MUSE3, UFD2
N0.HOG0005848	Me and Zc	All	Present	AT2G16405
N0.HOG0007209	Me and Zc	All	Present	AT3G52210
N0.HOG0007246	Me and Zc	All	Present	NCA1
N0.HOG0007732	Me and Zc	All	Present	ATBI1, ATBI-1, BI-1, BI1
N0.HOG0008149	Me and Zc	All	Present	AT1G26550
N0.HOG0000779	Me and Zc	All	Present	SIGE, ATSIG5, SIG5, SIG1, SIGA...
N0.HOG0004544	Me and Zc	All	Present	CID7
N0.HOG0008664	Me and Zc	All	Present	AT4G10930
N0.HOG0012523	Me and Zc	All	Present
N0.HOG0000164	Me and Zc	All	Present	OBP1, DOF3, ATDOF5, SCAP1, DOF...
N0.HOG0000684	Me and Zc	All	Present	SDR2, SDR1
N0.HOG0000733	Me and Zc	All	Present	AHG1, PP2CA, ATPP2CA, AHG3, SA...
N0.HOG0003639	Me and Zc	All	Present
N0.HOG0005334	Me and Zc	All	Present	LOS6, NPQ2, ZEP, ABA1, ATABA1,...
N0.HOG0006088	Me and Zc	All	Present	AT3G11560, AT5G06220
N0.HOG0006324	Me and Zc	All	Present
N0.HOG0007321	Me and Zc	All	Present	LNK1
N0.HOG0007743	Me and Zc	All	Present	AT3G11960
N0.HOG0000003	Me and Zc	All	Present	LRR XI-23, RLK7, GSO1, SGN3, E...
N0.HOG0000054	Me and Zc	All	Present	ALE, ALE1, SLP3, ATSBT3, UNE17...
N0.HOG0000226	Me and Zc	All	Present	EXL3, EXL5, EXL7, EXL6, EXO, H...
N0.HOG0002807	Me and Zc	All	Present	NDHF
N0.HOG0001831	Me and Zc	All	Present	RPL18, RPL18C
N0.HOG0001908	Me and Zc	All	Present	RPS15A, RPS15AD, rps15ab, rps1...
N0.HOG0002512	Me and Zc	All	Present	RPL27AB, RPL27A
N0.HOG0002694	Me and Zc	All	Present	RPS26e
N0.HOG0002700	Me and Zc	All	Present	AT3G55170, AT3G09500, AT2G3939...
N0.HOG0002860	Me and Zc	All	Present	AT1G48830, AT3G02560, AT5G1613...
N0.HOG0002877	Me and Zc	All	Present	AT3G05560, AT5G27770
N0.HOG0002883	Me and Zc	All	Present	RPL37A
N0.HOG0002941	Me and Zc	All	Present	RPS21B, EVR1, EVR1L1, RPS21C
N0.HOG0002945	Me and Zc	All	Present	dS17
N0.HOG0003115	Me and Zc	All	Present	RPL36aA, API2, RPL36aB
N0.HOG0003231	Me and Zc	All	Present	AT4G13170, AT5G48760, AT3G0711...
N0.HOG0003245	Me and Zc	All	Present	AT5G61170, AT3G02080, AT5G1552...
N0.HOG0003255	Me and Zc	All	Present	RPL14B
N0.HOG0003569	Me and Zc	All	Present	EMB1080, RPS11-BETA
N0.HOG0004442	Me and Zc	All	Present	RPL36A
N0.HOG0000031	Me and Zc	All	Present	CRF7, CRF8, ERF070, AtERF070, ...
N0.HOG0000795	Me and Zc	All	Present	LPR2, LPR1
N0.HOG0002692	Me and Zc	All	Present	RAH1, RAE1
N0.HOG0002842	Me and Zc	All	Present	AT4G18260, AT2G30890
N0.HOG0006494	Me and Zc	All	Present	AT3G56360, AT5G05250
N0.HOG0007000	Me and Zc	All	Present	AT5G18150, AT5G14602, AT5G5837...
N0.HOG0007927	Me and Zc	All	Present	SGR6
N0.HOG0000118	Me and Zc	All	Present	GALS2, GALS3, GALS1
N0.HOG0000374	Me and Zc	All	Present	CLB1, SYT7, AtCLB, NTMC2TYPE4,...
N0.HOG0000511	Me and Zc	All	Present
N0.HOG0000627	Me and Zc	All	Present	PHT2;1, ORF02
N0.HOG0001233	Me and Zc	All	Present	MOBP2, LOG8, ATLOG9, LOG9, LOG...
N0.HOG0001530	Me and Zc	All	Present	ACYB-1, CYB-1, ACYB-2
N0.HOG0003062	Me and Zc	All	Present	AT1G79990, AT1G52360, AT3G1598...
N0.HOG0003269	Me and Zc	All	Present	FPS2, FPS1
N0.HOG0005393	Me and Zc	All	Present	GNK
N0.HOG0005750	Me and Zc	All	Present	AtTIM21L-1, AtTIM21L-2
N0.HOG0006202	Me and Zc	All	Present	AT4G17760
N0.HOG0006878	Me and Zc	All	Present	AT3G26115
N0.HOG0007990	Me and Zc	All	Present	AT5G14240
N0.HOG0000948	Me and Zc	All	Present	EMB2453, ATPPR5, PPR5
N0.HOG0002010	Me and Zc	All	Present	SVR3, EMB2785
N0.HOG0002076	Me and Zc	All	Present	PRMT6, ATPRMT6, ATPRMT1A, PRMT...
N0.HOG0004094	Me and Zc	All	Present	RUG3
N0.HOG0004787	Me and Zc	All	Present	TrmE
N0.HOG0004905	Me and Zc	All	Present	SMO4
N0.HOG0005167	Me and Zc	All	Present	ARRS1
N0.HOG0005741	Me and Zc	All	Present	AT3G51270
N0.HOG0005862	Me and Zc	All	Present	EngA-1, DER, emb2738
N0.HOG0006712	Me and Zc	All	Present	STRS1, RH5
N0.HOG0006752	Me and Zc	All	Present	AT5G64420
N0.HOG0007021	Me and Zc	All	Present	AT2G39670
N0.HOG0007066	Me and Zc	All	Present	AT3G25470
N0.HOG0007109	Me and Zc	All	Present	PES
N0.HOG0007152	Me and Zc	All	Present	AT2G19870
N0.HOG0007721	Me and Zc	All	Present	TIM10, AtTIM10
N0.HOG0008389	Me and Zc	All	Present
N0.HOG0001412	Me and Zc	All	Present	AT3G20890, AT5G66010
N0.HOG0002322	Me and Zc	All	Present
N0.HOG0002487	Me and Zc	All	Present	LPLAT1, AtLPLAT1, LPCAT1, AtLP...
N0.HOG0003040	Me and Zc	All	Present	CDC2AAT, CDKA;1, CDK2, CDC2, C...
N0.HOG0004218	Me and Zc	All	Present	MEF14
N0.HOG0005117	Me and Zc	All	Present
N0.HOG0005240	Me and Zc	All	Present	RAP74, ATRAP74
N0.HOG0007910	Me and Zc	All	Present	TPP2
N0.HOG0001142	Me and Zc	All	Present	FAB1B, FAB1A, FAB1C, FAB1D
N0.HOG0001267	Me and Zc	All	Present	PFU2, UBC23, PHO2, ATUBC24, UB...
N0.HOG0001956	Me and Zc	All	Present	EMB1865, CRS1, ATCRS1, CFM3A, ...
N0.HOG0002382	Me and Zc	All	Present	DDW1
N0.HOG0003167	Me and Zc	All	Present	SHBY
N0.HOG0004478	Me and Zc	All	Present	AT2G40770
N0.HOG0008487	Me and Zc	All	Present	SOP1
N0.HOG0000372	Me and Zc	All	Present	CNGC20, ATCNGC20, CNBT1, ATCNG...
N0.HOG0000617	Me and Zc	All	Present	TET7, TET8, TET9, TET11, TET12...
N0.HOG0000724	Me and Zc	All	Present	AT4G34150, AT1G63220, AT3G5547...
N0.HOG0001045	Me and Zc	All	Present	PRA1.F1, PRA1.F2, PRA7, PRA1.F...
N0.HOG0001277	Me and Zc	All	Present	KOM, ATRBL5, RBL5, ATRBL1, RBL...
N0.HOG0005303	Me and Zc	All	Present	AT2G24580
N0.HOG0005976	Me and Zc	All	Present	AT2G37110
N0.HOG0006535	Me and Zc	All	Present	TRAPPC13
N0.HOG0000080	Me and Zc	All	Present	AtABCC13, MRP11, ABCC13, ATMRP...
N0.HOG0001011	Me and Zc	All	Present	PYL9, RCAR1, PYL7, RCAR2, PYL1...
N0.HOG0001305	Me and Zc	All	Present	GGT2, AOAT2, GGT1, AOAT1, GGAT...
N0.HOG0005371	Me and Zc	All	Present	AtRbcX1, RbcX1
N0.HOG0006277	Me and Zc	All	Present	GLYK
N0.HOG0006345	Me and Zc	All	Present
N0.HOG0006753	Me and Zc	All	Present	emb2004
N0.HOG0006934	Me and Zc	All	Present	INAP1, FTRB
N0.HOG0008157	Me and Zc	All	Present	LpxK, AtLpxK
N0.HOG0008417	Me and Zc	All	Present
N0.HOG0000128	Me and Zc	All	Present	KFB39, KMD3, KMD4, AtKFB50, KF...
N0.HOG0000268	Me and Zc	All	Present	LBD20, ASL18, LBD16, LBD33, LB...
N0.HOG0000841	Me and Zc	All	Present	FDP, BZIP27, ATBZIP27, FD-1, a...
N0.HOG0002783	Me and Zc	All	Present	NTMC2TYPE5, NTMC2T5, NTMC2T5, ...
N0.HOG0003370	Me and Zc	All	Present	LACS8, LACS9
N0.HOG0007140	Me and Zc	All	Present	AT2G46915
N0.HOG0009373	Me and Zc	All	Present
N0.HOG0000436	Me and Zc	All	Present	DSA1
N0.HOG0000694	Me and Zc	All	Present	PDE339
N0.HOG0002228	Me and Zc	All	Present	G6PD4, G6PD1, G6PD3, G6PD2
N0.HOG0002499	Me and Zc	All	Present	FAD3, AtFAD3, FAD7, AtFAD7, FA...
N0.HOG0003591	Me and Zc	All	Present	ATNUDX19, ATNUDT19, NUDX19
N0.HOG0003735	Me and Zc	All	Present	TK1a, AtTK1a, TK1, TK1b, TK2, ...
N0.HOG0004653	Me and Zc	All	Present	Y14
N0.HOG0005055	Me and Zc	All	Present	MVK, MK
N0.HOG0005402	Me and Zc	All	Present	NOC3, AtNOC3
N0.HOG0006849	Me and Zc	All	Present	PWP2, ATPWP2
N0.HOG0008134	Me and Zc	All	Present	SGF11
N0.HOG0009638	Me and Zc	All	Present
N0.HOG0000400	Me and Zc	All	Present	MAGT1, MUCI10, GT6, XXT3, XXT4...
N0.HOG0000490	Me and Zc	All	Present	ZIFL1, ZIF1, ZIFL2
N0.HOG0000541	Me and Zc	All	Present	AtMRS2-5, MRS2-5, AtMGT3, MGT3...
N0.HOG0001230	Me and Zc	All	Present	HEN4, SHI1, HOS5, RCF3, ESR1
N0.HOG0001777	Me and Zc	All	Present	ABC1K10a
N0.HOG0002118	Me and Zc	All	Present	APE2
N0.HOG0002315	Me and Zc	All	Present	AT5G22620
N0.HOG0003140	Me and Zc	All	Present	emb1417
N0.HOG0003393	Me and Zc	All	Present	RAF1
N0.HOG0004421	Me and Zc	All	Present	AT4G27020, AT5G54870, AT1G7016...
N0.HOG0004991	Me and Zc	All	Present	DIG6, LSG1-2, LSG1-1
N0.HOG0005092	Me and Zc	All	Present	GPS1, GPPS
N0.HOG0006092	Me and Zc	All	Present	FADB, AtADS3, ADS3, FAD5, JB67
N0.HOG0007110	Me and Zc	All	Present	AT4G17650
N0.HOG0008432	Me and Zc	All	Present	AT3G16760
N0.HOG0008842	Me and Zc	All	Present	AT3G12350
N0.HOG0000419	Me and Zc	All	Present
N0.HOG0000469	Me and Zc	All	Present	AKR4C8, AKR4C10, AKR4C11, AKR4...
N0.HOG0001614	Me and Zc	All	Present	TOM2A
N0.HOG0001721	Me and Zc	All	Present	SEN2, ROG1, ATCAT3, CAT3, CAT2...
N0.HOG0001810	Me and Zc	All	Present	AT3G19340, AT5G13940
N0.HOG0001995	Me and Zc	All	Present	TKL2, AtTKL1, TKL1
N0.HOG0004122	Me and Zc	All	Present	DGS1
N0.HOG0009851	Me and Zc	All	Present
N0.HOG0000289	Me and Zc	All	Present	ERD4, OSCA3, ATHYP1, OSCA2, HY...
N0.HOG0000604	Me and Zc	All	Present	ATHX, ATX, THX, ATY1, TY1, TRX...
N0.HOG0001501	Me and Zc	All	Present	CP22, PSBS, NPQ4
N0.HOG0001847	Me and Zc	All	Present	NS1, ATNS1, OVA8
N0.HOG0002609	Me and Zc	All	Present	RHS17
N0.HOG0003731	Me and Zc	All	Present	AT4G20760
N0.HOG0005355	Me and Zc	All	Present	ZKT, MET1
N0.HOG0005536	Me and Zc	All	Present	PSB33, LIL8
N0.HOG0005960	Me and Zc	All	Present	TL20
N0.HOG0006102	Me and Zc	All	Present
N0.HOG0006288	Me and Zc	All	Present	HCF173
N0.HOG0007233	Me and Zc	All	Present	RIQ2
N0.HOG0007662	Me and Zc	All	Present	ENH1
N0.HOG0013711	Me and Zc	All	Present
N0.HOG0001865	Me and Zc	All	Present	ABC1K14, ABC1K15, ATH9, ATATH9
N0.HOG0001903	Me and Zc	All	Present	AT1G58280, AT5G64460, AT2G1728...
N0.HOG0004775	Me and Zc	All	Present	DET1, FUS2, ATDET1
N0.HOG0005490	Me and Zc	All	Present	SR, ATSR
N0.HOG0006104	Me and Zc	All	Present	AT5G50840
N0.HOG0006170	Me and Zc	All	Present	HBP5, AtHBP5
N0.HOG0006994	Me and Zc	All	Present	AT5G58720
N0.HOG0007031	Me and Zc	All	Present
N0.HOG0007275	Me and Zc	All	Present	DDB2
N0.HOG0007292	Me and Zc	All	Present	AT4G07990
N0.HOG0007354	Me and Zc	All	Present	ABC1K11
N0.HOG0008716	Me and Zc	All	Present	COX15
N0.HOG0009745	Me and Zc	All	Present	AtCCME, ATG1, G1
N0.HOG0000616	Me and Zc	All	Present	3xHMG-box1, 3xHMG-box2, NFD4, ...
N0.HOG0000806	Me and Zc	All	Present	PGF5, PGF4, PGF16, PGF10, PLY,...
N0.HOG0001510	Me and Zc	All	Present	AtGRDP1, AtGRDP2, GRDP2
N0.HOG0001922	Me and Zc	All	Present	UGD1, ATUGD1, UGD3, UGD2, UDG4
N0.HOG0002614	Me and Zc	All	Present	HTA9, H2A.Z, HTA8, H2A.Z, HTA1...
N0.HOG0003890	Me and Zc	All	Present	AT5G05010
N0.HOG0003897	Me and Zc	All	Present	ASY2, ATASY1, ASY1
N0.HOG0003948	Me and Zc	All	Present	MET2, MET1, DDM2, DMT01, DMT1,...
N0.HOG0006339	Me and Zc	All	Present	DUT1
N0.HOG0007412	Me and Zc	All	Present	POLA3, POLA4
N0.HOG0012821	Me and Zc	All	Present
N0.HOG0002249	Me and Zc	All	Present
N0.HOG0003239	Me and Zc	All	Present	BTSL2, BTSL1, EMB2454, BTS
N0.HOG0005641	Me and Zc	All	Present	UVR1, UVH3
N0.HOG0001278	Me and Zc	All	Present	VCCN2, AtVCCN1, BEST
N0.HOG0001337	Me and Zc	All	Present	MDAR3, AtMDAR3, MDAR2, ATMDAR1...
N0.HOG0001552	Me and Zc	All	Present	GAPB, GAPA-2, GAPA, GAPA1, GAP...
N0.HOG0004232	Me and Zc	All	Present
N0.HOG0005679	Me and Zc	All	Present	DJ1D, DJ-1d, DJ1E, YLS5, DJ-1e...
N0.HOG0006257	Me and Zc	All	Present	CRB, CSP41B, HIP1
N0.HOG0006542	Me and Zc	All	Present	AT4G25290
N0.HOG0006901	Me and Zc	All	Present	ACR2, AtACR2, CDC25, ARATH;CDC...
N0.HOG0007413	Me and Zc	All	Present	HPR, ATHPR1
N0.HOG0008631	Me and Zc	All	Present	AT4G23330
N0.HOG0008985	Me and Zc	All	Present
N0.HOG0000409	Me and Zc	All	Present	FH19, AtFH19, AtFH16, FH16, FH...
N0.HOG0000993	Me and Zc	All	Present	AT4G17140, AT1G48090
N0.HOG0002247	Me and Zc	All	Present	IRE3, IREH1, IRE
N0.HOG0003532	Me and Zc	All	Present	GED1, PRT6
N0.HOG0003713	Me and Zc	All	Present	RKP
N0.HOG0004038	Me and Zc	All	Present	GCN1, NOXY7, ILA
N0.HOG0004189	Me and Zc	All	Present	EMB2793, AtTHO2, THO2
N0.HOG0004406	Me and Zc	All	Present	AT2G25330, AT2G25320
N0.HOG0005175	Me and Zc	All	Present	CARP9
N0.HOG0005232	Me and Zc	All	Present	ATFAS4, FAS4
N0.HOG0006263	Me and Zc	All	Present	AT5G23110
N0.HOG0006276	Me and Zc	All	Present	SETH5, VPS8
N0.HOG0006594	Me and Zc	All	Present	MIP2
N0.HOG0000363	Me and Zc	All	Present	P4H5
N0.HOG0001785	Me and Zc	All	Present	AtIMP1a, AtIMP1b
N0.HOG0001959	Me and Zc	All	Present	SHL, EBS
N0.HOG0002037	Me and Zc	All	Present	AACT1, EMB1276, ACAT2, AACT2
N0.HOG0002398	Me and Zc	All	Present	VTE5, FOLK
N0.HOG0003440	Me and Zc	All	Present	Cyclophilin
N0.HOG0004661	Me and Zc	All	Present	IDI2, IPIAT1, IPP2, IPP1
N0.HOG0004747	Me and Zc	All	Present	PANB1, KPHMT1, PANB2
N0.HOG0004772	Me and Zc	All	Present	AtGRXS17, GRXS17
N0.HOG0005414	Me and Zc	All	Present	AT2G18770, AT5G05670
N0.HOG0005541	Me and Zc	All	Present	FUS5, CSN7, COP15, ATCSN7
N0.HOG0005953	Me and Zc	All	Present	AT3G05760
N0.HOG0006055	Me and Zc	All	Present	OS9, AtOS9
N0.HOG0008176	Me and Zc	All	Present	emb2735
N0.HOG0011129	Me and Zc	All	Present
N0.HOG0000060	Me and Zc	All	Present	EXPB2, ATEXPB2, ATHEXP BETA 1,...
N0.HOG0000453	Me and Zc	All	Present	PLDALPHA3, PLDALPHA2, PLD, PLD...
N0.HOG0000645	Me and Zc	All	Present
N0.HOG0001212	Me and Zc	All	Present	AT2G03390
N0.HOG0003046	Me and Zc	All	Present	AT3G52390
N0.HOG0003111	Me and Zc	All	Present	WR3, NRT3, ATNRT3
N0.HOG0003123	Me and Zc	All	Present	B29, ATNR2, NIA2, NIA2-1, NR2,...
N0.HOG0005048	Me and Zc	All	Present	XK2, XK-2
N0.HOG0009654	Me and Zc	All	Present	ASAP1
N0.HOG0000373	Me and Zc	All	Present	NTMC2T1, ATSYTA, SYT1, NTMC2TY...
N0.HOG0000647	Me and Zc	All	Present	KCS9, KCS17, KCS4, G2, KCS6, C...
N0.HOG0000799	Me and Zc	All	Present	RHS5, GRF11, GF14 OMICRON, 14-...
N0.HOG0002336	Me and Zc	All	Present	EDS5H, SCORD3, SID1, EDS5
N0.HOG0002748	Me and Zc	All	Present	ATCOR413-PM1, WCOR413-LIKE, FL...
N0.HOG0004557	Me and Zc	All	Present	LDAP1, SRP1, SRP3, LDAP3, SRP2...
N0.HOG0007637	Me and Zc	All	Present
N0.HOG0008127	Me and Zc	All	Present	AT5G63040, AT1G48460
N0.HOG0010116	Me and Zc	All	Present
N0.HOG0000515	Me and Zc	All	Present	CR88, EMB1956, AtHsp90, HSP90C...
N0.HOG0001582	Me and Zc	All	Present	DJA7, DJA4, DJA6, DJA5
N0.HOG0002892	Me and Zc	All	Present	Cpn60beta4, CPNB4, Cpn60beta1,...
N0.HOG0003670	Me and Zc	All	Present	AT5G19760
N0.HOG0003712	Me and Zc	All	Present	ATRBR1, RBR1, RB1, RB, RBR
N0.HOG0004380	Me and Zc	All	Present	AT4G20980, AT5G44320
N0.HOG0004398	Me and Zc	All	Present	NLE, AtNLE
N0.HOG0004452	Me and Zc	All	Present	TIF3I1, TRIP-1, TRIP1
N0.HOG0004469	Me and Zc	All	Present	CCT3
N0.HOG0004996	Me and Zc	All	Present	AT5G27470
N0.HOG0005566	Me and Zc	All	Present	RPN5B, EMB2107, MSA, RPN5A
N0.HOG0005645	Me and Zc	All	Present	AT5G08180
N0.HOG0005675	Me and Zc	All	Present	PDE328, SVR1
N0.HOG0006285	Me and Zc	All	Present	AT1G05270, AT2G32340
N0.HOG0006673	Me and Zc	All	Present	AT2G25830
N0.HOG0006979	Me and Zc	All	Present	ATFPG-1, ATMMH-1, ATMMH-2, ATF...
N0.HOG0000194	Me and Zc	All	Present	FTSH10, AtFTSH10, AtFTSH3, FTS...
N0.HOG0000648	Me and Zc	All	Present	EF1a, ELONGATION FACTOR-TU FAM...
N0.HOG0000994	Me and Zc	All	Present	SK42, ATSK42, ASK&#948;, ATSK4...
N0.HOG0002165	Me and Zc	All	Present	ATMAP70-5, MAP70-5, ATMAP70-4,...
N0.HOG0002182	Me and Zc	All	Present	AtSF1, SOT4, SF1
N0.HOG0002330	Me and Zc	All	Present	BSU1, BSL1, BSL2, BSL3
N0.HOG0002385	Me and Zc	All	Present	UPL2, UPL1
N0.HOG0002508	Me and Zc	All	Present	LOS1
N0.HOG0002517	Me and Zc	All	Present	CLPX
N0.HOG0003281	Me and Zc	All	Present	AT1G18540, AT1G74050, AT1G7406...
N0.HOG0003297	Me and Zc	All	Present	FES1
N0.HOG0004153	Me and Zc	All	Present	ALB4, ARTEMIS, STIC1, ALB3
N0.HOG0004482	Me and Zc	All	Present	SELO
N0.HOG0004893	Me and Zc	All	Present	NMNAT, AtNMNAT
N0.HOG0005259	Me and Zc	All	Present	CUL4, ATCUL4
N0.HOG0005526	Me and Zc	All	Present	ATPEX5, PEX5, EMB2790
N0.HOG0006038	Me and Zc	All	Present	BTZ2, BTZ1
N0.HOG0006537	Me and Zc	All	Present	AT1G28140
N0.HOG0007282	Me and Zc	All	Present	AT2G03140
N0.HOG0000314	Me and Zc	All	Present	AT-HSFA7B, HSFA7B, AT-HSFA7A, ...
N0.HOG0000508	Me and Zc	All	Present	CAD-C, CAD4, ATCAD4, CAD, CAD-...
N0.HOG0003047	Me and Zc	All	Present	MTHSC70-2, HSC70-5, mtHsc70-1
N0.HOG0003083	Me and Zc	All	Present	HAM1, HAM2, HAG05, HAG5, HAC11
N0.HOG0003276	Me and Zc	All	Present	ATCAF2, CAF2, ATCAF1, CAF1, mC...
N0.HOG0003409	Me and Zc	All	Present	EMB3007, CPN60a2, Cpn60alpha2,...
N0.HOG0003626	Me and Zc	All	Present	ATSUFS, SUFS, ATCPNIFS, ATNFS2...
N0.HOG0005951	Me and Zc	All	Present	AT4G12240, AT5G52010
N0.HOG0006131	Me and Zc	All	Present	Mfl1, AtMfl1
N0.HOG0006359	Me and Zc	All	Present	SEC
N0.HOG0006623	Me and Zc	All	Present	AT3G10630
N0.HOG0001076	Me and Zc	All	Present	AtD27, D27
N0.HOG0001087	Me and Zc	All	Present	OPR3, DDE1, AtOPR3, OPR2, ATOP...
N0.HOG0001089	Me and Zc	All	Present	PPC1, ATPEPC1, PEPC1, ATPPC1, ...
N0.HOG0001653	Me and Zc	All	Present	AT3G24190
N0.HOG0001927	Me and Zc	All	Present	AT5G01260
N0.HOG0001978	Me and Zc	All	Present	JASSY
N0.HOG0002065	Me and Zc	All	Present	AT1G32220, AT5G15910, AT5G1073...
N0.HOG0002071	Me and Zc	All	Present	ABHD11
N0.HOG0003333	Me and Zc	All	Present	ALDH11A3
N0.HOG0003361	Me and Zc	All	Present	AT1G16320, AT1G79510, AT2G4622...
N0.HOG0004231	Me and Zc	All	Present	TROL
N0.HOG0005052	Me and Zc	All	Present	AT2G37660, AT5G02240
N0.HOG0005059	Me and Zc	All	Present	PGR5, AtPGR5
N0.HOG0005159	Me and Zc	All	Present	SDRB, DECR
N0.HOG0005705	Me and Zc	All	Present	FADA, FAD4
N0.HOG0006015	Me and Zc	All	Present	AT3G01060
N0.HOG0008682	Me and Zc	All	Present	AT5G39600
N0.HOG0000140	Me and Zc	All	Present	RPS27aA, UBI6, UBQ6, RPS27aB, ...
N0.HOG0001628	Me and Zc	All	Present	AT5G15200, AT5G39850
N0.HOG0002135	Me and Zc	All	Present	AT3G04840, AT4G34670
N0.HOG0002137	Me and Zc	All	Present	RPL18AA, RPL18aD, L18aB, RPL18...
N0.HOG0002156	Me and Zc	All	Present	RS27A, ARS27A
N0.HOG0002298	Me and Zc	All	Present	RPS5B, ATRPS5B, ATRPS5A, RPS5A...
N0.HOG0002477	Me and Zc	All	Present	RPL34
N0.HOG0002611	Me and Zc	All	Present	RPL24A, RPL24B, RPL24, STV1
N0.HOG0002742	Me and Zc	All	Present	RPP1B, RPP1, RPP1A, RPP1, RPP1...
N0.HOG0002752	Me and Zc	All	Present	PGY1
N0.HOG0002855	Me and Zc	All	Present	AT2G19740, AT4G26230, AT5G5671...
N0.HOG0002975	Me and Zc	All	Present	AT1G57660, AT1G57860, AT1G0969...
N0.HOG0003014	Me and Zc	All	Present	RPL23AA, RPL23A1, RPL23A, ATRP...
N0.HOG0003153	Me and Zc	All	Present	AT3G09680, AT5G02960
N0.HOG0003260	Me and Zc	All	Present	PGY2
N0.HOG0000103	Me and Zc	All	Present	ABCG29, AtABCG29, ATPDR1, PDR1...
N0.HOG0000182	Me and Zc	All	Present	CCR1, ATCCR1, IRX4, CCR2, ATCC...
N0.HOG0000481	Me and Zc	All	Present	Araport11, DEG18, AIR12
N0.HOG0002702	Me and Zc	All	Present	ATR1, AR1, AtCPR1, AR2, ATR2
N0.HOG0005391	Me and Zc	All	Present	EPSPS
N0.HOG0000569	Me and Zc	All	Present	ATAMY3, AMY3, ATAMY2, AMY2
N0.HOG0000945	Me and Zc	All	Present
N0.HOG0000946	Me and Zc	All	Present	ATPHS2, PHS2, PHS1
N0.HOG0001436	Me and Zc	All	Present	AER, AT-AER
N0.HOG0001443	Me and Zc	All	Present
N0.HOG0001462	Me and Zc	All	Present	MEE51
N0.HOG0003858	Me and Zc	All	Present
N0.HOG0004039	Me and Zc	All	Present	HGL1
N0.HOG0004396	Me and Zc	All	Present	AT1G07700
N0.HOG0004435	Me and Zc	All	Present	AT2G38780
N0.HOG0005293	Me and Zc	All	Present	AT3G47080, AT1G07280, AT2G2967...
N0.HOG0006333	Me and Zc	All	Present	EDA14, UTP11
N0.HOG0006930	Me and Zc	All	Present	PIFI
N0.HOG0007905	Me and Zc	All	Present
N0.HOG0008879	Me and Zc	All	Present
N0.HOG0000107	Me and Zc	All	Present	LHCB3, LHCB31, LHCB2, DEG13, L...
N0.HOG0000605	Me and Zc	All	Present	ATM4, TRX-M4, ATHM4, ATHM1, TR...
N0.HOG0001019	Me and Zc	All	Present	SYP132, ATSYP132, ATSYP131, SY...
N0.HOG0001155	Me and Zc	All	Present	IRX9, I9H, IRX9-L
N0.HOG0001597	Me and Zc	All	Present	AT1G22060, AT1G63300, AT5G4114...
N0.HOG0001677	Me and Zc	All	Present	ATG8E, ATATG8E, ATG8G, ATG8F, ...
N0.HOG0001855	Me and Zc	All	Present	ATDGK5, DGK5, DGK6, ATDGK6, DG...
N0.HOG0002324	Me and Zc	All	Present	CP24, LHCB6
N0.HOG0002722	Me and Zc	All	Present	FZR2, CCS52A1, CCS52A2, FZR1, ...
N0.HOG0003894	Me and Zc	All	Present	AtPyrP2
N0.HOG0003941	Me and Zc	All	Present	ATLCAT3, LCAT3
N0.HOG0004030	Me and Zc	All	Present	PSAG
N0.HOG0004108	Me and Zc	All	Present	AtcathB3, AtcathB1, AtcathB2
N0.HOG0004462	Me and Zc	All	Present	ABA4
N0.HOG0004540	Me and Zc	All	Present	LCAA/YCF54, EMB3143
N0.HOG0006209	Me and Zc	All	Present	PYD3, BETA-UP
N0.HOG0000057	Me and Zc	All	Present	PFB2, bHLH007, bHLH059, PFB1, ...
N0.HOG0000108	Me and Zc	All	Present	HSP21, HSP26, HSP17B, HSP17II,...
N0.HOG0000516	Me and Zc	All	Present	HSP81-1, ATHSP90, HSP81, AtHsp...
N0.HOG0001074	Me and Zc	All	Present	AT3G20240
N0.HOG0001557	Me and Zc	All	Present	AT2G13690, AT2G24692, AT3G5078...
N0.HOG0003049	Me and Zc	All	Present	AT5G24690
N0.HOG0003465	Me and Zc	All	Present	HRD3A, EBS5
N0.HOG0003563	Me and Zc	All	Present	HEMA1, GluTR, AtHEMA1, HEMA2
N0.HOG0004793	Me and Zc	All	Present	PRP4KA, PRP4KB
N0.HOG0005260	Me and Zc	All	Present	ALDH6B2, MMSD
N0.HOG0005869	Me and Zc	All	Present	AT2G32970
N0.HOG0007315	Me and Zc	All	Present	UGP3
N0.HOG0008632	Me and Zc	All	Present	AT5G47830
N0.HOG0009336	Me and Zc	All	Present
N0.HOG0002211	Me and Zc	All	Present	RPS18A, PFL, PFL1, RPS18C
N0.HOG0002507	Me and Zc	All	Present	RPL19B, emb2386
N0.HOG0002743	Me and Zc	All	Present	ATCYTC-A, CYTC-1, CYTC-2
N0.HOG0002834	Me and Zc	All	Present	ATBTF3, BTF3
N0.HOG0002940	Me and Zc	All	Present	RACK1A_AT, AtRACK1, SAC53, ATA...
N0.HOG0003627	Me and Zc	All	Present	AT1G15930, AT2G32060
N0.HOG0003690	Me and Zc	All	Present	CPN10
N0.HOG0004077	Me and Zc	All	Present	HISN6B, EMB2196, ATHPA1, HPA1,...
N0.HOG0004643	Me and Zc	All	Present	DIM1A, DIM1B
N0.HOG0005568	Me and Zc	All	Present	ATPAE1, PAE1, PAE2
N0.HOG0005571	Me and Zc	All	Present	TRAPPC3
N0.HOG0006315	Me and Zc	All	Present	PRP38
N0.HOG0006327	Me and Zc	All	Present	RUXF, SMFA
N0.HOG0007399	Me and Zc	All	Present	LSM7, EMB2816
N0.HOG0007730	Me and Zc	All	Present	AT4G28005, AT5G52840
N0.HOG0008514	Me and Zc	All	Present	NOP10, EDA27
N0.HOG0000494	Me and Zc	All	Present	FBA1, AtFBA1, AtFBA2, FBA2, FB...
N0.HOG0001367	Me and Zc	All	Present	HMA5, AtHMP12, HMA7, AtHMP51, ...
N0.HOG0001627	Me and Zc	All	Present	ATSPX4, SPX4, ATSPX2, SPX2, SP...
N0.HOG0001912	Me and Zc	All	Present	AVA-P4, AVA-P2, ATVHA-C2, AVA-...
N0.HOG0002283	Me and Zc	All	Present	AtcPT6, cPT6, HEPS, cPT5, AtcP...
N0.HOG0004079	Me and Zc	All	Present	DCAF1
N0.HOG0004426	Me and Zc	All	Present	CRM1B, XPO1B, ATCRM1, ATXPO1, ...
N0.HOG0006613	Me and Zc	All	Present
N0.HOG0000797	Me and Zc	All	Present	ZIP9, ATZIP9, ATZIP4, ZIP4, IR...
N0.HOG0002048	Me and Zc	All	Present	NAC010, SND3, ANAC010, NAC073,...
N0.HOG0002251	Me and Zc	All	Present	HLN, AtRGGA
N0.HOG0003594	Me and Zc	All	Present	ARPF2
N0.HOG0003682	Me and Zc	All	Present	CSR1, IMR1, TZP5, ALS, AHAS
N0.HOG0003728	Me and Zc	All	Present	AT3G21540
N0.HOG0003857	Me and Zc	All	Present	AT1G36320, AT4G37920
N0.HOG0005666	Me and Zc	All	Present	Nog1-1, Nog1-2
N0.HOG0006208	Me and Zc	All	Present	AT4G21580
N0.HOG0006279	Me and Zc	All	Present	AT1G73940, AT5G49410
N0.HOG0006282	Me and Zc	All	Present	CCT2
N0.HOG0006342	Me and Zc	All	Present	PRDA1
N0.HOG0006504	Me and Zc	All	Present	POLD2
N0.HOG0006725	Me and Zc	All	Present	AT2G19385, AT2G19380, AT2G2210...
N0.HOG0006980	Me and Zc	All	Present	COILIN, Atcoilin
N0.HOG0007629	Me and Zc	All	Present	AAK6, AK6
N0.HOG0007937	Me and Zc	All	Present	AT2G31410
N0.HOG0008128	Me and Zc	All	Present	AT1G20065, AT3G25940
N0.HOG0008697	Me and Zc	All	Present	AT2G03420
N0.HOG0008763	Me and Zc	All	Present	AT5G57230
N0.HOG0009182	Me and Zc	All	Present
N0.HOG0000115	Me and Zc	All	Present	COL16, BBX15, BBX14, COL7, BBX...
N0.HOG0000117	Me and Zc	All	Present	ATCOL5, COL5, BBX6, BBX4, ATCO...
N0.HOG0001186	Me and Zc	All	Present	CP5
N0.HOG0001502	Me and Zc	All	Present	EXO84C, EXO84B
N0.HOG0001556	Me and Zc	All	Present
N0.HOG0002157	Me and Zc	All	Present	ATNYE1, NYE1, SGR, SGR1, NYE2,...
N0.HOG0002610	Me and Zc	All	Present	MBF1A, ATMBF1A, MBF1B, ATMBF1B...
N0.HOG0003601	Me and Zc	All	Present	PDE332, ATPD
N0.HOG0003879	Me and Zc	All	Present	PQL3, PSBQ-1, PSBQA, PSBQ, PSB...
N0.HOG0005006	Me and Zc	All	Present	HUP26
N0.HOG0005685	Me and Zc	All	Present	alpha/beta-HYD
N0.HOG0006196	Me and Zc	All	Present	AT4G15520
N0.HOG0007423	Me and Zc	All	Present	AT1G75140, AT1G19370
N0.HOG0009168	Me and Zc	All	Present
N0.HOG0010157	Me and Zc	All	Present
N0.HOG0000640	Me and Zc	All	Present	SHM2, STM, SHMT1, SHM1
N0.HOG0001577	Me and Zc	All	Present	ATAPP1, APP1
N0.HOG0001630	Me and Zc	All	Present
N0.HOG0001690	Me and Zc	All	Present
N0.HOG0001932	Me and Zc	All	Present	GOX1, GOX2, GOX3, HAOX1, HAOX2
N0.HOG0002459	Me and Zc	All	Present	ABC1K3
N0.HOG0002687	Me and Zc	All	Present	AT4G29590
N0.HOG0003155	Me and Zc	All	Present	FADC, SFD4, FAD6
N0.HOG0003562	Me and Zc	All	Present	BCH1, chy1, B1, BETA-OHASE 1, ...
N0.HOG0003876	Me and Zc	All	Present	GLDP2, AtGLDP2, GLDP1, AtGLDP1
N0.HOG0003892	Me and Zc	All	Present	ATSCO1/CPEF-G, ATSCO1, SCO1
N0.HOG0004550	Me and Zc	All	Present	AT3G48070, AT5G62910, AT1G7487...
N0.HOG0005470	Me and Zc	All	Present	GLU2, GLUS, FD-GOGAT, GLS1, GL...
N0.HOG0005609	Me and Zc	All	Present	AT5G05200
N0.HOG0005919	Me and Zc	All	Present	PDS3, PDE226, PDS
N0.HOG0008017	Me and Zc	All	Present	AT1G44920
N0.HOG0000218	Me and Zc	All	Present	CYP21-1, CYP21-2, ATCYP5, CYP5...
N0.HOG0000360	Me and Zc	All	Present	GSTF11, ATGSTF6, ATGSTF11, GST...
N0.HOG0000468	Me and Zc	All	Present	EDR2
N0.HOG0000805	Me and Zc	All	Present	SK10, ASK10, ASK7, SK7, ASK8, ...
N0.HOG0001840	Me and Zc	All	Present	PT, AtAMP1, HPT, COP2, MFO1, A...
N0.HOG0001904	Me and Zc	All	Present	SIP2, RS2, AtSIP2, AtSIP1, RS1...
N0.HOG0004952	Me and Zc	All	Present	HYD1, MAD4
N0.HOG0005307	Me and Zc	All	Present	PIN1AT
N0.HOG0005998	Me and Zc	All	Present	AT5G61450
N0.HOG0006389	Me and Zc	All	Present	GSAM, GSA2, GSA1
N0.HOG0006965	Me and Zc	All	Present	CTI1
N0.HOG0007291	Me and Zc	All	Present	MBS1, MBS2
N0.HOG0007723	Me and Zc	All	Present	AT1G53710
N0.HOG0009860	Me and Zc	All	Present	AT1G51080
N0.HOG0000240	Me and Zc	All	Present	MAGL14, MAGL16, CSE, LysoPL2, ...
N0.HOG0000292	Me and Zc	All	Present	ATRABA2A, ATRAB-A2A, ATRAB11C,...
N0.HOG0000337	Me and Zc	All	Present	ARF3, ARL1, ATARL1, ATARFA1B, ...
N0.HOG0000422	Me and Zc	All	Present	XUT1, RHS8, AtMUR3, MUR3, KAM1...
N0.HOG0000456	Me and Zc	All	Present	ATCSLA2, CSLA2, CSLA02, ATCSLA...
N0.HOG0000531	Me and Zc	All	Present	ICA
N0.HOG0000644	Me and Zc	All	Present	ATRABD1, ATFP8, RABD1, RAB1C, ...
N0.HOG0001257	Me and Zc	All	Present	BPL2, IRP3, BPL1, BPL5, BPA1, ...
N0.HOG0001830	Me and Zc	All	Present	RHM1, ATRHM1, ROL1, MUM4, ATRH...
N0.HOG0001901	Me and Zc	All	Present
N0.HOG0002011	Me and Zc	All	Present
N0.HOG0004520	Me and Zc	All	Present	epsilon1-COP, epsilon2-COP
N0.HOG0000953	Me and Zc	All	Present	ckl5, CKL2, CKL1, CK1, ckl12
N0.HOG0001018	Me and Zc	All	Present	CBP60c, CBP60d, CBP60b, CBP60e...
N0.HOG0001584	Me and Zc	All	Present	BRR2a, emb1507, BRR2, BRR2b
N0.HOG0003042	Me and Zc	All	Present	EIF4G, CUM2
N0.HOG0003277	Me and Zc	All	Present	XPB2, ATXPB2, ATXPB1, XPB1
N0.HOG0003290	Me and Zc	All	Present	ATEIF3C-1, EIF3C, EIF3C-1, TIF...
N0.HOG0003407	Me and Zc	All	Present	FC1, ATFC-I, FC-I, FC2, FC-II,...
N0.HOG0003956	Me and Zc	All	Present	eIF5B1
N0.HOG0004051	Me and Zc	All	Present	AT2G25500, AT5G66550, AT5G4277...
N0.HOG0004553	Me and Zc	All	Present	PRT1
N0.HOG0004973	Me and Zc	All	Present	SSRP1, HMG, ATHMG, NFD
N0.HOG0007760	Me and Zc	All	Present	FtsHi2, EMB2083
N0.HOG0008231	Me and Zc	All	Present	EMB1047, FTSH12, EMB36, EMB156
N0.HOG0008241	Me and Zc	All	Present	AT1G75200
N0.HOG0001005	Me and Zc	All	Present	SGB1
N0.HOG0001468	Me and Zc	All	Present	ARAC9, ATROP8, ROP8, ARAC8, AT...
N0.HOG0001814	Me and Zc	All	Present
N0.HOG0001889	Me and Zc	All	Present	NAIP3, NAIP2, NAIP1
N0.HOG0002263	Me and Zc	All	Present	AT1G71810
N0.HOG0003364	Me and Zc	All	Present	AT3G19900
N0.HOG0003512	Me and Zc	All	Present	PMIR1, PMIR2
N0.HOG0003752	Me and Zc	All	Present	PGR5-LIKE A, PGRL1B
N0.HOG0004104	Me and Zc	All	Present	RSH1, ATRSH1, AT-RSH1
N0.HOG0004530	Me and Zc	All	Present	ABAR, CHLH, GUN5, CCH, CCH1
N0.HOG0004751	Me and Zc	All	Present	CH1, ATCAO, CAO
N0.HOG0005654	Me and Zc	All	Present	PHT4;5
N0.HOG0009412	Me and Zc	All	Present
N0.HOG0009785	Me and Zc	All	Present
N0.HOG0000104	Me and Zc	All	Present	XET, XTH33, XTR2, ATXTH28, EXG...
N0.HOG0000175	Me and Zc	All	Present	KINESIN-12B, PAKRP1L, KINESIN-...
N0.HOG0001229	Me and Zc	All	Present	CSD1, AtSOD1, SOD1, CSD3, CSD2...
N0.HOG0001291	Me and Zc	All	Present	FQR1
N0.HOG0003028	Me and Zc	All	Present	CRT2, AtCRT1b, CRT1b, AtCRT1a,...
N0.HOG0003206	Me and Zc	All	Present	AT4G27240, AT5G54630, AT1G1149...
N0.HOG0003279	Me and Zc	All	Present	CP12, CP12-1, CP12, CP12-2, CP...
N0.HOG0003788	Me and Zc	All	Present	PnsL4, FKBP16-2, ATFKBP13, FKB...
N0.HOG0005503	Me and Zc	All	Present	SDRA, IBR1
N0.HOG0005537	Me and Zc	All	Present	AT2G20690
N0.HOG0006992	Me and Zc	All	Present	NUDT9, ATNUDT9, NUDX9, AtNUDX9
N0.HOG0010185	Me and Zc	All	Present	AT4G36440
N0.HOG0000646	Me and Zc	All	Present	ARR16, RR16, RR17, ARR17, ARR3...
N0.HOG0002149	Me and Zc	All	Present	emb2171, RPL23
N0.HOG0002234	Me and Zc	All	Present	RPS15, RPS15E
N0.HOG0002835	Me and Zc	All	Present	RPL12C
N0.HOG0002936	Me and Zc	All	Present	AT4G18100, AT5G46430
N0.HOG0003388	Me and Zc	All	Present	EMB2296
N0.HOG0003503	Me and Zc	All	Present	AT4G16720, AT4G17390
N0.HOG0001275	Me and Zc	All	Present	CYCB3;1, CYC1, CYCB1, CYCB1;1,...
N0.HOG0001618	Me and Zc	All	Present	TPX2, AtTPX2, TPXL7, MD60, TPX...
N0.HOG0001719	Me and Zc	All	Present	NACK2, TES, ATNACK2, ATNACK1, ...
N0.HOG0002447	Me and Zc	All	Present	EOL1, MLS
N0.HOG0003345	Me and Zc	All	Present	RASD1
N0.HOG0003962	Me and Zc	All	Present	SWAP70, AtSWAP70
N0.HOG0004295	Me and Zc	All	Present	SGA1, ASF1B, SGA01, SP7, AtSP7...
N0.HOG0005016	Me and Zc	All	Present	ORC6, ATORC6
N0.HOG0005655	Me and Zc	All	Present	ATGEX1, GEX1
N0.HOG0006164	Me and Zc	All	Present	POLD4
N0.HOG0007958	Me and Zc	All	Present	AT3G27640
N0.HOG0009538	Me and Zc	All	Present
N0.HOG0000943	Me and Zc	All	Present	GPXL6, PHGPX, LSC803, ATGPX6, ...
N0.HOG0001017	Me and Zc	All	Present	TPPB, ATTPPB, TPPC, TPPJ, TPPI...
N0.HOG0001024	Me and Zc	All	Present	AAT3, ATAAT1, ASP5
N0.HOG0002018	Me and Zc	All	Present	ABCI19, ATNAP4, ATNAP2, POP1, ...
N0.HOG0002019	Me and Zc	All	Present	ABCI20, NAP9, ATNAP9
N0.HOG0002489	Me and Zc	All	Present	DGD1, ATTS02, DGD2
N0.HOG0002616	Me and Zc	All	Present
N0.HOG0003744	Me and Zc	All	Present	PSY
N0.HOG0004566	Me and Zc	All	Present	AT1G09195
N0.HOG0004924	Me and Zc	All	Present	AtSPS1, SPS1, AtSPS2, SPS2
N0.HOG0005313	Me and Zc	All	Present	ACL5
N0.HOG0006559	Me and Zc	All	Present	VTC3
N0.HOG0007118	Me and Zc	All	Present	CRY3
N0.HOG0007235	Me and Zc	All	Present	AT2G21960
N0.HOG0007681	Me and Zc	All	Present	AT5G19850
N0.HOG0000113	Me and Zc	All	Present	BBX24, STO, BBX25, STH, LZF1, ...
N0.HOG0000114	Me and Zc	All	Present	BBX28, BBX29, AtBBX32, BBX32, ...
N0.HOG0000619	Me and Zc	All	Present	THRUMIN1
N0.HOG0000924	Me and Zc	All	Present	ATCOP1, COP1, DET340, EMB168, ...
N0.HOG0002421	Me and Zc	All	Present	NIG, AGD14, ZIGA4
N0.HOG0005238	Me and Zc	All	Present	AT5G62140
N0.HOG0005363	Me and Zc	All	Present	QS, OLD5, SUFE3
N0.HOG0005431	Me and Zc	All	Present	CRSH, ATCRSH
N0.HOG0008651	Me and Zc	All	Present	AT2G42975
N0.HOG0000145	Me and Zc	All	Present	GFR, WDY, APL, PHL2, UNE16, PH...
N0.HOG0000545	Me and Zc	All	Present	GALT9, GALT7, HPGT1, HPGT3, HP...
N0.HOG0000971	Me and Zc	All	Present	PTAC8, PSI-P, PSAP, CURT1B, TM...
N0.HOG0001041	Me and Zc	All	Present	WOX9A, STIP, HB-3, WOX9, WOX9B...
N0.HOG0006867	Me and Zc	All	Present	AT3G09580
N0.HOG0008530	Me and Zc	All	Present
N0.HOG0010916	Me and Zc	All	Present
N0.HOG0000658	Me and Zc	All	Present	AOR
N0.HOG0000759	Me and Zc	All	Present	SLN
N0.HOG0000983	Me and Zc	All	Present	ATB2
N0.HOG0001081	Me and Zc	All	Present	AT5G19870, AT1G55240, AT1G5523...
N0.HOG0001974	Me and Zc	All	Present	AT1G03370, AT5G50170
N0.HOG0002040	Me and Zc	All	Present	ATRBL10, ATRBL7, RBL8, AtRBL8,...
N0.HOG0002569	Me and Zc	All	Present	AT5G27280
N0.HOG0003589	Me and Zc	All	Present	ATSC35, At-SC35, SC35
N0.HOG0004509	Me and Zc	All	Present	PHS1, PyrR
N0.HOG0006375	Me and Zc	All	Present	AT5G24490
N0.HOG0007660	Me and Zc	All	Present	AT3G15520
N0.HOG0008206	Me and Zc	All	Present	AT3G54750
N0.HOG0009286	Me and Zc	All	Present
N0.HOG0001914	Me and Zc	All	Present	CTPS3, CTPS4, CTPS1, CTPS5, em...
N0.HOG0002033	Me and Zc	All	Present	AtMTR4, MTR4
N0.HOG0002258	Me and Zc	All	Present	EMB2777, EMB2796, THAL
N0.HOG0003714	Me and Zc	All	Present	RH27
N0.HOG0003924	Me and Zc	All	Present	AT1G69070
N0.HOG0004301	Me and Zc	All	Present	TOZ
N0.HOG0004403	Me and Zc	All	Present	AT1G42440
N0.HOG0004552	Me and Zc	All	Present	RBL, NOC2, AtNOC2
N0.HOG0005235	Me and Zc	All	Present	AtNUFIP, NUFIP
N0.HOG0005500	Me and Zc	All	Present	APUM24, PUM24
N0.HOG0005847	Me and Zc	All	Present	SWA1, EDA13, EDA19
N0.HOG0006012	Me and Zc	All	Present	AT5G14050
N0.HOG0006355	Me and Zc	All	Present	atPEIP2, AtPEP2
N0.HOG0006383	Me and Zc	All	Present	NSN1
N0.HOG0006852	Me and Zc	All	Present	NOB1, AtNOB1
N0.HOG0006900	Me and Zc	All	Present	AT5G57120
N0.HOG0006910	Me and Zc	All	Present	AT5G04600
N0.HOG0006932	Me and Zc	All	Present	NOC4, EMB2762
N0.HOG0007728	Me and Zc	All	Present	AT2G18900, AT3G26480
N0.HOG0000752	Me and Zc	All	Present	ABO6
N0.HOG0001181	Me and Zc	All	Present	AAD3, AAD2, AAD4, AAD5, AAD1, ...
N0.HOG0002194	Me and Zc	All	Present	NHX8, ATNHX8, ATNHX7, ATSOS1, ...
N0.HOG0002785	Me and Zc	All	Present	3-PGDH, PGDH3, EDA9, PGDH1, PG...
N0.HOG0002885	Me and Zc	All	Present	ATGGH3, GGH3, GGH2, ATGGH2, AT...
N0.HOG0004759	Me and Zc	All	Present	AtDPE1, DPE1
N0.HOG0004922	Me and Zc	All	Present	ATMTN2, MTN2, MTAN2, ATMTAN2, ...
N0.HOG0006140	Me and Zc	All	Present	THIC, PY
N0.HOG0006876	Me and Zc	All	Present	NADP-MDH
N0.HOG0007074	Me and Zc	All	Present
N0.HOG0008103	Me and Zc	All	Present	AT5G42850
N0.HOG0009030	Me and Zc	All	Present
N0.HOG0001492	Me and Zc	All	Present	RGP5, RGP4, RGP, RGP3
N0.HOG0002582	Me and Zc	All	Present	NCLPP3, CLPP3, CLPP4, NCLPP4
N0.HOG0003031	Me and Zc	All	Present	PSAD-2, PSAD1, PSAD-1
N0.HOG0003783	Me and Zc	All	Present	LIL3:1, LIL3:2
N0.HOG0003930	Me and Zc	All	Present	PSAK
N0.HOG0004188	Me and Zc	All	Present	ABP, ABP1
N0.HOG0005004	Me and Zc	All	Present	VTC4, GPP
N0.HOG0006530	Me and Zc	All	Present	AT1G72020
N0.HOG0006751	Me and Zc	All	Present	KV-BETA1, KAB1
N0.HOG0006879	Me and Zc	All	Present	PSRP3/2, PSRP3/1
N0.HOG0007038	Me and Zc	All	Present	AT5G47890
N0.HOG0007145	Me and Zc	All	Present	PDF1A, ATDEF1
N0.HOG0007742	Me and Zc	All	Present	ATDAD1, DAD2
N0.HOG0000466	Me and Zc	All	Present	MYBC1, LUX, PCL1, BOA
N0.HOG0000766	Me and Zc	All	Present	ROS4, IDM1
N0.HOG0001881	Me and Zc	All	Present	BCHB
N0.HOG0002490	Me and Zc	All	Present	KCBP, PKCBP, ZWI
N0.HOG0003193	Me and Zc	All	Present	HULK2, SL3, HULK3, SL4, ART1, ...
N0.HOG0003225	Me and Zc	All	Present	ALY2, ATALY2, ALY1, ATALY1, AL...
N0.HOG0003666	Me and Zc	All	Present	ATATM, PIG1, ATM
N0.HOG0003839	Me and Zc	All	Present	SPT6, SPT6L, GTB1
N0.HOG0004210	Me and Zc	All	Present	AT3G08020, AT3G52100
N0.HOG0004315	Me and Zc	All	Present	AT4G30990
N0.HOG0004808	Me and Zc	All	Present	TRA1a, TRA1b
N0.HOG0006763	Me and Zc	All	Present	IDAP1, HDP1, EMB2788
N0.HOG0008150	Me and Zc	All	Present	emb1011, LNO1
N0.HOG0009657	Me and Zc	All	Present	FYVE4
N0.HOG0000127	Me and Zc	All	Present	MAPKKK3, MAP3KA, EMB71, MAPKKK...
N0.HOG0003087	Me and Zc	All	Present	MDN1, AtMDN1
N0.HOG0004230	Me and Zc	All	Present	KAM2, MTV12, SGR8, GRV2
N0.HOG0004807	Me and Zc	All	Present	chr13, SRCAP, PIE1
N0.HOG0004888	Me and Zc	All	Present	MOS1
N0.HOG0005576	Me and Zc	All	Present	ATG2, ATATG2, PEUP1
N0.HOG0006179	Me and Zc	All	Present	UPF2
N0.HOG0006212	Me and Zc	All	Present	AT5G58410
N0.HOG0006405	Me and Zc	All	Present	AT5G56730
N0.HOG0007340	Me and Zc	All	Present	AT3G50370
N0.HOG0000044	Me and Zc	All	Present	CRK8
N0.HOG0000346	Me and Zc	All	Present	BIP3, HSP70, ATHSP70, HSC70-4,...
N0.HOG0000434	Me and Zc	All	Present
N0.HOG0001063	Me and Zc	All	Present	ATHSP101, HSP101, HOT1, CLPB2
N0.HOG0002351	Me and Zc	All	Present	ATCPN21, CPN20, CPN21, CHCPN10...
N0.HOG0002494	Me and Zc	All	Present
N0.HOG0002570	Me and Zc	All	Present	AT1G68730
N0.HOG0003522	Me and Zc	All	Present	HSP91, AtHsp70-14, Hsp70-15, A...
N0.HOG0004669	Me and Zc	All	Present	AT3G56510
N0.HOG0006770	Me and Zc	All	Present	ATRBL10, RBL14, ATRBL14, RBL10
N0.HOG0007665	Me and Zc	All	Present	PDIL2-2, ATPDI10, ATPDIL2-2, P...
N0.HOG0000086	Me and Zc	All	Present	TIP4;1, TIP2;2, DELTA-TIP2, AT...
N0.HOG0000769	Me and Zc	All	Present	AtHSD5, HSD5, HSD1, ATHSD1, HS...
N0.HOG0002643	Me and Zc	All	Present	AT-E1 ALPHA, E1 ALPHA, IAR4L, ...
N0.HOG0003782	Me and Zc	All	Present	AT5G51010
N0.HOG0005321	Me and Zc	All	Present	ATEGY3, EGY3
N0.HOG0008661	Me and Zc	All	Present
N0.HOG0000156	Me and Zc	All	Present	ETR, EIN1, RDO3, ETR1, AtETR1,...
N0.HOG0001724	Me and Zc	All	Present	E1-OGDH1, E1-OGDH2
N0.HOG0001793	Me and Zc	All	Present	ASML2, CCT101
N0.HOG0002265	Me and Zc	All	Present	ATG1a, ATG1c, ATG1b
N0.HOG0004128	Me and Zc	All	Present	ROG2, TRAPPC11
N0.HOG0004311	Me and Zc	All	Present	APP1
N0.HOG0004943	Me and Zc	All	Present	MEE5, CLO, GFA1
N0.HOG0005274	Me and Zc	All	Present	AT1G70770, AT1G23170, AT2G1807...
N0.HOG0005354	Me and Zc	All	Present	MEE50, ZIX
N0.HOG0005420	Me and Zc	All	Present	SPHK2, SPHK1
N0.HOG0005621	Me and Zc	All	Present	AT3G54440
N0.HOG0005884	Me and Zc	All	Present	AT1G69680
N0.HOG0006077	Me and Zc	All	Present	PLAI
N0.HOG0007575	Me and Zc	All	Present	AT2G41960, AT3G58050
N0.HOG0008208	Me and Zc	All	Present	GUN1
N0.HOG0009917	Me and Zc	All	Present	AT1G27110, AT1G27150
N0.HOG0000624	Me and Zc	All	Present	RAY1
N0.HOG0000677	Me and Zc	All	Present	SGR5, ATIDD15, IDD15, IDD14alp...
N0.HOG0000711	Me and Zc	All	Present	LHY1, LHY, CCA1, AtCCA1, EPR1,...
N0.HOG0001044	Me and Zc	All	Present	GAE1, GAE6, GAE2, GAE3, GAE4, ...
N0.HOG0002163	Me and Zc	All	Present	CIP7
N0.HOG0003469	Me and Zc	All	Present	PDK, ATPDHK
N0.HOG0005591	Me and Zc	All	Present	RTS3, IREG3, ATIREG3, MAR1, FP...
N0.HOG0000309	Me and Zc	All	Present	GAUT10, LGT4, GAUT11
N0.HOG0000736	Me and Zc	All	Present	ATFRO7, FRO7, ATFRO6, FRO6, FR...
N0.HOG0001346	Me and Zc	All	Present	ATBXL4, XYL4, ATBX3, BX3, ATBX...
N0.HOG0001362	Me and Zc	All	Present	COPT3, COPT1, COPT6, COPT2, CO...
N0.HOG0001809	Me and Zc	All	Present	NTMC2T6, NTMC2TYPE6, NTMC2TYPE...
N0.HOG0001846	Me and Zc	All	Present	AtVHP1;1, AtAVP1, ATAVP3, AVP-...
N0.HOG0003232	Me and Zc	All	Present	CRSH
N0.HOG0006169	Me and Zc	All	Present
N0.HOG0006762	Me and Zc	All	Present	ECHIA, E-COAH-2
N0.HOG0008699	Me and Zc	All	Present	AT5G24130
N0.HOG0000162	Me and Zc	All	Present	AtABCB4, MDR4, ATPGP4, PGP4, A...
N0.HOG0000225	Me and Zc	All	Present	OXI1, AGC2, AtOXI1, AGC2-1, UC...
N0.HOG0000909	Me and Zc	All	Present	A/N-InvE, At-A/N-InvE, INV-E, ...
N0.HOG0000912	Me and Zc	All	Present	AT5G35930
N0.HOG0001554	Me and Zc	All	Present	DUET, MMD1, MS1
N0.HOG0004631	Me and Zc	All	Present	HIRA
N0.HOG0007320	Me and Zc	All	Present	AT4G36530
N0.HOG0007647	Me and Zc	All	Present	NFRKB3, NFRKB1
N0.HOG0000446	Me and Zc	All	Present	ATPAP23, PAP23, PAP15, ATPAP15...
N0.HOG0000649	Me and Zc	All	Present	GlcAT14C, UNE7, GlcAT14A, GlcA...
N0.HOG0000777	Me and Zc	All	Present	ATSEH, SEH, AtEH1
N0.HOG0001108	Me and Zc	All	Present	ATPAP1, ATLPP1, PAP1, LPP1, LP...
N0.HOG0001369	Me and Zc	All	Present	PAP17, ATACP5, ATPAP17, PAP7, ...
N0.HOG0001441	Me and Zc	All	Present	HVA22J, HVA22G, HVA22H
N0.HOG0003059	Me and Zc	All	Present	MMZ2, UEV1B, MMZ1, UEV1A, MMZ3...
N0.HOG0003778	Me and Zc	All	Present	AT5G57170, MDL1, MDL3, MDL2
N0.HOG0004886	Me and Zc	All	Present	UBC13B, AtUBC36, UBC36, UBC13A...
N0.HOG0005050	Me and Zc	All	Present	ATDEF2, DEF2, PDF1B
N0.HOG0005246	Me and Zc	All	Present	PCB2, DVR
N0.HOG0005917	Me and Zc	All	Present	AT1G01210, AT4G07950
N0.HOG0007265	Me and Zc	All	Present	AT5G27560
N0.HOG0007982	Me and Zc	All	Present	FKBP12, ATFKBP12, FKP12
N0.HOG0000891	Me and Zc	All	Present	LACS1, CER8, LACS2, LRD2, LACS...
N0.HOG0003016	Me and Zc	All	Present	RANGAP2, ATRANGAP1, RANGAP1
N0.HOG0003895	Me and Zc	All	Present
N0.HOG0004575	Me and Zc	All	Present	ATP58IPK, P58IPK
N0.HOG0004881	Me and Zc	All	Present	PDK2, PDK1, ATPDK1
N0.HOG0005247	Me and Zc	All	Present	GLTP, ACD11
N0.HOG0005466	Me and Zc	All	Present	PAHX
N0.HOG0006181	Me and Zc	All	Present	CER10, GLH6, ATTSC13, ECR, TSC...
N0.HOG0007231	Me and Zc	All	Present	ERDJ3B, ATERDJ3B
N0.HOG0007614	Me and Zc	All	Present	AT1G72640
N0.HOG0007655	Me and Zc	All	Present	RPN13
N0.HOG0008700	Me and Zc	All	Present
N0.HOG0009910	Me and Zc	All	Present
N0.HOG0010453	Me and Zc	All	Present
N0.HOG0000804	Me and Zc	All	Present	AtGALT2, GALT2, GALT4, GALT5, ...
N0.HOG0001406	Me and Zc	All	Present	RGIL6
N0.HOG0002159	Me and Zc	All	Present	UUAT1, UUAT3
N0.HOG0002297	Me and Zc	All	Present	UTr7
N0.HOG0003395	Me and Zc	All	Present	AT1G80290
N0.HOG0005322	Me and Zc	All	Present	NEF1
N0.HOG0006759	Me and Zc	All	Present	RPN2, HAP6
N0.HOG0006960	Me and Zc	All	Present	AT3G26730
N0.HOG0011246	Me and Zc	All	Present
N0.HOG0001025	Me and Zc	All	Present	YLS4, ASP3, AAT2, ASP2, ASP4, ...
N0.HOG0001060	Me and Zc	All	Present	AtRH20, RH20, RH30
N0.HOG0001818	Me and Zc	All	Present	ATARD4, ARD4, ARD3, ARD, ATARD...
N0.HOG0002036	Me and Zc	All	Present	AtULP1a, ULP1A, ELS1, ULP1B, E...
N0.HOG0002214	Me and Zc	All	Present	SDH2-1, SDH2-2, SDH2-3
N0.HOG0003084	Me and Zc	All	Present	UBC14, UBC13, ATUBC7, UBC7
N0.HOG0003151	Me and Zc	All	Present
N0.HOG0004204	Me and Zc	All	Present	PAM18-1, PAM18-2, PAM18-3
N0.HOG0006028	Me and Zc	All	Present	TAF11b, TAF11
N0.HOG0006704	Me and Zc	All	Present	AT5G01350
N0.HOG0007632	Me and Zc	All	Present
N0.HOG0008453	Me and Zc	All	Present	AT2G44870
N0.HOG0008493	Me and Zc	All	Present	AT2G35360
N0.HOG0002619	Me and Zc	All	Present	SNF7, VPS32, SNF7
N0.HOG0003577	Me and Zc	All	Present	PUMPKIN
N0.HOG0004126	Me and Zc	All	Present	AT2G25670, AT4G32610
N0.HOG0004422	Me and Zc	All	Present	EMB2782, AtSMC5, SMC5
N0.HOG0005706	Me and Zc	All	Present	SWC4, ATSWC4
N0.HOG0005890	Me and Zc	All	Present	AtTRM4e, TRM4e
N0.HOG0006419	Me and Zc	All	Present	AT4G28740
N0.HOG0006746	Me and Zc	All	Present	AT4G20150
N0.HOG0008223	Me and Zc	All	Present	AT2G20390
N0.HOG0008251	Me and Zc	All	Present	AtENGase85A, ENGase85A, AtENGa...
N0.HOG0000744	Me and Zc	All	Present	ZFN2, ZFN1, PNT1, ZFN3, HUA1
N0.HOG0001498	Me and Zc	All	Present	ATSUS6, SUS6, ATSUS5, SUS5, AT...
N0.HOG0001659	Me and Zc	All	Present	KINgamma, KING1
N0.HOG0001973	Me and Zc	All	Present	EMB1075, ATSDC1, SDC1
N0.HOG0002067	Me and Zc	All	Present	PRCE3
N0.HOG0002237	Me and Zc	All	Present	ERD7
N0.HOG0003368	Me and Zc	All	Present	SFR2, ATSFR2
N0.HOG0003794	Me and Zc	All	Present	MEE11, RIFP1
N0.HOG0003952	Me and Zc	All	Present	SEIPIN2, SEIPIN3, SEIPIN1
N0.HOG0004519	Me and Zc	All	Present	AT3G44380
N0.HOG0005211	Me and Zc	All	Present	AT5G43140, AT2G14860, AT4G3390...
N0.HOG0008141	Me and Zc	All	Present	AT1G09870
N0.HOG0001329	Me and Zc	All	Present	IDH-III, IDH2, IDH-II, IDH-I, ...
N0.HOG0003509	Me and Zc	All	Present	ATCOX6B2, COX6B
N0.HOG0004299	Me and Zc	All	Present	VATG3, AVMA10, VMA10, VHA-G2, ...
N0.HOG0004646	Me and Zc	All	Present	AtMtATP6
N0.HOG0005606	Me and Zc	All	Present	ATP5
N0.HOG0005753	Me and Zc	All	Present	ATPQ, ATPd
N0.HOG0006200	Me and Zc	All	Present	AtGRXS14, ATGRXCP, CXIP1
N0.HOG0006628	Me and Zc	All	Present	VHA-F
N0.HOG0006694	Me and Zc	All	Present	PMM, ATPMM
N0.HOG0007098	Me and Zc	All	Present	APX4, TL29
N0.HOG0007226	Me and Zc	All	Present	LPA3
N0.HOG0007276	Me and Zc	All	Present	NDH-M, NdhM
N0.HOG0007436	Me and Zc	All	Present	MGP1, PHI1
N0.HOG0007612	Me and Zc	All	Present	LSMT-L
N0.HOG0007699	Me and Zc	All	Present
N0.HOG0007900	Me and Zc	All	Present	mTERF12
N0.HOG0000335	Me and Zc	All	Present
N0.HOG0000484	Me and Zc	All	Present	AtGABP, GABP, BAT1
N0.HOG0001209	Me and Zc	All	Present	XBAT32, XBAT33
N0.HOG0001259	Me and Zc	All	Present	UAFT2
N0.HOG0002015	Me and Zc	All	Present	HPPR2, HPPR4, HPPR3, HPR3
N0.HOG0002786	Me and Zc	All	Present	PGL3, EMB2024, PGL2, PGL5, PGL...
N0.HOG0003669	Me and Zc	All	Present	AT3G44100, AT3G11780, AT5G0648...
N0.HOG0004974	Me and Zc	All	Present	AT1G15740
N0.HOG0005406	Me and Zc	All	Present	FCLY
N0.HOG0005623	Me and Zc	All	Present	FAC31, EMB2768
N0.HOG0006219	Me and Zc	All	Present	AT5G38360
N0.HOG0007670	Me and Zc	All	Present	AT2G32520
N0.HOG0000414	Me and Zc	All	Present
N0.HOG0000532	Me and Zc	All	Present	BAT5, BASS5, BASS6, RST1, CER1...
N0.HOG0001579	Me and Zc	All	Present	mtE2-1, LTA3, mtE2-3, mtE2-2
N0.HOG0003396	Me and Zc	All	Present	TRP5, JDL1, WEI2, ASA1, AMT1, ...
N0.HOG0003961	Me and Zc	All	Present	IBR3
N0.HOG0004448	Me and Zc	All	Present	GSM1, MAM1, IMS3, MAM-L, MAM3,...
N0.HOG0004543	Me and Zc	All	Present	YAK1
N0.HOG0004568	Me and Zc	All	Present	FMT, NOXY38, FRIENDLY
N0.HOG0005893	Me and Zc	All	Present	TOR
N0.HOG0007426	Me and Zc	All	Present	MED13, GCT, MAB2
N0.HOG0008012	Me and Zc	All	Present	NTP9, MEE44
N0.HOG0008795	Me and Zc	All	Present
N0.HOG0000582	Me and Zc	All	Present	UBC37, UBC31, UBC12, UBC30, UB...
N0.HOG0002131	Me and Zc	All	Present	AT4G25900, AT5G57330, AT3G6161...
N0.HOG0002269	Me and Zc	All	Present	RABG3A, ATRABG3A, RABG3B, RAB7...
N0.HOG0003246	Me and Zc	All	Present	SAG24, RPL10C, RPL10A, SAC52, ...
N0.HOG0004262	Me and Zc	All	Present	RPT3
N0.HOG0004313	Me and Zc	All	Present	TBP2, ATTBP2, TFIID-1, TBP1
N0.HOG0004463	Me and Zc	All	Present	GRXS15, ATGRX4, GRX4
N0.HOG0004963	Me and Zc	All	Present	AT5G06360
N0.HOG0004977	Me and Zc	All	Present	AT2G36260, AT2G16710
N0.HOG0005020	Me and Zc	All	Present	RPL24C
N0.HOG0005165	Me and Zc	All	Present	EMB2769, CWC15
N0.HOG0005527	Me and Zc	All	Present	atBRX1-2, atBRX1-1
N0.HOG0005697	Me and Zc	All	Present	PBD1, PRCGB, PBD2
N0.HOG0006082	Me and Zc	All	Present	MEE49
N0.HOG0006733	Me and Zc	All	Present	ATO
N0.HOG0007825	Me and Zc	All	Present	BET5, AtBET5
N0.HOG0008100	Me and Zc	All	Present	AT4G12760
N0.HOG0008947	Me and Zc	All	Present
N0.HOG0000269	Me and Zc	All	Present	ARF16, ARF10, ARF17, ARF4, ARF...
N0.HOG0000399	Me and Zc	All	Present	M3Kdelta1, MKD1, EDR1, ATEDR1,...
N0.HOG0000507	Me and Zc	All	Present	CKI1, ATHK1, HK1, AHK1
N0.HOG0000788	Me and Zc	All	Present	AtGRF3, GRF3, GRF4, AtGRF4, At...
N0.HOG0001635	Me and Zc	All	Present	TRR14, PTAC18
N0.HOG0002399	Me and Zc	All	Present	AtTAT2, TAT2, RSA1, RTY1, RTY,...
N0.HOG0003866	Me and Zc	All	Present	REC1, FLL2, REC2, REC3
N0.HOG0004190	Me and Zc	All	Present	CAC3
N0.HOG0004650	Me and Zc	All	Present	GC5
N0.HOG0006022	Me and Zc	All	Present	TGD1, ABCI14
N0.HOG0000136	Me and Zc	All	Present	CAM9, ATCML9, CML9, TCH3, CML1...
N0.HOG0002676	Me and Zc	All	Present	AT3G04890, AT2G46100
N0.HOG0002803	Me and Zc	All	Present	AT2G03350, AT5G37070, AT3G0889...
N0.HOG0002950	Me and Zc	All	Present	HIT4
N0.HOG0003397	Me and Zc	All	Present	CAF1j, CAF1k, CAF1i
N0.HOG0003757	Me and Zc	All	Present	RANBP1, SIRANBP
N0.HOG0003877	Me and Zc	All	Present	UFD1
N0.HOG0003959	Me and Zc	All	Present	PAC1
N0.HOG0004441	Me and Zc	All	Present	ATBET11, MTV15, BS14A, BET11, ...
N0.HOG0005156	Me and Zc	All	Present	MED31
N0.HOG0005191	Me and Zc	All	Present	EngD-1
N0.HOG0005842	Me and Zc	All	Present	ISPH, CLB6, HDR
N0.HOG0005977	Me and Zc	All	Present	AT2G42780
N0.HOG0006341	Me and Zc	All	Present	NAA10
N0.HOG0006844	Me and Zc	All	Present	AT1G62850
N0.HOG0000521	Me and Zc	All	Present	AHA4, HA4, HA11, AHA11, AHA7, ...
N0.HOG0000608	Me and Zc	All	Present	BFT, ATC, TFL1, TFL-1, RSB8, F...
N0.HOG0000745	Me and Zc	All	Present	XTH11
N0.HOG0001541	Me and Zc	All	Present	ATATH7, ATH7, ABCA8, ABCA10, A...
N0.HOG0000598	Me and Zc	All	Present	Lhca5, LHCA4, CAB4
N0.HOG0001049	Me and Zc	All	Present	METK1, SAM-1, AtSAM1, SAM1, MA...
N0.HOG0001771	Me and Zc	All	Present	CYP97A3, LUT5, LUT1, CYP97C1
N0.HOG0001888	Me and Zc	All	Present	PYR6
N0.HOG0003190	Me and Zc	All	Present	CYT1, EMB101, GMP1, VTC1, SOZ1
N0.HOG0003403	Me and Zc	All	Present	AT1G28350, AT2G33840
N0.HOG0003450	Me and Zc	All	Present	Sec. 61-alpha1
N0.HOG0004095	Me and Zc	All	Present	MPPBETA
N0.HOG0004111	Me and Zc	All	Present	ACLA2, ACLA-2, ACLA-1, ACLA-3
N0.HOG0004898	Me and Zc	All	Present	SAMC1, SAMT1, SAMC2
N0.HOG0004909	Me and Zc	All	Present	beta2-COP, beta1-COP
N0.HOG0005400	Me and Zc	All	Present	gamma2-COP
N0.HOG0005495	Me and Zc	All	Present	KJC1, KJC2
N0.HOG0006240	Me and Zc	All	Present	DET3, ATVHA-C
N0.HOG0006699	Me and Zc	All	Present	PDE129, DXR
N0.HOG0000153	Me and Zc	All	Present	MPSR1, SNIPER2, SNIPER1, USR1,...
N0.HOG0001296	Me and Zc	All	Present	CYCT1;3, CYCT1;2, CYCT1;1, CYC...
N0.HOG0004340	Me and Zc	All	Present	REIL2, FZF, STCH4, REIL1
N0.HOG0006221	Me and Zc	All	Present	MAS2
N0.HOG0006489	Me and Zc	All	Present	STA1, EMB2770
N0.HOG0007895	Me and Zc	All	Present	ROS3
N0.HOG0000093	Me and Zc	All	Present	NFP7, NRT1, AtNPF7, NPF7, AtNP...
N0.HOG0000478	Me and Zc	All	Present	AT1G06500
N0.HOG0001189	Me and Zc	All	Present	ATRAD51, RAD51
N0.HOG0002209	Me and Zc	All	Present	KHZ1, KHZ2
N0.HOG0003035	Me and Zc	All	Present	ATTOPII, TOPII
N0.HOG0003561	Me and Zc	All	Present
N0.HOG0004193	Me and Zc	All	Present	ALPHA-SNAP2, ASNAP, ALPHA-SNAP...
N0.HOG0004786	Me and Zc	All	Present	CDC6b, ATCDC6, CDC6
N0.HOG0004895	Me and Zc	All	Present	ATSMC4, SMC3, SMC4, ATCAP-C, A...
N0.HOG0001146	Me and Zc	All	Present	ADF3, atadf, ADF1, ATADF1, ATA...
N0.HOG0001859	Me and Zc	All	Present	PFA-DSP3, AtPFA-DSP3, AtPFA-DS...
N0.HOG0002859	Me and Zc	All	Present	AT.EIF4E1, EIF4E, eIF4E1, CUM1...
N0.HOG0003162	Me and Zc	All	Present	MTV1
N0.HOG0003217	Me and Zc	All	Present	AT1G21065
N0.HOG0003615	Me and Zc	All	Present	EIF2 BETA, EMB1401, eIF-2bs
N0.HOG0003766	Me and Zc	All	Present	AT5G61970
N0.HOG0005533	Me and Zc	All	Present	AT1G10580
N0.HOG0005829	Me and Zc	All	Present	IMPA-9
N0.HOG0005946	Me and Zc	All	Present	E37, VTE3, IEP37, APG1
N0.HOG0006608	Me and Zc	All	Present	MAF1
N0.HOG0007077	Me and Zc	All	Present	LUC7RL
N0.HOG0008187	Me and Zc	All	Present
N0.HOG0000204	Me and Zc	All	Present	AT3G26560
N0.HOG0001046	Me and Zc	All	Present	PCK1, PEPCK, PCK2, PEPCK
N0.HOG0001050	Me and Zc	All	Present	ACX6, ATACX3, ACX3, ACX5, ATAC...
N0.HOG0001444	Me and Zc	All	Present
N0.HOG0001729	Me and Zc	All	Present	ATBM1C, AtRING1B, AtBMI1B, ATD...
N0.HOG0002408	Me and Zc	All	Present	MUR4, HSR8, UXE1, MEE25, DUR
N0.HOG0002947	Me and Zc	All	Present	NPC1, NPC2, NPC3, NPC5, AtNPC4...
N0.HOG0003000	Me and Zc	All	Present	AT1G78140, AT2G41040
N0.HOG0004145	Me and Zc	All	Present	XBAT35, XBAT34
N0.HOG0004415	Me and Zc	All	Present	NQR
N0.HOG0004477	Me and Zc	All	Present	RPT1A
N0.HOG0004728	Me and Zc	All	Present	AT1G49380
N0.HOG0005398	Me and Zc	All	Present	EXT-like, LIP5
N0.HOG0006839	Me and Zc	All	Present	DELTA-OAT
[truncated: 8,313 more rows]
