# Supplementary material for: Time-resolved oxidative signal convergence across the algae–embryophyte divide
Source: Nat Commun. 2025 Feb 19;16:1780. doi: 10.1038/s41467-025-56939-y (PMC11840003; doi:10.1038/s41467-025-56939-y)
Supplement: Supplementary file 8 — Source Data [file 41467_2025_56939_MOESM8_ESM.xlsx]

## Sheet: 1c-e,3
Mesotaenium
sample_ID	sample_name	treatment	condition	time_point	replicate	time	temperature	light_intensity	FvFm	viol_micromol_per_mgDW	9_cis_neo_micromol_per_mgDW	anthera_micromol_per_mgDW	Chlb_micromol_per_mgDW	Lut_micromol_per_mgDW	Zeax_micromol_per_mgDW	Chla_micromol_per_mgDW	alpha_car_micromol_per_mgDW	11_cis_micromol_per_mgDW	beta_car_micromol_per_mgDW	9_cis_micromol_per_mgDW	6MHO_nmol_per_mgDW	beta_CC_nmol_per_mgDW	beta_Io_nmol_per_mgDW	DHA_nmol_per_mgDW	DHA_per_beta_Io	Chla_per_b	beta_car_per_9_cis_neox	V_A_Z_per_Chla_b	A_Z_per_V_A_Z	beta_Car_per_beta_CC	beta_Car_per_beta_Io	beta_Car_per_DHA	beta_Car_per_beta_CC_beta_Io_DHA
M_1_1	control_0_rep1	standard_growth	standard_growth_0	0	1	0	20	85	0.484	0.00752053	0.0052436	0.00225167	0.00700292	0.0216432	0.00135638	0.00882253	0.000254055	0.00142323	0.0240247	0.00209015	0.000184277	2.39e-05	2.95e-06	2.16e-05	7.32	1.25984	4.58172	0.703208	0.324215	1.00629e+06	8.13297e+06	1.11277e+06	496190
M_1_2	control_0_rep2	standard_growth	standard_growth_0	0	2	0	20	85	0.416	0.0045843	0.00346498	0.0015971	0.00409933	0.0146306	0.00114644	0.00533626	0.000180112	0.000702589	0.0148173	0.00115818	7.65e-05	1.95e-05	2.41e-06	1.16e-05	4.81	1.30174	4.2763	0.776616	0.374399	760610	6.1576e+06	1.28271e+06	443118
M_1_3	control_0_rep3	standard_growth	standard_growth_0	0	3	0	20	85	0.401	0.00581003	0.00481473	0.00237386	0.00630713	0.0197507	0.00154791	0.00822749	0.000233506	0.000936645	0.018552	0.001441	3.5e-05	4.02e-05	5.23e-06	3.03e-05	5.79	1.30447	3.85317	0.66956	0.402985	462058	3.54869e+06	612209	245131
M_1_4	control_0_rep4	standard_growth	standard_growth_0	0	4	0	20	85	0.532
M_1_5	control_0_rep5	standard_growth	standard_growth_0	0	5	0	20	85	0.407
M_1_6	control_0_rep6	standard_growth	standard_growth_0	0	6	0	20	85	0.41
M_1_76	control_0.5_rep1	standard_growth	standard_growth_0.5	1	1	0.5	20	85	0.526	0.00707586	0.00474069	0.00198547	0.00667877	0.0210887	0.0015505	0.00973463	0.000263317	0.000959215	0.0222734	0.00142184	7.79e-05	7.68e-05	3.64e-06	9e-06	2.47	1.45755	4.69834	0.646534	0.33321	289883	6.11919e+06	2.47399e+06	248924
M_1_82	control_0.5_rep2	standard_growth	standard_growth_0.5	1	2	0.5	20	85	0.378	0.0027662	0.00172944	0.000651001	0.00266759	0.00929764	0.00118821	0.00368948	9.36e-05	0.000325998	0.0081801	0.000505598	0	5.94e-05	2.97e-06	9.82e-06	3.31	1.38307	4.72992	0.724455	0.399358	137627	2.75815e+06	833214	113267
M_1_88	control_0.5_rep3	standard_growth	standard_growth_0.5	1	3	0.5	20	85	0.398	0.00394355	0.00229395	0.00079471	0.00330583	0.012291	0.00141881	0.00448974	0.000107522	0.000306239	0.00918689	0.000543628	0	6.8e-05	2.82e-06	9.31e-06	3.3	1.35813	4.00482	0.789817	0.359509	135152	3.25209e+06	986585	114677
M_1_77	control_1_rep1	standard_growth	standard_growth_1	2	1	1	20	85	0.464	0.00485791	0.00326782	0.00125734	0.00462907	0.0146271	0.0011762	0.0065033	0.000163783	0.000578675	0.0147109	0.000905683	0.000332452	0.00010528	4.57e-06	1.55e-05	3.39	1.40488	4.50174	0.654977	0.333752	139731	3.21725e+06	950274	117374
M_1_83	control_1_rep2	standard_growth	standard_growth_1	2	2	1	20	85	0.481	0.00546171	0.00309348	0.00110857	0.00436946	0.0169948	0.00197312	0.00619932	0.000176277	0.000633299	0.0151521	0.000930301	0	5.97e-05	3.09e-06	1.19e-05	3.85	1.41878	4.89806	0.808362	0.36071	253902	4.9078e+06	1.2728e+06	202924
M_1_89	control_1_rep3	standard_growth	standard_growth_1	2	3	1	20	85	0.367	0.0039632	0.00241001	0.00090309	0.00349838	0.0133909	0.00167599	0.00454969	0.000111914	0.000335544	0.00949861	0.00062282	0	3.68e-05	2.05e-06	9.43e-06	4.6	1.30051	3.94131	0.8129	0.394217	258265	4.62564e+06	1.00674e+06	196793
M_1_78	control_2_rep1	standard_growth	standard_growth_2	3	1	2	20	85	0.459	0.00507825	0.0035055	0.00125477	0.00493891	0.0151691	0.00138683	0.00685904	0.000200028	0.000746003	0.0162699	0.000980095	0.000277444	6.34e-05	2.4e-06	6.63e-06	2.76	1.38877	4.64126	0.654338	0.342183	256424	6.79289e+06	2.45315e+06	224485
M_1_84	control_2_rep2	standard_growth	standard_growth_2	3	2	2	20	85	0.352	0.00574369	0.00297327	0.000896084	0.00453849	0.015387	0.00164655	0.00625743	0.000157598	0.000489404	0.0137139	0.000823379	0	7.96e-05	3.04e-06	6.58e-06	2.16	1.37875	4.6124	0.767542	0.306847	172374	4.50697e+06	2.08394e+06	153774
M_1_90	control_2_rep3	standard_growth	standard_growth_2	3	3	2	20	85	0.274	0.00710585	0.0039555	0.00104393	0.00587306	0.0202325	0.0021168	0.00805288	0.000136481	0.000382459	0.0104838	0.00067298	0	5.4e-05	2.76e-06	1.16e-05	4.2	1.37116	2.65043	0.737228	0.307867	194202	3.79914e+06	907312	153500
M_1_79	control_4_rep1	standard_growth	standard_growth_4	4	1	4	20	85	0.44	0.00513355	0.00351885	0.00144371	0.00517975	0.015494	0.00102938	0.00743841	0.000209024	0.000809464	0.0180959	0.00114441	0.000142002	5.82e-05	2.82e-06	9.92e-06	3.52	1.43605	5.14257	0.602833	0.325123	311096	6.41981e+06	1.82393e+06	255201
M_1_85	control_4_rep2	standard_growth	standard_growth_4	4	2	4	20	85	0.414	0.00385039	0.00267495	0.00112724	0.00410443	0.016141	0.00256826	0.00607291	0.000165383	0.000683887	0.0140263	0.000850592	0	6.49e-05	3.06e-06	9.02e-06	2.95	1.4796	5.24359	0.741441	0.489736	216108	4.58048e+06	1.55498e+06	182191
M_1_91	control_4_rep3	standard_growth	standard_growth_4	4	3	4	20	85	0.409	0.0069008	0.0037632	0.00121811	0.00545053	0.0209006	0.0024205	0.0079267	0.000145549	0.000477067	0.0115876	0.00078646	0	5.54e-05	2.85e-06	1.04e-05	3.65	1.4543	3.07919	0.787862	0.345239	209223	4.06907e+06	1.11411e+06	168835
M_1_80	control_6_rep1	standard_growth	standard_growth_6	5	1	6	20	85	0.445	0.00651264	0.00677663	0.00327013	0.00968004	0.02942	0.00271024	0.0138664	0.000421807	0.00148982	0.033033	0.00205834	9.44e-05	5.51e-05	4.52e-06	2.01e-05	4.45	1.43247	4.87454	0.530569	0.478698	599090	7.31328e+06	1.64155e+06	414059
M_1_86	control_6_rep2	standard_growth	standard_growth_6	5	2	6	20	85	0.419	0.00537324	0.0031779	0.00121896	0.00442627	0.018327	0.00233454	0.00671325	0.000199737	0.000847115	0.0164045	0.000986923	0	0.00010189	3.22e-06	9.88e-06	3.07	1.51668	5.16205	0.801358	0.398073	161001	5.0947e+06	1.66099e+06	142664
M_1_92	control_6_rep3	standard_growth	standard_growth_6	5	3	6	20	85	0.298	0.00599444	0.00326782	0.000999143	0.00469879	0.0171363	0.00181693	0.0066653	0.000139628	0.000489581	0.0117647	0.000755382	0	8.03e-05	3.06e-06	9.97e-06	3.26	1.41851	3.60017	0.775294	0.319626	146434	3.84248e+06	1.18022e+06	125999
M_1_81	control_24_rep1	standard_growth	standard_growth_24	6	1	24	20	85	0.335	0.00680394	0.0046288	0.00185564	0.00687591	0.0211586	0.00159551	0.0101684	0.000244971	0.000969014	0.0221195	0.00169579	0	4.32e-05	3.02e-06	2.41e-05	7.98	1.47884	4.77868	0.601673	0.336531	512516	7.327e+06	917983	314764
M_1_87	control_24_rep2	standard_growth	standard_growth_24	6	2	24	20	85	0.339	0.00679123	0.00333793	0.000939263	0.00502577	0.0179876	0.00159958	0.00707158	0.000177101	0.000505769	0.0155414	0.000944365	0	5.31e-05	2.23e-06	6.81e-06	3.05	1.40706	4.656	0.771249	0.272114	292783	6.9782e+06	2.28075e+06	250172
M_1_93	control_24_rep3	standard_growth	standard_growth_24	6	3	24	20	85	0.335	0.0066891	0.00390403	0.00129344	0.00599525	0.021005	0.00244974	0.00821904	0.000143969	0.000375821	0.0119243	0.000740331	0	6.63e-05	2.08e-06	6.52e-06	3.13	1.37093	3.05436	0.733929	0.358807	179911	5.74021e+06	1.82853e+06	159251
M_1_94	constant_light_24_rep1	constant_light	constant_light_24	1	1	24	20	85
M_1_95	constant_light_24_rep2	constant_light	constant_light_24	1	2	24	20	85
M_1_96	constant_light_24_rep3	constant_light	constant_light_24	1	3	24	20	85
M_1_7	cold_0.5_rep1	cold	cold_0.5	1	1	0.5	8	85	0.354	0.00467542	0.00410296	0.00137529	0.00436207	0.0157827	0.00164569	0.00559871	0.000207036	0.000998722	0.016282	0.00121971	6.63e-06	2.13e-05	3.43e-06	2.74e-05	7.99	1.2835	3.96835	0.772671	0.392519	763703	4.74025e+06	593367	311948
M_1_13	cold_0.5_rep2	cold	cold_0.5	1	2	0.5	8	85	0.418	0.00420836	0.00681835	0.00245013	0.00937863	0.0251679	0.00471766	0.0119791	0.000291055	0.00141855	0.025196	0.00207412	0.000461701	0.000126263	5.23e-06	5.17e-05	9.89	1.27728	3.69532	0.532647	0.630072	199551	4.8183e+06	487508	137551
M_1_19	cold_0.5_rep3	cold	cold_0.5	1	3	0.5	8	85	0.382	0.00524216	0.00659694	0.00273228	0.00861416	0.0272458	0.00383132	0.0126212	0.000343008	0.00160785	0.0294437	0.00204489	4.07e-05	3.33e-05	3.22e-06	6.37e-06	1.98	1.46517	4.46323	0.555947	0.555966	884263	9.14971e+06	4.62312e+06	686586
M_1_8	cold_1_rep1	cold	cold_1	2	1	1	8	85	0.409	0.00559482	0.00492287	0.00206985	0.00615289	0.0187861	0.0018924	0.0077875	0.000243201	0.00116408	0.0178894	0.0013422	4.78e-05	2.8e-05	3.77e-06	2.29e-05	6.07	1.26567	3.63394	0.685567	0.414589	639493	4.74182e+06	782534	327597
M_1_14	cold_1_rep2	cold	cold_1	2	2	1	8	85	0.225	0.00403698	0.00568447	0.00233711	0.00754947	0.021045	0.00338538	0.00948828	0.000299884	0.0015266	0.0207708	0.00165531	0.00019257	7.49e-05	5.15e-06	3.48e-05	6.76	1.25681	3.65395	0.572815	0.586352	277493	4.03059e+06	596831	180920
M_1_20	cold_1_rep3	cold	cold_1	2	3	1	8	85	0.346	0.00500374	0.00527356	0.00203369	0.00679015	0.02175	0.00292984	0.0100741	0.000243937	0.00125711	0.0231669	0.00159712	0.000168763	8.7e-05	5.16e-06	3.57e-05	6.92	1.48363	4.39302	0.59103	0.497983	266363	4.48661e+06	649531	181267
M_1_9	cold_2_rep1	cold	cold_2	3	1	2	8	85	0.444	0.00704911	0.00539334	0.00204712	0.00675985	0.0212937	0.00193542	0.00843233	0.000221677	0.00123522	0.0212463	0.00195843	9.61e-05	2.84e-05	2.55e-06	1.58e-05	6.2	1.24741	3.93936	0.72614	0.36101	746843	8.32271e+06	1.34291e+06	453767
M_1_15	cold_2_rep2	cold	cold_2	3	2	2	8	85	0.313	0.00517923	0.00660136	0.00313037	0.00969301	0.0242185	0.00335614	0.0119561	0.000273475	0.00173507	0.0228479	0.0020722	0.000187337	9.46e-05	4.6e-06	3.04e-05	6.61	1.23348	3.46109	0.538855	0.556031	241503	4.97218e+06	751436	176285
M_1_21	cold_2_rep3	cold	cold_2	3	3	2	8	85	0.415	0.00409634	0.00574176	0.00239438	0.00565795	0.02401	0.00364857	0.00840441	0.00027241	0.00125617	0.0247477	0.00169022	0.00015174	6.07e-05	3.08e-06	2.73e-05	8.86	1.48542	4.31013	0.721024	0.595993	407661	8.02341e+06	906134	271647
M_1_10	cold_4_rep1	cold	cold_4	4	1	4	8	85	0.618	0.00336593	0.00407312	0.00149193	0.00536021	0.0156483	0.00225597	0.00659534	0.000207989	0.000948727	0.0156239	0.0011595	3e-05	2.68e-05	3.32e-06	2.04e-05	6.14	1.23043	3.83587	0.595023	0.526847	582343	4.70595e+06	767286	309311
M_1_16	cold_4_rep2	cold	cold_4	4	2	4	8	85	0.257	0.00433952	0.00620571	0.00284314	0.00893396	0.0242915	0.00351418	0.0109147	0.000292143	0.00127592	0.0227898	0.0016666	0.000288184	0.000116657	5.02e-06	4.07e-05	8.11	1.22171	3.67239	0.53892	0.594318	195358	4.54306e+06	559834	140347
M_1_22	cold_4_rep3	cold	cold_4	4	3	4	8	85	0.242	0.00320127	0.00506355	0.00220359	0.00711439	0.0206748	0.00328503	0.0101691	0.000200164	0.000965437	0.0219215	0.00176355	0.000435884	0.000220967	1.08e-05	0.0001	9.26	1.42937	4.32927	0.502786	0.63161	99207	2.0208e+06	219267	66070.1
M_1_11	cold_6_rep1	cold	cold_6	5	1	6	8	85	0.379	0.0034534	0.00450286	0.00185094	0.00541086	0.0194	0.00320622	0.00717077	0.000227665	0.00102615	0.018728	0.00157352	5e-05	2.24e-05	2.29e-06	1.63e-05	7.12	1.32526	4.15914	0.676427	0.594222	834504	8.17131e+06	1.14634e+06	455989
M_1_23	cold_6_rep3	cold	cold_6	5	3	6	8	85	0.278	0.00171478	0.0026642	0.00121649	0.00275742	0.0111161	0.00196525	0.0033966	0.000110779	0.000527739	0.0119924	0.000958704	0.000470044	5.51e-05	3.14e-06	7.39e-05	23.5	1.2318	4.50133	0.795661	0.649796	217795	3.81703e+06	162374	90809.3
M_1_17	cold_6_rep2	cold	cold_6	5	2	6	8	85	0.135	0.00164999	0.00304816	0.00108781	0.00354928	0.0128185	0.0024252	0.00482776	0.000130658	0.000538254	0.0136244	0.000974082	0.000162401	9.11e-05	5.59e-06	3.87e-05	6.92	1.36021	4.46971	0.616326	0.680421	149593	2.43946e+06	352448	100685
M_1_12	cold_24_rep1	cold	cold_24	6	1	24	8	85	0.253	0.00130857	0.00363979	0.00128432	0.0049741	0.0162698	0.00367492	0.00641237	0.000202941	0.000869691	0.0164593	0.00137859	0.000111165	6.23e-05	4.23e-06	2.57e-05	6.08	1.28915	4.52205	0.55046	0.791224	264404	3.89342e+06	639232	178466
M_1_18	cold_24_rep2	cold	cold_24	6	2	24	8	85	0.222	0.00133406	0.00294881	0.00117764	0.00270188	0.0128406	0.0025969	0.00352426	0.000151746	0.000645505	0.0131634	0.000982578	0.000256573	5.97e-05	4.68e-06	1.9e-05	4.06	1.30437	4.46397	0.820508	0.73886	220627	2.81488e+06	692114	157912
M_1_24	cold_24_rep3	cold	cold_24	6	3	24	8	85	0.228	0.000669572	0.0017042	0.000641841	0.00133819	0.00796809	0.00174926	0.00182143	8.33e-05	0.000320285	0.00795567	0.000550333	0.000183759	2.07e-05	3.05e-06	3.56e-05	11.7	1.36112	4.66826	0.968684	0.781234	384235	2.60626e+06	223603	134076
M_1_25	heat_0.5_rep1	heat	heat_0.5	1	1	0.5	32	75	0.485	0.006225	0.00449814	0.00175246	0.00601452	0.0186251	0.00153214	0.00765591	0.000199189	0.00064708	0.0161862	0.00124019	0.000155916	7.47e-05	3.97e-06	3.25e-05	8.19	1.2729	3.59841	0.695632	0.345398	216579	4.07301e+06	498483	145585
M_1_31	heat_0.5_rep2	heat	heat_0.5	1	2	0.5	32	75	0.394	0.0080868	0.00662846	0.00250419	0.00809835	0.0261173	0.00271592	0.0110367	9.87e-05	3.25e-05	4.15e-06	2.63e-05	6.34	1.36283	0.695421	0.392286
M_1_37	heat_0.5_rep3	heat	heat_0.5	1	3	0.5	32	75	0.394	0.000979501	0.00070863	0.000225586	0.00122981	0.00296142	0.000347565	0.00152613	3.23e-05	0.000132888	0.00257093	0.000223287	0.000541742	1.72e-05	3.56e-06	0.000218773	61.5	1.24094	3.62803	0.563384	0.369143	149870	721670	11751.6	10735
M_1_26	heat_1_rep1	heat	heat_1	2	1	1	32	75	0.397	0.00539145	0.00438459	0.00185045	0.0052091	0.0179741	0.00183867	0.00653075	0.000204988	0.000705507	0.0168517	0.00128965	2.57e-05	2.93e-05	2.2e-06	1.55e-05	7.05	1.25372	3.8434	0.773484	0.406266	575227	7.66783e+06	1.08572e+06	358435
M_1_32	heat_1_rep2	heat	heat_1	2	2	1	32	75	0.496	0.00254557	0.00229581	0.000888863	0.00331433	0.0105608	0.00134945	0.00427396	0.000126943	0.000526581	0.0112214	0.000941434	7.6e-05	2.59e-05	4.35e-06	0.000112721	25.9	1.28954	4.88778	0.630429	0.467886	432716	2.57787e+06	99550.4	78467.9
M_1_38	heat_1_rep3	heat	heat_1	2	3	1	32	75	0.429	0.000789585	0.000628129	0.000186821	0.00111354	0.00255428	0.000353122	0.0012972	2.48e-05	8.73e-05	0.0019919	0.000172347	0.000406948	2.13e-05	3.6e-06	0.000154564	42.9	1.16493	3.17116	0.551501	0.406116	93720.1	553569	12887.2	11102.1
M_1_27	heat_2_rep1	heat	heat_2	3	1	2	32	75	0.48	0.00424992	0.00379597	0.00150299	0.00545967	0.0170182	0.0021704	0.00715475	0.000171966	0.000723717	0.0168007	0.00154049	9.52e-05	7.78e-05	4.15e-06	1.83e-05	4.41	1.31047	4.42592	0.628115	0.463618	216013	4.04483e+06	915637	167540
M_1_33	heat_2_rep2	heat	heat_2	3	2	2	32	75	0.391	0.00143223	0.00203595	0.000689513	0.0036137	0.00871751	0.00159771	0.00447709	0.000102861	0.000377674	0.00752619	0.000598864	0	5.71e-05	4.26e-06	2.19e-05	5.14	1.23892	3.69665	0.459714	0.614936	131804	1.7657e+06	344019	90414.2
M_1_39	heat_2_rep3	heat	heat_2	3	3	2	32	75	0.405	0.00113942	0.0015178	0.000517763	0.00184898	0.00659007	0.00130631	0.00227215	6.56e-05	0.000198006	0.00555972	0.000467704	0.000405838	2.79e-05	4.13e-06	0.00010308	25	1.22887	3.66301	0.719098	0.615514	199495	1.34613e+06	53936.1	41159.1
M_1_28	heat_4_rep1	heat	heat_4	4	1	4	32	75	0.383	0.00253512	0.00424545	0.0011875	0.00522213	0.0188366	0.00372923	0.0069343	0.000229158	0.000747314	0.0172714	0.00139776	9.28e-05	5.16e-05	2.78e-06	1.56e-05	5.61	1.32787	4.06822	0.612996	0.6598	334473	6.20361e+06	1.10558e+06	246580
M_1_34	heat_4_rep2	heat	heat_4	4	2	4	32	75	0.351	0.00163338	0.00259019	0.000857952	0.00410932	0.0126171	0.00251236	0.00519523	0.00015319	0.000515549	0.0122878	0.00106733	0	4.33e-05	4.65e-06	1.44e-05	3.1	1.26426	4.74399	0.537768	0.673565	283975	2.64262e+06	855964	197312
M_1_40	heat_4_rep3	heat	heat_4	4	3	4	32	75	0.212	0.000261197	0.000618337	0.000120285	0.000786448	0.00264707	0.000738571	0.000886052	2.36e-05	0	0.00199508	0.000160369	0.000322092	2.08e-05	3.05e-06	0.000106788	35	1.12665	3.22652	0.669688	0.7668	95965.9	653812	18682.6	15272.9
M_1_29	heat_6_rep1	heat	heat_6	5	1	6	32	75	0.346	0.000728776	0.00125547	0.000350102	0.00157961	0.00602057	0.00137823	0.00194343	7.15e-05	0.000180885	0.00559285	0.000490403	0.000279748	2.78e-05	2.59e-06	1.77e-05	6.83	1.23032	4.45478	0.697439	0.703401	201305	2.15669e+06	316585	116415
M_1_35	heat_6_rep2	heat	heat_6	5	2	6	32	75	0.439	0.000736574	0.00201242	0.00049622	0.00385245	0.00924992	0.00226508	0.00469825	0.000102439	0.000263566	0.00748562	0.000670256	0.000145381	2.45e-05	5.32e-06	6.87e-05	12.9	1.21955	3.71971	0.409075	0.789423	305040	1.40601e+06	108917	75925.3
M_1_41	heat_6_rep3	heat	heat_6	5	3	6	32	75	0.439	0.000701156	0.00141459	0.000334981	0.0018626	0.00614672	0.00148688	0.00214213	6.3e-05	0.000121215	0.00497622	0.000436163	0.000616862	3.25e-05	4.04e-06	0.000112149	27.8	1.15008	3.5178	0.630011	0.722097	153273	1.23138e+06	44371.3	33474.5
M_1_30	heat_24_rep1	heat	heat_24	6	1	24	32	75	0.286	0.000759419	0.00219359	0.000588557	0.00270511	0.0124644	0.00367302	0.00308947	0.000114681	0.000209852	0.00900544	0.000835801	6.94e-05	4.91e-05	4.53e-06	1.06e-05	2.34	1.14208	4.10534	0.866499	0.848751	183535	1.98961e+06	846594	140206
M_1_36	heat_24_rep2	heat	heat_24	6	2	24	32	75	0.343	0.000505889	0.000938487	0.000351288	0.00179511	0.00485782	0.00112694	0.00210896	4.63e-05	6.45e-05	0.00373213	0.000346462	0.000119858	3.76e-05	5.66e-06	4.81e-05	8.5	1.17483	3.97675	0.508218	0.74503	99349.9	659954	77608	40873.1
M_1_42	heat_24_rep3	heat	heat_24	6	3	24	32	75	0.367	0.00143255	0.0014455	0.000580972	0.00170697	0.00760328	0.00147929	0.00188278	7.79e-05	0.00010935	0.00655804	0.000605432	0.000415521	4.56e-05	6.39e-06	0.000107574	16.8	1.10299	4.53686	0.972995	0.589858	143721	1.02625e+06	60963.3	41091.9
M_1_43	hl_s_0.25_rep1	high_light_s	high_light_s_0.25	1	1	0.25	32	850	0.153	0.00061911	0.00118742	0.000209652	0.00130086	0.00550237	0.00135909	0.00167238	5.03e-05	0.000215303	0.00513246	0.00038077	0	2.14e-05	3.74e-06	1.86e-05	4.97	1.2856	4.32236	0.735849	0.717024	240231	1.37214e+06	275297	117317
M_1_54	hl_s_0.25_rep2	high_light_s	high_light_s_0.25	1	2	0.25	32	850	0.092	0.000735578	0.002002	0.000326399	0.00247583	0.0102974	0.00287214	0.00302514	0.000102558	0.000323081	0.00837707	0.000557342	0	5.97e-05	5.33e-06	9.17e-06	1.72	1.22187	4.18435	0.715167	0.813026	140299	1.57191e+06	913499	112886
M_1_65	hl_s_0.25_rep3	high_light_s	high_light_s_0.25	1	3	0.25	32	850	0.12	0.00127986	0.0016023	0.000406232	0.00197493	0.00882256	0.00198891	0.00257555	8.97e-05	0.000327331	0.00786164	0.000521748	0	6.9e-05	4.8e-06	1.65e-05	3.44	1.30412	4.90648	0.807607	0.65174	113878	1.63899e+06	477551	87066.3
M_1_44	hl_s_0.5_rep1	high_light_s	high_light_s_0.5	2	1	0.5	32	850	0.085	0.000471014	0.00151859	0.000202877	0.00232229	0.00796003	0.00220579	0.00305958	6.75e-05	0.000290792	0.00732815	0.000603568	0	6.59e-05	4.73e-06	4.52e-06	0.956	1.31748	4.82562	0.53507	0.836435	111255	1.54801e+06	1.62081e+06	97548.6
M_1_55	hl_s_0.5_rep2	high_light_s	high_light_s_0.5	2	2	0.5	32	850	0	0.00088505	0.00343856	0.000429743	0.00531099	0.0178635	0.00517549	0.00663671	0.000174534	0.000684901	0.0149461	0.00107878	0	8.3e-05	4.3e-06	3.98e-06	0.926	1.24962	4.34663	0.543224	0.863635	180157	3.47766e+06	3.75905e+06	163819
M_1_66	hl_s_0.5_rep3	high_light_s	high_light_s_0.5	2	3	0.5	32	850	0.0092	0.000705415	0.00135593	0.000287039	0.00159615	0.00657266	0.00220775	0.00206035	7.76e-05	0.000151729	0.00645101	0.000452415	0	7.16e-05	3.93e-06	9.24e-06	2.35	1.29083	4.75764	0.87521	0.779572	90068.8	1.64291e+06	697921	76079.6
M_1_45	hl_s_2_rep1	high_light_s	high_light_s_2	3	1	2	32	850	0	0.000217178	0.00137259	0.000114366	0.00185611	0.00730482	0.0022444	0.00238961	7e-05	0.000212471	0.00642967	0.000479101	2.69e-05	8.33e-05	5.59e-06	4.96e-06	0.887	1.28743	4.68432	0.606716	0.91569	77167.5	1.14946e+06	1.29684e+06	68493.6
M_1_56	hl_s_2_rep2	high_light_s	high_light_s_2	3	2	2	32	850	0.353	0.000341165	0.00202527	0.000167036	0.0026377	0.0104778	0.00325145	0.00324858	0.000109575	0.000278879	0.00862746	0.000654188	0	4.26e-05	2.67e-06	7.72e-06	2.89	1.2316	4.25992	0.638715	0.909256	202530	3.23207e+06	1.11727e+06	162814
M_1_67	hl_s_2_rep3	high_light_s	high_light_s_2	3	3	2	32	850	0	0.000409564	0.0021301	0.000171013	0.00305221	0.011433	0.00344209	0.00392789	0.000109737	0.000235091	0.00941229	0.000691401	0	0.000113299	4e-06	9.6e-06	2.4	1.2869	4.41871	0.576305	0.898186	83074.5	2.35412e+06	980164	74170.7
M_1_46	hl_s_4_rep1	high_light_s	high_light_s_4	4	1	4	32	850	0.115	0.000287229	0.00220698	0.000178084	0.00369016	0.0128752	0.00419111	0.00452571	0.000132891	0.000354697	0.0112791	0.000892498	0	9.48e-05	4.78e-06	8.74e-06	1.83	1.22643	5.11064	0.566759	0.938316	118986	2.35756e+06	1.29e+06	104126
M_1_57	hl_s_4_rep2	high_light_s	high_light_s_4	4	2	4	32	850	0.302	0.000236164	0.00175968	0.000123797	0.00266181	0.00895041	0.00273444	0.00307186	9.3e-05	0.000226793	0.00700927	0.000558727	0	6.45e-05	2.95e-06	2.37e-06	0.803	1.15405	3.98328	0.53969	0.92368	108676	2.37904e+06	2.95814e+06	100401
M_1_68	hl_s_4_rep3	high_light_s	high_light_s_4	4	3	4	32	850	0	0.000393601	0.00242014	0.000191092	0.00366202	0.0125083	0.0046293	0.00476033	1.87e-05	0.000490592	0.0109101	0.00101955	3.34e-05	0.000126433	7.19e-06	2.26e-05	3.14	1.29992	4.50804	0.619067	0.924511	86291.1	1.51657e+06	482687	69833.4
M_1_47	hl_s_6_rep1	high_light_s	high_light_s_6	5	1	6	32	850	0	0.00019067	0.00158723	9.38e-05	0.00285383	0.00882662	0.00277163	0.00332859	7.01e-05	0.000178769	0.00673367	0.000606146	0	6.97e-05	4.46e-06	1.38e-05	3.09	1.16636	4.2424	0.494314	0.937609	96676.4	1.50825e+06	489240	76623.7
M_1_58	hl_s_6_rep2	high_light_s	high_light_s_6	5	2	6	32	850	0.185	0.000423189	0.00341685	0.000270978	0.00571472	0.0197068	0.00593087	0.00669565	0.000222823	0.000495598	0.014537	0.00129343	0.000294508	0.000260673	1.3e-05	6.41e-05	4.93	1.17165	4.25451	0.533831	0.936123	55767.4	1.11471e+06	226952	43038.6
M_1_69	hl_s_6_rep3	high_light_s	high_light_s_6	5	3	6	32	850	0	0.000439687	0.00264787	0.000219323	0.004081	0.0131654	0.0038333	0.00417561	9.47e-05	0.000118004	0.00806564	0.000799575	0	0.000154311	1.57e-05	4.29e-05	2.73	1.02318	3.04609	0.544087	0.902125	52268.6	514646	188134	37892.6
M_1_48	hl_r_0.25_rep1	high_light_r	high_light_r_0.25	6	1	6.25	20	85	0.218	0.000137443	0.00088096	0.000151768	0.00140248	0.00520369	0.00157114	0.00166314	4.57e-05	0.000130576	0.00436019	0.00037423	0.000173759	9.24e-05	4.53e-06	1.61e-05	3.55	1.18586	4.94936	0.606845	0.92612	47192	963226	271553	38594.1
M_1_59	hl_r_0.25_rep2	high_light_r	high_light_r_0.25	6	2	6.25	20	85	0.176	0.000490511	0.00198114	0.000801424	0.00349686	0.0121479	0.00323738	0.00415319	0.000134271	0.00036158	0.00938935	0.000655111	0	6.27e-05	5.8e-06	3.88e-05	6.69	1.18769	4.73936	0.592063	0.891703	149802	1.61879e+06	241952	87517.5
M_1_70	hl_r_0.25_rep3	high_light_r	high_light_r_0.25	6	3	6.25	20	85	0.286	0.000352837	0.00190169	0.000386174	0.00267735	0.0113414	0.00352424	0.00340559	0.000118806	0.000235118	0.00925232	0.000698467	4.55e-05	0.000134775	5.82e-06	2.41e-05	4.14	1.272	4.8653	0.700854	0.917238	68650	1.58987e+06	383714	56174.3
M_1_49	hl_r_0.5_rep1	high_light_r	high_light_r_0.5	7	1	6.5	20	85	0.301	0.000329174	0.00134274	0.000422906	0.00202363	0.0073996	0.00202037	0.00248413	7.87e-05	0.00017052	0.00623899	0.000491115	0.000104252	9.67e-05	5.24e-06	1.48e-05	2.82	1.22756	4.64647	0.615039	0.88127	64533.5	1.19028e+06	420387	53433.9
M_1_60	hl_r_0.5_rep2	high_light_r	high_light_r_0.5	7	2	6.5	20	85	0.261	0.00069125	0.00279928	0.000999488	0.00442461	0.0169501	0.00457739	0.00503709	0.000199553	0.000454209	0.0134851	0.000940277	0	4.89e-05	4.5e-06	1.11e-05	2.47	1.13842	4.81736	0.662474	0.88972	275955	2.99688e+06	1.21028e+06	209043
M_1_71	hl_r_0.5_rep3	high_light_r	high_light_r_0.5	7	3	6.5	20	85	0.328	0.000452474	0.00189135	0.00065394	0.0027913	0.0119457	0.00341195	0.00359094	0.000132547	0.000298053	0.0102316	0.000721882	5.71e-05	0.000110958	5.98e-06	3.21e-05	5.37	1.28648	5.40969	0.707958	0.899859	92211.4	1.71233e+06	318903	68660.6
M_1_50	hl_r_1_rep1	high_light_r	high_light_r_1	8	1	7	20	85	0.333	0.00110678	0.00216432	0.00078334	0.00352575	0.0127561	0.00309282	0.00445075	0.000128272	0.000298352	0.0106289	0.000852547	7.07e-05	0.000124924	7.04e-06	3.85e-05	5.47	1.26236	4.91094	0.624702	0.777886	85082.9	1.50882e+06	276110	62352.9
M_1_61	hl_r_1_rep2	high_light_r	high_light_r_1	8	2	7	20	85	0.17	0.000401603	0.00153595	0.000441801	0.0021821	0.0095419	0.00275802	0.0026206	0.000108341	0.000210429	0.00741809	0.000537919	0.000237006	0.00012381	6.03e-06	3.47e-05	5.75	1.20095	4.82964	0.749876	0.888488	59915.1	1.22959e+06	213744	45081.5
M_1_72	hl_r_1_rep3	high_light_r	high_light_r_1	8	3	7	20	85	0.289	0.00101478	0.00301964	0.000893599	0.00406059	0.0180619	0.00488683	0.00497846	0.000183879	0.000369476	0.0146167	0.00108789	3.87e-05	0.000140081	7.31e-06	8.63e-06	1.18	1.22604	4.84054	0.751762	0.850663	104344	1.99972e+06	1.69292e+06	93681.8
M_1_51	hl_r_2_rep1	high_light_r	high_light_r_2	9	1	8	20	85	0.381	0.000876328	0.00116443	0.000447081	0.00146861	0.00621127	0.00125958	0.00178121	6.23e-05	0.000139649	0.0052094	0.000371814	0.000140738	5.51e-05	5.43e-06	4.79e-05	8.82	1.21285	4.47377	0.794811	0.660731	94540.5	958638	108651	48020.5
M_1_62	hl_r_2_rep2	high_light_r	high_light_r_2	9	2	8	20	85	0.295	0.000842272	0.000839213	0.000389383	0.00095987	0.00548237	0.00115846	0.00128355	6.01e-05	0.000133135	0.00461749	0.000308117	0	6.32e-05	4.54e-06	4.81e-06	1.06	1.33721	5.50217	1.06539	0.647602	73051.1	1.01632e+06	959765	63633.8
M_1_73	hl_r_2_rep3	high_light_r	high_light_r_2	9	3	8	20	85	0.341	0.000631992	0.00184306	0.000455343	0.00210068	0.0107235	0.00298439	0.0024446	0.000111985	0.000194522	0.00853979	0.000659232	0	0.000133125	8.18e-06	9.93e-06	1.21	1.16372	4.63348	0.895815	0.844785	64148.6	1.04418e+06	859836	56466.8
M_1_52	hl_r_4_rep1	high_light_r	high_light_r_4	10	1	10	20	85	0.337	0.00125605	0.00117279	0.00050392	0.00123078	0.00679402	0.00129408	0.00149431	6.68e-05	0.000172134	0.00585103	0.000406882	0.000162753	4.54e-05	4.34e-06	2.8e-05	6.45	1.21411	4.989	1.12071	0.588726	128913	1.34692e+06	209307	75316.6
M_1_63	hl_r_4_rep2	high_light_r	high_light_r_4	10	2	10	20	85	0.352	0.00323907	0.00205725	0.000803177	0.00236643	0.012261	0.00201491	0.00284076	0.000125202	0.000344555	0.00994889	0.000679945	0	5.68e-05	4.37e-06	2.85e-06	0.652	1.20044	4.83601	1.16323	0.46525	175136	2.27748e+06	3.48758e+06	155384
M_1_74	hl_r_4_rep3	high_light_r	high_light_r_4	10	3	10	20	85	0.031	0.000526402	0.00157539	0.000323717	0.00219997	0.00933539	0.00259656	0.00261606	8.97e-05	0.000159717	0.0068062	0.000554987	0	0.000117165	9.08e-06	1.49e-05	1.64	1.18913	4.32033	0.715668	0.847273	58090.8	749910	456117	48215.2
Physcomitrium
sample_ID	sample_name	treatment	condition	replicate	time	temperature	light_intensity	FvFm	viol_micromol_per_mgDW	9_cis_neo_micromol_per_mgDW	anthera_micromol_per_mgDW	Chlb_micromol_per_mgDW	Lut_micromol_per_mgDW	Zeax_micromol_per_mgDW	Chla_micromol_per_mgDW	alpha_car_micromol_per_mgDW	11_cis_micromol_per_mgDW	beta_car_micromol_per_mgDW	9_cis_micromol_per_mgDW	6MHO_nmol_per_mgDW	beta_CC_nmol_per_mgDW	beta_Io_nmol_per_mgDW	DHA_nmol_per_mgDW	DHA_per_beta_Io	Chla_per_b	beta_car_per_9_cis_neox	V_A_Z_per_Chla_b	A_Z_per_V_A_Z	beta_Car_per_beta_CC	beta_Car_per_beta_Io	beta_Car_per_DHA	beta_Car_per_beta_CC_beta_Io_DHA
P_1_1_EKRN220057170-1A_H23VJDSX5_L3	control_0h_rep1	standard_growth	standard_growth_0	1	0	21.5	100	0.545	0.00280301	0.0046045	0.00172237	0.00888265	0.0186793	0.00331275	0.0118267	0.000217971	0.00098046	0.0155807	0.00132508	0.000321697	0.000161225	1.47e-05	0.000138256	9.41	1.33144	3.3838	0.378482	0.642388	96639.8	1.06169e+06	112695	49595.5
P_1_8_EKRN220057177-1A_HLTJ3DSX5_L3	control_0h_rep2	standard_growth	standard_growth_0	2	0	21.5	100	0.748	0.00335721	0.00564648	0.00251295	0.0106838	0.0223612	0.00396116	0.0142659	0.000258767	0.00115912	0.0212616	0.00135816	0.000653561	0.000354664	1.92e-05	0.000216004	11.3	1.33529	3.76546	0.394046	0.658518	59948.5	1.10665e+06	98431.7	36043.9
P_1_15_EKRN220057184-1A_HKHYCDSX5_L1	control_0h_rep3	standard_growth	standard_growth_0	3	0	21.5	100	0.504	0.00244309	0.00334521	0.00160848	0.00653038	0.0140692	0.00261702	0.00889626	0.000164917	0.00073359	0.013587	0.000855714	0.000552341	0.000283597	1.25e-05	5.69e-05	4.55	1.36229	4.06162	0.432277	0.633642	47909.5	1.08263e+06	238675	38482
P_1_58_EKRN220057227-1A_HKHYCDSX5_L2	control_0h_rep4	standard_growth	standard_growth_0	4	0	25	100	0.562
P_1_69_EKRN220057238-1A_HKHYCDSX5_L2	control_0h_rep5	standard_growth	standard_growth_0	5	0	25	100	0.492
P_1_80_EKRN220057249-1A_HKHYCDSX5_L2	control_0h_rep6	standard_growth	standard_growth_0	6	0	25	100	0.525
P_1_2_EKRN220057171-1A_H23VJDSX5_L3	control_0.5h_rep1	standard_growth	standard_growth_0.5	1	0.5	21.5	100	0.712
P_1_9	control_0.5h_rep2	standard_growth	standard_growth_0.5	2	0.5	21.5	100	0.408
P_1_16_EKRN220057185-1A_HKHYCDSX5_L1	control_0.5h_rep3	standard_growth	standard_growth_0.5	3	0.5	21.5	100	0.612
P_1_3_EKRN220057172-1A_H223VDSX5_L3	control_1h_rep1	standard_growth	standard_growth_1	1	1	21.5	100	0.479
P_1_10_EKRN220057179-1A_HLTJ3DSX5_L4	control_1h_rep2	standard_growth	standard_growth_1	2	1	21.5	100	0.489
P_1_17_EKRN220057186-1A_HKHYCDSX5_L1	control_1h_rep3	standard_growth	standard_growth_1	3	1	21.5	100	0.527
P_1_4_EKRN220057173-1A_H22CWDSX5_L2	control_2h_rep1	standard_growth	standard_growth_2	1	2	21.5	100	0.52	0.00221848	0.00322893	0.00144643	0.00634386	0.0129578	0.00302651	0.00855812	0.000170434	0.000886401	0.0131538	0.00110302	0.000215365	0.000293225	9.38e-06	9.92e-05	10.6	1.34904	4.07374	0.449028	0.668459	44859.2	1.4028e+06	132549	32734.1
P_1_11	control_2h_rep2	standard_growth	standard_growth_2	2	2	21.5	100	0.626	0.00187231	0.00385329	0.00146553	0.0072065	0.0163961	0.00314049	0.00963576	0.000185884	0.000874841	0.0164088	0.000949826	0.000924643	0.000350188	1.39e-05	0.000251056	18.1	1.33709	4.25838	0.384647	0.710989	46857	1.18442e+06	65359	26676.7
P_1_18_EKRN220057187-1A_HKHYCDSX5_L1	control_2h_rep3	standard_growth	standard_growth_2	3	2	21.5	100	0.427	0.000564152	0.00186852	0.000751973	0.00379169	0.00815955	0.00153689	0.00472778	7.94e-05	0.000328523	0.00534036	0.000466774	0.000818841	0.000477614	1.42e-05	9.32e-05	6.56	1.24688	2.85807	0.334882	0.802261	11181.3	376793	57314.5	9129.4
P_1_5_EKRN220057174-1A_HLN7GDSX5_L4	control_4h_rep1	standard_growth	standard_growth_4	1	4	21.5	100	0.533
P_1_12	control_4h_rep2	standard_growth	standard_growth_4	2	4	21.5	100	0.529
P_1_19_EKRN220057188-1A_HKHYCDSX5_L1	control_4h_rep3	standard_growth	standard_growth_4	3	4	21.5	100	0.496
P_1_6_EKRN220057175-1A_H22CWDSX5_L2	control_6h_rep1	standard_growth	standard_growth_6	1	6	21.5	100	0.604	0.00145215	0.00391067	0.00168074	0.00740915	0.0134794	0.0046217	0.0100832	0.000203026	0.000818749	0.0180524	0.00113131	0.00112404	0.000508516	1.07e-05	0.000126639	11.8	1.36091	4.6162	0.443313	0.812737	35500.2	1.68807e+06	142550	27951.4
P_1_13	control_6h_rep2	standard_growth	standard_growth_6	2	6	21.5	100	0.5	0.00114199	0.0031812	0.00145649	0.00636525	0.0128388	0.0031822	0.00831514	0.000146245	0.000542898	0.0126682	0.000776931	0.000819241	0.000365371	1.67e-05	0.000109077	6.53	1.30633	3.98221	0.393769	0.802447	34672.2	758482	116140	25792.9
P_1_20_EKRN220057189-1A_HKHYCDSX5_L1	control_6h_rep3	standard_growth	standard_growth_6	3	6	21.5	100	0.492	0.00165456	0.00466318	0.00137329	0.00892473	0.0197634	0.00337615	0.0113184	0.000176056	0.000757092	0.0171316	0.00117176	0.00101203	0.000671005	1.32e-05	8e-05	6.06	1.2682	3.67381	0.316355	0.741637	25531.3	1.2964e+06	214146	22417.2
P_1_7_EKRN220057176-1A_HLTJ3DSX5_L4	control_24h_rep1	standard_growth	standard_growth_24	1	24	21.5	100	0.555	0.00133963	0.00408281	0.00148687	0.00744875	0.0166355	0.00368356	0.00972388	0.000183139	0.000937226	0.0156192	0.0010111	0.00176474	0.00050327	1.07e-05	0.000129633	12.1	1.30544	3.8256	0.379096	0.794221	31035.5	1.45759e+06	120488	24267.8
P_1_14_EKRN220057183-1A_HLTJ3DSX5_L4	control_24h_rep2	standard_growth	standard_growth_24	2	24	21.5	100	0.549	0.000794549	0.00217741	0.000889968	0.00415031	0.00764272	0.00196757	0.00519205	9.44e-05	0.000360757	0.00596938	0.000492421	0.000787523	0.00036853	1.3e-05	0.000119181	9.17	1.251	2.74151	0.390917	0.78244	16197.8	459158	50086.6	11921.8
P_1_21_EKRN220057190-1A_HKHYCDSX5_L2	control_24h_rep3	standard_growth	standard_growth_24	3	24	21.5	100	0.795	0.00147758	0.00373117	0.0016758	0.00726382	0.0161353	0.00296789	0.00945415	0.000172449	0.000950492	0.0154711	0.000947911	0.00108974	0.000671969	1.51e-05	0.000105623	6.99	1.30154	4.14644	0.366149	0.758615	23023.4	1.02641e+06	146474	19517.8
P_1_22_EKRN220057191-1A_HKHYCDSX5_L1	cold_0.5h_rep1	cold	cold_0.5	1	0.5	9.5	100	0.417
P_1_28	cold_0.5h_rep2	cold	cold_0.5	2	0.5	9.5	100	0.354
P_1_34_EKRN220057203-1A_HKHYCDSX5_L2	cold_0.5h_rep3	cold	cold_0.5	3	0.5	9.5	100	0.356
P_1_23_EKRN220057192-1A_HKHYCDSX5_L1	cold_1h_rep1	cold	cold_1	1	1	9.5	100	0.298
P_1_29	cold_1h_rep2	cold	cold_1	2	1	9.5	100	0.412
P_1_35_EKRN220057204-1A_HKHYCDSX5_L2	cold_1h_rep3	cold	cold_1	3	1	9.5	100	0.308
P_1_24_EKRN220057193-1A_HKHYCDSX5_L1	cold_2h_rep1	cold	cold_2	1	2	9.5	100	0.413	0.000435126	0.00232298	0.000457492	0.00442588	0.00933711	0.00266079	0.00567632	0.000102881	0.000458507	0.00827556	0.000599955	0.000747575	0.000351289	1.22e-05	0.000112888	9.25	1.28253	3.56248	0.351746	0.877547	23557.7	677314	73307.5	17371.2
P_1_30_EKRN220057199-1A_HKHYCDSX5_L1	cold_2h_rep2	cold	cold_2	2	2	9.5	100	0.417	0.000343176	0.0014884	0.00043836	0.00310606	0.00640806	0.00156967	0.00385516	6.1e-05	0.000271632	0.00509098	0.000387371	0.000748894	0.00038664	1.23e-05	0.000180356	14.7	1.24117	3.42044	0.337757	0.854042	13167.2	414310	28227.3	8788.4
P_1_36_EKRN220057205-1A_HKHYCDSX5_L2	cold_2h_rep3	cold	cold_2	3	2	9.5	100	0.408	0.000494761	0.0030632	0.000741554	0.00636604	0.0131598	0.00316105	0.00737113	0.000123809	0.000614919	0.0102284	0.000635607	0.000936599	0.000664165	1.23e-05	0.000113095	9.19	1.15788	3.33912	0.320107	0.887487	15400.4	829887	90440.5	12954.1
P_1_25	cold_4h_rep1	cold	cold_4	1	4	9.5	100	0.314
P_1_31_EKRN220057200-1A_HKHYCDSX5_L1	cold_4h_rep2	cold	cold_4	2	4	9.5	100	0.356
P_1_37_EKRN220057206-1A_HKHYCDSX5_L1	cold_4h_rep3	cold	cold_4	3	4	9.5	100	0.328
P_1_26	cold_6h_rep1	cold	cold_6	1	6	9.5	100	0.388	0.000608965	0.00356615	0.000758818	0.00690463	0.0149328	0.00431553	0.00905531	0.000152403	0.000825109	0.0144824	0.000928378	0.000858672	0.000571619	1.27e-05	8.48e-05	6.68	1.31148	4.06109	0.356099	0.89285	25335.8	1.13983e+06	170798	21644.1
P_1_32_EKRN220057201-1A_HKHYCDSX5_L1	cold_6h_rep2	cold	cold_6	2	6	9.5	100	0.364	0.00034618	0.00213237	0.000509084	0.00433121	0.00872159	0.00262075	0.00537578	8.66e-05	0.000405739	0.00759365	0.000533456	0.000803079	0.000474984	1.48e-05	0.00026967	18.2	1.24117	3.56114	0.358094	0.900409	15987.2	511724	28159	9998.29
P_1_38	cold_6h_rep3	cold	cold_6	3	6	9.5	100	0.298	0.000408973	0.00281111	0.000686272	0.00562868	0.0125903	0.00323322	0.00706235	0.000133016	0.000658582	0.0100862	0.000676623	0.000766017	0.000607089	1.48e-05	9.57e-05	6.47	1.25471	3.58796	0.341065	0.905515	16614	682020	105447	14056.8
P_1_27_EKRN220057196-1A_HKHYCDSX5_L1	cold_24h_rep1	cold	cold_24	1	24	9.5	100	0.352	0.000510364	0.00298356	0.000611438	0.00579649	0.0130355	0.00377678	0.00736224	0.000109832	0.0006053	0.0106437	0.000798199	0.00118452	0.000629608	1.62e-05	0.00013457	8.31	1.27012	3.56745	0.372268	0.895814	16905.3	656812	79094.4	13639.1
P_1_33_EKRN220057202-1A_HKHYCDSX5_L2	cold_24h_rep2	cold	cold_24	2	24	9.5	100	0.352	0.000363037	0.00235875	0.000519313	0.00472186	0.0106354	0.00293171	0.00588536	8.97e-05	0.000480743	0.00835402	0.000529514	0.000757466	0.000468306	1.22e-05	0.000100148	8.21	1.24641	3.54172	0.359572	0.904816	17838.8	687478	83417.1	14388.5
P_1_39_EKRN220057208-1A_HKHYCDSX5_L2	cold_24h_rep3	cold	cold_24	3	24	9.5	100	0.358	0.000472265	0.00232847	0.000618337	0.00466858	0.011003	0.00239935	0.00596393	9.92e-05	0.000634248	0.00861839	0.000581463	0.00115603	0.000770929	1.61e-05	0.000209092	13	1.27746	3.70131	0.328234	0.864679	11179.2	534126	41218.1	8651.64
P_1_40_EKRN220057209-1A_HKHYCDSX5_L2	heat_0.5h_rep1	heat	heat_0.5	1	0.5	33.5	100	0.404
P_1_46_EKRN220057215-1A_HKHYCDSX5_L1	heat_0.5h_rep2	heat	heat_0.5	2	0.5	33.5	100	0.347
P_1_52	heat_0.5h_rep3	heat	heat_0.5	3	0.5	33.5	100	0.407
P_1_41_EKRN220057210-1A_HKHYCDSX5_L2	heat_1h_rep1	heat	heat_1	1	1	33.5	100	0.271
P_1_47_EKRN220057216-1A_HKHYCDSX5_L1	heat_1h_rep2	heat	heat_1	2	1	33.5	100	0.274
P_1_53_EKRN220057222-1A_HKHYCDSX5_L2	heat_1h_rep3	heat	heat_1	3	1	33.5	100	0.26
P_1_42_EKRN220057211-1A_HKHYCDSX5_L1	heat_2h_rep1	heat	heat_2	1	2	33.5	100	0.265	0.000430455	0.00343973	0.0009329	0.00725406	0.0157415	0.00369161	0.0087689	0.000152619	0.00111939	0.00995199	0.000974584	0.000715696	0.000293227	8.31e-06	2.17e-05	2.61	1.20883	2.89325	0.315482	0.914845	33939.6	1.19808e+06	458626	30788.9
P_1_48_EKRN220057217-1A_HKHYCDSX5_L1	heat_2h_rep2	heat	heat_2	2	2	33.5	100	0.299	0.000272331	0.0028957	0.000807951	0.00614529	0.0136655	0.00361453	0.00741678	0.000146485	0.00100275	0.00946658	0.000864274	0.00101874	0.000429906	8.98e-06	0.000114387	12.7	1.20691	3.26919	0.346172	0.941993	22020.1	1.05396e+06	82759.6	17110.1
P_1_54_EKRN220057223-1A_HKHYCDSX5_L2	heat_2h_rep3	heat	heat_2	3	2	33.5	100	0.192	0.000293576	0.00222037	0.00047805	0.00478528	0.0105883	0.00257661	0.00581611	0.000107575	0.000665521	0.00646788	0.000631889	0.000468354	0.000312063	1.04e-05	0.000104592	10.1	1.21542	2.91298	0.31583	0.912319	20726.2	621029	61838.9	15144.8
P_1_43	heat_4h_rep1	heat	heat_4	1	4	33.5	100	0.3
P_1_49_EKRN220057218-1A_HKHYCDSX5_L2	heat_4h_rep2	heat	heat_4	2	4	33.5	100	0.25
P_1_55	heat_4h_rep3	heat	heat_4	3	4	33.5	100	0.241
P_1_44	heat_6h_rep1	heat	heat_6	1	6	33.5	100	0.302	0.000276187	0.00272031	0.000735001	0.00595329	0.0125719	0.00305408	0.00686596	0.000146386	0.000852217	0.00773568	0.000657875	0.000573373	0.000235066	9.18e-06	4.25e-05	4.63	1.1533	2.84368	0.317122	0.932062	32908.6	843080	182026	26978.1
P_1_50_EKRN220057219-1A_HKHYCDSX5_L1	heat_6h_rep2	heat	heat_6	2	6	33.5	100	0.294	0.000221401	0.00249272	0.00057899	0.00570583	0.0120239	0.00328079	0.00679174	0.000120651	0.000797551	0.00782722	0.000685854	0.000838195	0.00035149	8.88e-06	4.16e-05	4.68	1.19031	3.14003	0.326558	0.945751	22268.7	881469	188012	19470.6
P_1_56_EKRN220057225-1A_HKHYCDSX5_L2	heat_6h_rep3	heat	heat_6	3	6	33.5	100	0.359	0.000149131	0.00124555	0.000327309	0.00286948	0.00619151	0.00150785	0.00337194	7.27e-05	0.000353726	0.00295266	0.000328525	0.000659574	0.000290317	1.12e-05	0.000114238	10.2	1.1751	2.37056	0.317923	0.924844	10170.5	264392	25846.5	7102.47
P_1_45_EKRN220057214-1A_HKHYCDSX5_L1	heat_24h_rep1	heat	heat_24	1	24	33.5	100	0.373	0.00103271	0.00351127	0.00131934	0.00671868	0.0150122	0.00241482	0.00789977	0.000176527	0.00113749	0.00829466	0.000885321	0.000569691	0.000170211	6.93e-06	7.16e-05	10.3	1.17579	2.3623	0.326087	0.783357	48731.7	1.1964e+06	115869	33348
P_1_51_EKRN220057220-1A_HKHYCDSX5_L1	heat_24h_rep2	heat	heat_24	2	24	33.5	100	0.361	0.00228577	0.00938889	0.00307567	0.0182493	0.0425016	0.0071766	0.0206381	0.000470438	0.00338366	0.0281566	0.00220237	0.000957986	0.000335782	7.02e-06	8.44e-05	12	1.1309	2.99893	0.322419	0.817693	83853.7	4.01121e+06	333781	65916.1
P_1_57_EKRN220057226-1A_HKHYCDSX5_L2	heat_24h_rep3	heat	heat_24	3	24	33.5	100	0.382	0.00128967	0.00386387	0.00161079	0.00743795	0.0169097	0.00271764	0.00892308	0.000166879	0.00107569	0.00797161	0.00103084	0.000817299	0.000272597	1.17e-05	6.85e-05	5.85	1.19967	2.06312	0.343383	0.770444	29243.2	683364	116369	22597.5
P_1_59_EKRN220057228-1A_HKHYCDSX5_L2	high_light_s_0.25_rep1	high_light_s	high_light_s_0.25	1	0.25	25	1000	0.379	0.000417276	0.00326271	0.000560715	0.00664238	0.0145132	0.00360989	0.00805298	0.000152372	0.000744019	0.0094715	0.00079245	0.000579365	0.000624793	1.03e-05	6.38e-05	6.19	1.21236	2.90296	0.312199	0.909048	15159.4	917623	148437	13551.6
P_1_70_EKRN220057239-1A_HKHYCDSX5_L2	high_light_s_0.25_rep2	high_light_s	high_light_s_0.25	2	0.25	25	1000	0.205	0.000265169	0.00125733	0.000263034	0.00245789	0.00554186	0.00111841	0.00315359	5.33e-05	0.000243697	0.00277691	0.000274546	0.00120818	0.000566198	1.55e-05	0.000112439	7.25	1.28304	2.20858	0.293436	0.838961	4904.49	179041	24697.1	4000.47
P_1_81_EKRN220057250-1A_HKHYCDSX5_L2	high_light_s_0.25_rep3	high_light_s	high_light_s_0.25	3	0.25	25	1000	0.293	0.000996129	0.00539674	0.00178103	0.0107361	0.0248152	0.00510734	0.0134535	0.000203665	0.00108214	0.0158606	0.00132822	0.00192556	0.000684091	2.09e-05	0.000203805	9.75	1.25311	2.93892	0.325947	0.87366	23184.9	759248	77822.3	17452.5
P_1_60_EKRN220057229-1A_HKHYCDSX5_L2	high_light_s_0.5_rep1	high_light_s	high_light_s_0.5	1	0.5	25	1000	0
P_1_71_EKRN220057240-1A_HKHYCDSX5_L2	high_light_s_0.5_rep2	high_light_s	high_light_s_0.5	2	0.5	25	1000	0
P_1_82_EKRN220057251-1A_HKHYCDSX5_L2	high_light_s_0.5_rep3	high_light_s	high_light_s_0.5	3	0.5	25	1000	0
P_1_61_EKRN220057230-1A_HKHYCDSX5_L2	high_light_s_2_rep1	high_light_s	high_light_s_2	1	2	25	1000	0	0.000376387	0.00299449	0.000484697	0.00606523	0.0140771	0.00330688	0.00751621	0.000167117	0.00110687	0.00974173	0.000722099	0.000814516	0.000809123	1.14e-05	0.000130584	11.5	1.23923	3.25322	0.306887	0.909695	12039.9	854742	74601.3	10242.6
P_1_72_EKRN220057241-1A_HKHYCDSX5_L2	high_light_s_2_rep2	high_light_s	high_light_s_2	2	2	25	1000	0.108	0.000571493	0.00346722	0.000643339	0.00700408	0.0161151	0.00380927	0.00868723	0.000123923	0.000944881	0.0104413	0.000806841	0.00103948	0.00065214	1.9e-05	0.00015673	8.25	1.24031	3.01142	0.320184	0.88625	16010.8	550440	66619.4	12612.7
P_1_83_EKRN220057252-1A_HKHYCDSX5_L2	high_light_s_2_rep3	high_light_s	high_light_s_2	3	2	25	1000	0.198	0.000287907	0.00190662	0.000566459	0.00395067	0.00976056	0.00211092	0.00531718	8.18e-05	0.000567436	0.0054232	0.000504276	0.00105263	0.000639459	2.19e-05	8.09e-05	3.69	1.3459	2.8444	0.319954	0.902907	8480.92	247510	67005.4	7305.87
P_1_62_EKRN220057231-1A_HKHYCDSX5_L2	high_light_s_4_rep1	high_light_s	high_light_s_4	1	4	25	1000	0.269
P_1_73_EKRN220057242-1A_HKHYCDSX5_L2	high_light_s_4_rep2	high_light_s	high_light_s_4	2	4	25	1000	0.101
P_1_84_EKRN220057253-1A_HKHYCDSX5_L2	high_light_s_4_rep3	high_light_s	high_light_s_4	3	4	25	1000	0.103
P_1_63_EKRN220057232-1A_HKHYCDSX5_L2	high_light_s_6_rep1	high_light_s	high_light_s_6	1	6	25	1000	0.258	0.000333551	0.00345271	0.000511875	0.00756839	0.0172319	0.00452001	0.0090562	0.000184033	0.00147935	0.0112875	0.000849213	0.00119209	0.00098036	1.42e-05	0.000179233	12.6	1.19658	3.26916	0.322741	0.937833	11513.6	793919	62976.5	9616.08
P_1_74_EKRN220057243-1A_HKHYCDSX5_L2	high_light_s_6_rep2	high_light_s	high_light_s_6	2	6	25	1000	0.318	0.000200257	0.00180393	0.000260233	0.00384948	0.00874619	0.00222861	0.00455172	5.73e-05	0.000580887	0.00424218	0.000403885	0.000427945	0.000419335	1.47e-05	0.000138573	9.43	1.18242	2.35163	0.320085	0.92553	10116.5	288414	30613.3	7408.42
P_1_85_EKRN220057254-1A_HKHYCDSX5_L2	high_light_s_6_rep3	high_light_s	high_light_s_6	3	6	25	1000	0.141	0.000270982	0.00246486	0.000354191	0.005552	0.0124645	0.00293422	0.00652687	0.00010324	0.000734231	0.00638093	0.00057375	0.0012829	0.000641438	2.62e-05	0.000136085	5.19	1.17559	2.58876	0.294679	0.923868	9947.86	243639	46889.4	7939.32
P_1_64_EKRN220057233-1A_HKHYCDSX5_L2	high_light_r_0.25_rep1	high_light_r	high_light_r_0.25	1	6.25	25	100	0.355	0.000384613	0.00254198	0.00109757	0.00558598	0.0128755	0.00253054	0.00673936	0.000134893	0.00102993	0.00842352	0.000614998	0.00106089	0.00081781	1.66e-05	5.34e-05	3.22	1.20648	3.31376	0.325567	0.904152	10300.1	506921	157607	9487.3
P_1_75_EKRN220057244-1A_HKHYCDSX5_L2	high_light_r_0.25_rep2	high_light_r	high_light_r_0.25	2	6.25	25	100	0.318	0.00052517	0.00209342	0.00105334	0.00471714	0.0104081	0.00198863	0.0057381	7.21e-05	0.000626047	0.00672302	0.000586865	0.00120107	0.000746971	1.98e-05	8.39e-05	4.24	1.21644	3.2115	0.341182	0.852775	9000.37	339244	80159.2	7903.3
P_1_86_EKRN220057255-1A_HKHYCDSX5_L2	high_light_r_0.25_rep3	high_light_r	high_light_r_0.25	3	6.25	25	100	0.333	0.000796494	0.00183285	0.00110594	0.00405506	0.00906335	0.00122458	0.00500748	8.03e-05	0.000481774	0.0034661	0.000409804	0.000947927	0.000551474	1.99e-05	7.28e-05	3.66	1.23487	1.8911	0.345048	0.745286	6285.15	174008	47628.4	5380.74
P_1_65_EKRN220057234-1A_HKHYCDSX5_L2	high_light_r_0.5_rep1	high_light_r	high_light_r_0.5	1	6.5	25	100	0.529
P_1_76_EKRN220057245-1A_HKHYCDSX5_L2	high_light_r_0.5_rep2	high_light_r	high_light_r_0.5	2	6.5	25	100	0.436
P_1_87_EKRN220057256-1A_HKHYCDSX5_L2	high_light_r_0.5_rep3	high_light_r	high_light_r_0.5	3	6.5	25	100	0.415
P_1_66	high_light_r_1_rep1	high_light_r	high_light_r_1	1	7	25	100	0.311
P_1_77_EKRN220057246-1A_HKHYCDSX5_L2	high_light_r_1_rep2	high_light_r	high_light_r_1	2	7	25	100	0.49
P_1_88_EKRN220057257-1A_HKHYCDSX5_L2	high_light_r_1_rep3	high_light_r	high_light_r_1	3	7	25	100	0.491
P_1_67_EKRN220057236-1A_HKHYCDSX5_L2	high_light_r_2_rep1	high_light_r	high_light_r_2	1	8	25	100	0.438
P_1_78_EKRN220057247-1A_HKHYCDSX5_L2	high_light_r_2_rep2	high_light_r	high_light_r_2	2	8	25	100	0.567
P_1_89_EKRN220057258-1A_HKHYCDSX5_L2	high_light_r_2_rep3	high_light_r	high_light_r_2	3	8	25	100	0.57
P_1_68_EKRN220057237-1A_HKHYCDSX5_L2	high_light_r_4_rep1	high_light_r	high_light_r_4	1	10	25	100	0.443	0.00269513	0.00382233	0.00153194	0.0079096	0.0176123	0.00262153	0.0095192	0.000157827	0.000958128	0.0107423	0.000822065	0.00127337	0.00080727	1.23e-05	0.000149146	12.1	1.2035	2.81042	0.392947	0.606471	13307	875698	72025.5	11089.6
P_1_79_EKRN220057248-1A_HKHYCDSX5_L2	high_light_r_4_rep2	high_light_r	high_light_r_4	2	10	25	100	0.384	0.000282125	0.000797928	0.000317925	0.00187328	0.00373447	0.000542096	0.00228172	4.63e-05	0.00015795	0.000811282	0.000137878	0.00117084	0.000611247	1.3e-05	0.000105918	8.15	1.21804	1.01674	0.274885	0.752987	1327.26	62582.5	7659.54	1111.15
P_1_90_EKRN220057259-1A_HKHYCDSX5_L2	high_light_r_4_rep3	high_light_r	high_light_r_4	3	10	25	100	0.567	0.000838578	0.00200085	0.00099202	0.00430069	0.009446	0.00196365	0.00519956	7.22e-05	0.000544753	0.00615386	0.00045209	0.00063281	0.000533567	1.15e-05	0.000118712	10.3	1.20901	3.07563	0.399385	0.778987	11533.4	535666	51838.6	9271.11
Zygnema
sample_ID	sample_name	treatment	condition	replicate	time	temperature	light_intensity	FvFm	viol_micromol_per_mgDW	9_cis_neo_micromol_per_mgDW	anthera_micromol_per_mgDW	Chlb_micromol_per_mgDW	Lut_micromol_per_mgDW	Zeax_micromol_per_mgDW	Chla_micromol_per_mgDW	alpha_car_micromol_per_mgDW	11_cis_micromol_per_mgDW	beta_car_micromol_per_mgDW	9_cis_micromol_per_mgDW	6MHO_nmol_per_mgDW	beta_CC_nmol_per_mgDW	beta_Io_nmol_per_mgDW	DHA_nmol_per_mgDW	DHA_per_beta_Io	Chla_per_b	beta_car_per_9_cis_neox	V_A_Z_per_Chla_b	A_Z_per_V_A_Z	beta_Car_per_beta_CC	beta_Car_per_beta_Io	beta_Car_per_DHA	beta_Car_per_beta_CC_beta_Io_DHA
Z_1_58_EKRN220057137-1A_HLN7GDSX5_L4	control_0h_rep1	standard_growth	standard_growth_0	1	0	20	85	0.436	0.000522721	0.000366905	0.000290434	0.000634523	0.00319944	0.000619162	0.00103556	2.52e-05	0	0.00211136	0.000163501	0.000564138	7.3e-05	2.13e-06	1.61e-05	7.54	1.63203	5.75452	0.857632	0.635052	28918.2	989765	131253	23143.1
Z_1_69_EKRN220057148-1A_HLN7GDSX5_L4	control_0h_rep2	standard_growth	standard_growth_0	2	0	20	85	0.468	0.00051701	0.000335836	0.000350548	0.000573647	0.00307825	0.000503947	0.00099458	2.42e-05	0	0.00225502	0.000170385	0.000125568	0.000123603	2.47e-06	1.07e-05	4.32	1.73378	6.71464	0.874558	0.623034	18244.1	912166	211336	16490.6
Z_1_80_EKRN220057159-1A_HLN7GDSX5_L4	control_0h_rep3	standard_growth	standard_growth_0	3	0	20	85	0.534	0.000247563	0.000337307	0.000211259	0.00060027	0.00327333	0.000881692	0.00108715	2.94e-05	0	0.00231785	0.000189477	1.51e-05	2.65e-05	7.37e-07	1.64e-06	2.23	1.8111	6.87162	0.794418	0.815322	87503.1	3.14678e+06	1.41168e+06	80293.4
Z_1_49_EKRN220057128-1A_HLN7GDSX5_L3	control_0h_rep4	standard_growth	standard_growth_0	4	0	20	85	0.483
Z_1_56_EKRN220057135-1A_HLN7GDSX5_L4	control_0h_rep5	standard_growth	standard_growth_0	5	0	20	85	0.488
Z_1_6_EKRN220057085-1A_H22HLDSX5_L3	control_0h_rep6	standard_growth	standard_growth_0	6	0	20	85	0.431
Z_1_50_EKRN220057129-1A_HLN7GDSX5_L4	control_0.5h_rep1	standard_growth	standard_growth_0.5	1	0.5	20	85	0.516
Z_1_57_EKRN220057136-1A_HLN7GDSX5_L3	control_0.5h_rep2	standard_growth	standard_growth_0.5	2	0.5	20	85	0.522
Z_1_7_EKRN220057086-1A_H22HLDSX5_L3	control_0.5h_rep3	standard_growth	standard_growth_0.5	3	0.5	20	85	0.483
Z_1_51_EKRN220057130-1A_HLN7GDSX5_L4	control_1h_rep1	standard_growth	standard_growth_1	1	1	20	85	0.529
Z_1_1_EKRN220057080-1A_HKF3KDSX5_L2	control_1h_rep2	standard_growth	standard_growth_1	2	1	20	85	0.488
Z_1_8_EKRN220057087-1A_H22HLDSX5_L3	control_1h_rep3	standard_growth	standard_growth_1	3	1	20	85	0.614
Z_1_52_EKRN220057131-1A_HLN7GDSX5_L4	control_2h_rep1	standard_growth	standard_growth_2	1	2	20	85	0.402	5.91e-05	0.000123319	4.75e-05	0.000237528	0.00126008	0.000423759	0.000366819	0	0	0.000412686	0	0.000351564	7.04e-05	2.07e-06	9.22e-06	4.46	1.54432	3.3465	0.877499	0.888547	5865.73	199732	44773.1	5055.02
Z_1_2_EKRN220057081-1A_H22FNDSX5_L4	control_2h_rep2	standard_growth	standard_growth_2	2	2	20	85	0.455	0.000609396	0.000590009	0.000431776	0.00112182	0.00406894	0.000667632	0.00167438	3.3e-05	4.05e-05	0.00338746	0.000244857	3.56e-05	8.23e-05	2.16e-06	1.21e-05	5.6	1.49256	5.74138	0.611117	0.643379	41169.8	1.57158e+06	280822	35103.8
Z_1_9_EKRN220057088-1A_H22HLDSX5_L3	control_2h_rep3	standard_growth	standard_growth_2	3	2	20	85	0.504	0.000255658	0.000451174	0.000251629	0.00110252	0.00482503	0.0016202	0.00161468	0	0	0.00344856	0.000340081	0	2.91e-05	1.54e-06	5.17e-06	3.36	1.46454	7.64352	0.78297	0.879831	118510	2.23704e+06	666516	96288.2
Z_1_53_EKRN220057132-1A_HLN7GDSX5_L4	control_4h_rep1	standard_growth	standard_growth_4	1	4	20	85	0.397
Z_1_3_EKRN220057082-1A_H22FNDSX5_L4	control_4h_rep2	standard_growth	standard_growth_4	2	4	20	85	0.415
Z_1_10_EKRN220057089-1A_H22HLDSX5_L3	control_4h_rep3	standard_growth	standard_growth_4	3	4	20	85	0.378
Z_1_54_EKRN220057133-1A_HLN7GDSX5_L4	control_6h_rep1	standard_growth	standard_growth_6	1	6	20	85	0.401	0.000249451	0.000251791	0.000185141	0.000473477	0.0022557	0.000582485	0.000737179	2.06e-05	0	0.00162667	0.000132388	0	6.5e-05	1.66e-06	1.41e-05	8.46	1.55695	6.46041	0.840105	0.754737	25030.5	979005	115674	20154.1
Z_1_4_EKRN220057083-1A_HKF3KDSX5_L2	control_6h_rep2	standard_growth	standard_growth_6	2	6	20	85	0.449	0.000630501	0.000709117	0.000486137	0.00134119	0.00511904	0.000938086	0.00203353	3.58e-05	6.95e-05	0.00405528	0.000321259	3.49e-05	9.35e-05	2.6e-06	9.65e-06	3.71	1.51622	5.71878	0.608857	0.693146	43383.7	1.55947e+06	420068	38355.4
Z_1_11_EKRN220057090-1A_HKF3KDSX5_L2	control_6h_rep3	standard_growth	standard_growth_6	3	6	20	85	0.393	0.000714319	0.000638012	0.000407097	0.0011413	0.00436606	0.000697707	0.00172894	3.7475e-05	6.99e-05	0.00348038	0.000257165	0.000198421	9.9637e-05	2.68e-06	9.74e-06	4.53667	1.53091	6.01987	0.700445	0.68991	38209.1	1.41823e+06	574704	33956.3
Z_1_55_EKRN220057134-1A_H23VJDSX5_L3	control_24h_rep1	standard_growth	standard_growth_24	1	24	20	85	0.4	0.000168049	0.000236175	0.000133199	0.000483297	0.00272596	0.0012123	0.000762546	2.08e-05	0	0.00167424	0.000140593	2.47e-05	5.91e-05	2.37e-06	7.45e-06	3.14	1.5778	7.08895	1.21488	0.88897	28348.1	705447	224775	24306
Z_1_5_EKRN220057084-1A_H22HLDSX5_L3	control_24h_rep2	standard_growth	standard_growth_24	2	24	20	85	0.391	0.000643041	0.00073486	0.000506778	0.00134316	0.00459479	0.000598476	0.00192458	4.13e-05	6.17e-05	0.00383433	0.000235375	2.61e-05	7.82e-05	1.85e-06	4.05e-06	2.18	1.43288	5.21777	0.535018	0.63219	49010.1	2.06922e+06	947356	45573
Z_1_12_EKRN220057091-1A_H22HLDSX5_L3	control_24h_rep3	standard_growth	standard_growth_24	3	24	20	85	0.376	0.000615229	0.000587467	0.000372848	0.00108461	0.00437067	0.000859987	0.00163821	3.8175e-05	5.65e-05	0.00328665	0.00024997	0.000395664	0.000117341	3.34e-06	7.8e-06	2.45667	1.52514	6.09773	0.771214	0.71735	33953.2	1.22661e+06	537747	30836.9
Z_1_13_EKRN220057092-1A_H22HLDSX5_L3	cold_0.5h_rep1	cold	cold_0.5	1	0.5	8	85	0.294
Z_1_19_EKRN220057098-1A_HLN7GDSX5_L2	cold_0.5h_rep2	cold	cold_0.5	2	0.5	8	85	0.37
Z_1_25_EKRN220057104-1A_H22HLDSX5_L3	cold_0.5h_rep3	cold	cold_0.5	3	0.5	8	85	0.36
Z_1_14_EKRN220057093-1A_H22HLDSX5_L3	cold_1h_rep1	cold	cold_1	1	1	8	85	0.333
Z_1_20_EKRN220057099-1A_HLN7GDSX5_L2	cold_1h_rep2	cold	cold_1	2	1	8	85	0.304
Z_1_26_EKRN220057105-1A_H22HLDSX5_L3	cold_1h_rep3	cold	cold_1	3	1	8	85	0.161
Z_1_15_EKRN220057094-1A_HKF3KDSX5_L2	cold_2h_rep1	cold	cold_2	1	2	8	85	0.292	9.7e-05	0.000305562	0.000118845	0.000598217	0.0032755	0.00117029	0.000984738	2.89e-05	0	0.00209817	0.000152195	0.00047385	6.63e-05	1.95e-06	8.01e-06	4.11	1.64612	6.86661	0.875647	0.93004	31624.3	1.07583e+06	261830	27495.2
Z_1_21_EKRN220057100-1A_HLN7GDSX5_L2	cold_2h_rep2	cold	cold_2	2	2	8	85	0.457	6.83e-05	0.000218914	7.4e-05	0.000443749	0.00269143	0.0010105	0.000787857	2.32e-05	0	0.00178596	0.000132959	2.91e-05	7.45e-05	2.44e-06	8.56e-06	3.5	1.77546	8.15824	0.935978	0.940768	23963.9	731530	208756	20882.6
Z_1_27_EKRN220057106-1A_H3MF7DSX5_L4	cold_2h_rep3	cold	cold_2	3	2	8	85	0.193	3.85e-05	0.000153188	5.73e-05	0.000331165	0.00175654	0.000645737	0.000522682	1.44e-05	0	0.00120692	8.8e-05	1.26e-05	4.12e-05	1.72e-06	1.8e-06	1.04	1.57831	7.87872	0.868491	0.948071	29266.9	701415	671427	26966.3
Z_1_16_EKRN220057095-1A_HKF3KDSX5_L2	cold_4h_rep1	cold	cold_4	1	4	8	85	0.307
Z_1_22_EKRN220057101-1A_HKHYCDSX5_L1	cold_4h_rep2	cold	cold_4	2	4	8	85	0.496
Z_1_28_EKRN220057107-1A_HLN7GDSX5_L2	cold_4h_rep3	cold	cold_4	3	4	8	85	0.311
Z_1_17_EKRN220057096-1A_HKF3KDSX5_L2	cold_6h_rep1	cold	cold_6	1	6	8	85	0.405	2.99e-05	0.000126124	3.71e-05	0.000249972	0.00131294	0.000496479	0.000383271	1.15e-05	0	0.00082673	6e-05	0.00092269	0.000168735	2.87e-06	2.45e-05	8.55	1.53326	6.55491	0.88977	0.947015	4899.58	288038	33693.1	4214.95
Z_1_23_EKRN220057102-1A_H22HLDSX5_L3	cold_6h_rep2	cold	cold_6	2	6	8	85	0.265	5.03e-05	0.00026716	6.77e-05	0.0005576	0.00333468	0.00129204	0.000986329	2.97e-05	0	0.00222232	0.000159497	0.000405967	8.39e-05	2.09e-06	6.45e-06	3.09	1.76888	8.31831	0.913332	0.964298	26480.5	1.06553e+06	344447	24035.4
Z_1_29_EKRN220057108-1A_HLN7GDSX5_L2	cold_6h_rep3	cold	cold_6	3	6	8	85	0.301	7.78e-05	0.000414341	0.000124894	0.000891259	0.00433211	0.00154695	0.00140508	3.33e-05	0	0.00301168	0.000238473	1.32e-05	5.07e-05	1.84e-06	3.92e-06	2.13	1.57651	7.26861	0.76192	0.955543	59417.5	1.63392e+06	768190	53350.9
Z_1_18_EKRN220057097-1A_HKF3KDSX5_L2	cold_24h_rep1	cold	cold_24	1	24	8	85	0.167	5.5e-05	0.000314431	0.000105418	0.00064841	0.00351441	0.00133279	0.00107682	3.12e-05	0	0.00234614	0.00017748	4.65e-05	6.36e-05	1.98e-06	6.76e-06	3.41	1.66071	7.46153	0.865525	0.963154	36891	1.18284e+06	347080	32432.3
Z_1_24_EKRN220057103-1A_H22FNDSX5_L4	cold_24h_rep2	cold	cold_24	2	24	8	85	0.381	7.5e-05	0.000251675	9.42e-05	0.000510385	0.00310989	0.00117358	0.000841747	2.52e-05	0	0.00202001	0.000144361	0.000347535	9.03e-05	2.42e-06	6.69e-06	2.77	1.64924	8.02626	0.993069	0.944138	22368.2	835606	301830	20318.5
Z_1_30_EKRN220057109-1A_H22HLDSX5_L3	cold_24h_rep3	cold	cold_24	3	24	8	85	0.257	6.06e-05	0.000268163	9.29e-05	0.000574113	0.00309628	0.00116244	0.000958337	2.47e-05	0	0.00211831	0.000166553	9e-06	4.23e-05	2.1e-06	1.23e-06	0.583	1.66925	7.89933	0.858756	0.953917	50042	1.00641e+06	1.72752e+06	46391.4
Z_1_31_EKRN220057110-1A_H22HLDSX5_L3	heat_0.5h_rep1	heat	heat_0.5	1	0.5	32	75	0.347
Z_1_37_EKRN220057116-1A_H22HLDSX5_L3	heat_0.5h_rep2	heat	heat_0.5	2	0.5	32	75	0.471
Z_1_43_EKRN220057122-1A_HLN7GDSX5_L4	heat_0.5h_rep3	heat	heat_0.5	3	0.5	32	75	0.377
Z_1_32_EKRN220057111-1A_H22HLDSX5_L3	heat_1h_rep1	heat	heat_1	1	1	32	75	0.329
Z_1_38_EKRN220057117-1A_H22HLDSX5_L3	heat_1h_rep2	heat	heat_1	2	1	32	75	0.429
Z_1_44_EKRN220057123-1A_HYMV5DSX3_L3	heat_1h_rep3	heat	heat_1	3	1	32	75	0.474
Z_1_33_EKRN220057112-1A_HKHYCDSX5_L1	heat_2h_rep1	heat	heat_2	1	2	32	75	0.5	0.000149526	0.000316051	0.000219242	0.000632124	0.00338636	0.00107237	0.00106173	3.21e-05	0	0.00231984	0.000235931	1.92e-05	6.57e-05	1.47e-06	9.84e-06	6.71	1.67962	7.34007	0.850806	0.896245	35296.8	1.5819e+06	235661	30114.4
Z_1_39_EKRN220057118-1A_HLN7GDSX5_L4	heat_2h_rep2	heat	heat_2	2	2	32	75	0.534	9.74e-05	0.000240108	0.000107169	0.000486808	0.00335893	0.00129388	0.000883943	3.41e-05	0	0.00208758	0.000196898	2.71e-05	8.04e-05	2.61e-06	1.75e-06	0.669	1.81579	8.69432	1.09315	0.935009	25951.8	798362	1.19309e+06	24616.1
Z_1_45_EKRN220057124-1A_HYMV5DSX3_L3	heat_2h_rep3	heat	heat_2	3	2	32	75	0.423	0.000161123	0.000410037	0.000275956	0.000827329	0.00417293	0.00133841	0.00137461	3.38e-05	0	0.00311707	0.000330914	1.77e-05	4.51e-05	2.01e-06	3.99e-06	1.98	1.6615	7.60193	0.80633	0.909251	69179.8	1.54827e+06	780580	61042.4
Z_1_34_EKRN220057113-1A_H22HLDSX5_L3	heat_4h_rep1	heat	heat_4	1	4	32	75	0.398
Z_1_40_EKRN220057119-1A_HYMV5DSX3_L3	heat_4h_rep2	heat	heat_4	2	4	32	75	0.479
Z_1_46_EKRN220057125-1A_HLN7GDSX5_L4	heat_4h_rep3	heat	heat_4	3	4	32	75	0.459
Z_1_35_EKRN220057114-1A_HLN7GDSX5_L4	heat_6h_rep1	heat	heat_6	1	6	32	75	0.528	0.000217989	0.000273243	0.000190293	0.000538052	0.00266913	0.000761899	0.000853097	2.2e-05	0	0.00160385	0.000190703	0.000204146	7.84e-05	2.68e-06	9.37e-06	3.5	1.58553	5.86968	0.841163	0.813713	20459.8	598500	171174	17733.9
Z_1_41_EKRN220057120-1A_HYMV5DSX3_L3	heat_6h_rep2	heat	heat_6	2	6	32	75	0.45	0.000315474	0.000339582	0.000268129	0.000667829	0.00419618	0.00126762	0.00118473	4.22e-05	0	0.00283445	0.000256581	3.26e-05	7.51e-05	2.86e-06	1.99e-06	0.694	1.774	8.3469	0.999282	0.829586	37737.2	990109	1.42636e+06	35448.3
Z_1_47_EKRN220057126-1A_H23CGDSX5_L3	heat_6h_rep3	heat	heat_6	3	6	32	75	0.404	0.000241027	0.00033161	0.000217835	0.000703366	0.00348081	0.0010855	0.00110667	2.9e-05	0	0.00242597	0.000268866	8.04e-06	3.13e-05	1.94e-06	2.49e-06	1.28	1.57339	7.31571	0.85322	0.84393	77542.6	1.25056e+06	974687	67926.7
Z_1_36_EKRN220057115-1A_HLN7GDSX5_L4	heat_24h_rep1	heat	heat_24	1	24	32	75	0.546	0.000689384	0.000351939	0.000263187	0.000676504	0.00301398	0.000625566	0.000905839	1.93e-05	0	0.0018163	0.000223213	2.68e-05	9.89e-05	2.75e-06	2.06e-05	7.48	1.339	5.16084	0.997342	0.563166	18370.4	661334	88357.9	14866.6
Z_1_42_EKRN220057121-1A_HYMV5DSX3_L3	heat_24h_rep2	heat	heat_24	2	24	32	75	0.312	0.000457037	0.000336471	0.000245925	0.000715185	0.00310258	0.00076721	0.000937873	2.24e-05	0	0.00182765	0.000239386	2.87e-05	0.000100888	3.91e-06	7.28e-06	1.87	1.31137	5.43183	0.889365	0.689127	18115.6	467983	250884	16306.9
Z_1_48_EKRN220057127-1A_H23VJDSX5_L3	heat_24h_rep3	heat	heat_24	3	24	32	75	0.4	0.000437836	0.000345402	0.000215981	0.000725519	0.00249016	0.000489648	0.000825975	2.29e-05	0	0.00165715	0.000154896	1.33e-05	6.28e-05	4.18e-06	5.32e-06	1.27	1.13846	4.79776	0.737008	0.617097	26389.6	396130	311493	22920.8
Z_1_59_EKRN220057138-1A_HLN7GDSX5_L4	high_light_s_0.25_rep1	high_light_s	high_light_s_0.25	1	0.25	32	850	0.38	0.000984172	0.00110574	0.00081805	0.00131854	0.0072446	0.00156587	0.00234869	5.5e-05	6e-05	0.00510652	0.000426807	0.000164546	0.000111153	1.52e-06	5.39e-06	3.54	1.78128	4.6182	0.918428	0.707795	45941.5	3.35269e+06	947549	43251.8
Z_1_70_EKRN220057149-1A_H23VJDSX5_L3	high_light_s_0.25_rep2	high_light_s	high_light_s_0.25	2	0.25	32	850	0.183	0.000719216	0.000783028	0.000462209	0.00126482	0.00571857	0.000930732	0.00214591	4.68e-05	8.61e-05	0.00441232	0.000334427	0.000204144	0.000107717	2e-06	7.63e-06	3.82	1.69661	5.63494	0.619268	0.659487	40962	2.21005e+06	578510	37602.6
Z_1_81_EKRN220057160-1A_HLN7GDSX5_L4	high_light_s_0.25_rep3	high_light_s	high_light_s_0.25	3	0.25	32	850	0.136	0.000209711	0.000472762	0.000210164	0.000818037	0.00480408	0.00151067	0.00150709	3.73e-05	0	0.00322338	0.000276377	5.88e-05	8.1e-05	1.01e-06	1.4e-06	1.39	1.84232	6.81819	0.830294	0.891372	39814	3.1951e+06	2.3053e+06	38664.4
Z_1_60_EKRN220057139-1A_HLN7GDSX5_L4	high_light_s_0.5_rep1	high_light_s	high_light_s_0.5	1	0.5	32	850	0
Z_1_71_EKRN220057150-1A_HLN7GDSX5_L4	high_light_s_0.5_rep2	high_light_s	high_light_s_0.5	2	0.5	32	850	0
Z_1_82_EKRN220057161-1A_HLN7GDSX5_L4	high_light_s_0.5_rep3	high_light_s	high_light_s_0.5	3	0.5	32	850	0
Z_1_61_EKRN220057140-1A_HLN7GDSX5_L4	high_light_s_2_rep1	high_light_s	high_light_s_2	1	2	32	850	0	3.08e-05	0.000231262	4.59e-05	0.000461353	0.00230811	0.000817312	0.000741741	2.32e-05	0	0.00150671	0.00013525	3.63e-05	4.36e-05	1.44e-06	1.36e-05	9.49	1.60775	6.51516	0.743072	0.965537	34519.2	1.04729e+06	110415	25653.6
Z_1_72_EKRN220057151-1A_HLN7GDSX5_L4	high_light_s_2_rep2	high_light_s	high_light_s_2	2	2	32	850	0.193	5.72e-05	0.000348895	8.67e-05	0.000636522	0.00377663	0.00127897	0.0011569	3.05e-05	0	0.00250603	0.000214477	5.12e-05	9.11e-05	1.57e-06	1.35e-06	0.859	1.81753	7.18277	0.79337	0.959817	27497.1	1.5963e+06	1.85885e+06	26644
Z_1_83_EKRN220057162-1A_HLN7GDSX5_L4	high_light_s_2_rep3	high_light_s	high_light_s_2	3	2	32	850	0.113	0.000114743	0.000508534	0.000219407	0.000857893	0.00468496	0.001351	0.00153773	4.76e-05	6.78e-05	0.00342602	0.000253409	0.000188974	0.000148185	1.27e-06	6.4e-07	0.503	1.79245	6.73705	0.703429	0.931909	23119.8	2.69176e+06	5.35138e+06	22825.1
Z_1_62_EKRN220057141-1A_HLN7GDSX5_L4	high_light_s_4_rep1	high_light_s	high_light_s_4	1	4	32	850	0
Z_1_73_EKRN220057152-1A_HLN7GDSX5_L4	high_light_s_4_rep2	high_light_s	high_light_s_4	2	4	32	850	0.278
Z_1_84_EKRN220057163-1A_HLN7GDSX5_L4	high_light_s_4_rep3	high_light_s	high_light_s_4	3	4	32	850	0.017
Z_1_63_EKRN220057142-1A_HLN7GDSX5_L4	high_light_s_6_rep1	high_light_s	high_light_s_6	1	6	32	850	0.296	6.57e-05	0.000414743	0.00016837	0.000793452	0.00398628	0.0012476	0.00127631	3.92e-05	0	0.00289793	0.000235183	0.000126374	7.92e-05	1.83e-06	4.29e-06	2.35	1.60855	6.98731	0.715862	0.955664	36602.2	1.58536e+06	675772	33977.4
Z_1_74_EKRN220057153-1A_H23VJDSX5_L3	high_light_s_6_rep2	high_light_s	high_light_s_6	2	6	32	850	0	4.34e-05	0.000340909	0.00010162	0.000654356	0.0036548	0.00124048	0.0011203	3.56e-05	3.59e-05	0.0025511	0.000185047	0.000103759	0.000120764	1.81e-06	1.01e-06	0.558	1.71206	7.48323	0.780737	0.968651	21124.6	1.40988e+06	2.52491e+06	20642.6
Z_1_85_EKRN220057164-1A_HLN7GDSX5_L4	high_light_s_6_rep3	high_light_s	high_light_s_6	3	6	32	850	0.069	4.26e-05	0.00041098	8.85e-05	0.000750343	0.00401826	0.00143941	0.00127803	4.33e-05	0	0.00262795	0.000211206	5.6e-05	9.03e-05	2.1e-06	1.82e-06	0.87	1.70327	6.39433	0.774257	0.972888	29114.5	1.25274e+06	1.44002e+06	27901.9
Z_1_64_EKRN220057143-1A_HLN7GDSX5_L4	high_light_r_0.25h_rep1	high_light_r	high_light_r_0.25	1	6.25	20	85	0.454	0.000127677	0.000521957	0.000368219	0.000929223	0.00465436	0.00120776	0.00154499	4.36e-05	6.36e-05	0.00363273	0.00029041	0.000135658	0.000114285	1.9e-06	4.35e-06	2.29	1.66267	6.95984	0.688565	0.925057	31786.5	1.91644e+06	835794	30140.3
Z_1_75_EKRN220057154-1A_H23VJDSX5_L3	high_light_r_0.25h_rep2	high_light_r	high_light_r_0.25	2	6.25	20	85	0.567	2.99e-05	0.000256592	9.61e-05	0.000501965	0.00311996	0.00108975	0.000933619	2.81e-05	2.82e-05	0.00227076	0.000196673	7.44e-05	0.000126863	2.79e-06	1.14e-06	0.41	1.85993	8.8497	0.846868	0.975388	17899.4	813285	1.98578e+06	17360.8
Z_1_86_EKRN220057165-1A_HLN7GDSX5_L4	high_light_r_0.25h_rep3	high_light_r	high_light_r_0.25	3	6.25	20	85	0.324	5.12e-05	0.00041128	0.000160422	0.000750095	0.0041679	0.00135594	0.00130386	4.32e-05	3.72e-05	0.00291942	0.00021777	4.64e-05	8.17e-05	1.45e-06	2.11e-06	1.46	1.73826	7.09839	0.76321	0.967317	35750.4	2.01262e+06	1.38069e+06	34255
Z_1_65_EKRN220057144-1A_HLN7GDSX5_L4	high_light_r_0.5h_rep1	high_light_r	high_light_r_0.5	1	6.5	20	85	0.274
Z_1_76_EKRN220057155-1A_H23VJDSX5_L3	high_light_r_0.5h_rep2	high_light_r	high_light_r_0.5	2	6.5	20	85	0.308
Z_1_87_EKRN220057166-1A_HLN7GDSX5_L4	high_light_r_0.5h_rep3	high_light_r	high_light_r_0.5	3	6.5	20	85	0.25
Z_1_66_EKRN220057145-1A_HLN7GDSX5_L4	high_light_r_1h_rep1	high_light_r	high_light_r_1	1	7	20	85	0
Z_1_77_EKRN220057156-1A_HLN7GDSX5_L4	high_light_r_1h_rep2	high_light_r	high_light_r_1	2	7	20	85	0
Z_1_88_EKRN220057167-1A_HLN7GDSX5_L4	high_light_r_1h_rep3	high_light_r	high_light_r_1	3	7	20	85	0.316
Z_1_67_EKRN220057146-1A_H23VJDSX5_L3	high_light_r_2h_rep1	high_light_r	high_light_r_2	1	8	20	85	0
Z_1_78_EKRN220057157-1A_HLN7GDSX5_L4	high_light_r_2h_rep2	high_light_r	high_light_r_2	2	8	20	85	0.268
Z_1_89_EKRN220057168-1A_HLN7GDSX5_L4	high_light_r_2h_rep3	high_light_r	high_light_r_2	3	8	20	85	0.394
Z_1_68_EKRN220057147-1A_H23VJDSX5_L2	high_light_r_4h_rep1	high_light_r	high_light_r_4	1	10	20	85	0.307	0.00124521	0.000705577	0.000759913	0.00113864	0.00596659	0.000754074	0.00196822	5.2e-05	4.25e-05	0.00427807	0.000298972	0.000352409	0.000128757	1.84e-06	1.57e-05	8.54	1.72857	6.06322	0.888098	0.548706	33225.9	2.32515e+06	272150	29238.5
Z_1_79_EKRN220057158-1A_HLN7GDSX5_L4	high_light_r_4h_rep2	high_light_r	high_light_r_4	2	10	20	85	0.342	0.000271872	0.000283434	0.00020126	0.000501369	0.00268552	0.000660276	0.00088268	2.54e-05	0	0.00186735	0.000138835	0.000245102	8.56e-05	1.39e-06	8.74e-07	0.627	1.76054	6.58828	0.818908	0.760129	21812.8	1.34027e+06	2.13674e+06	21250
Z_1_90_EKRN220057169-1A_HLN7GDSX5_L4	high_light_r_4h_rep3	high_light_r	high_light_r_4	3	10	20	85	0.299	0.000454549	0.000404546	0.000318011	0.000704752	0.00383661	0.000880833	0.00122304	4.07e-05	0	0.00271584	0.000188337	0.00012455	8.99e-05	2.13e-06	1.09e-05	5.13	1.73542	6.7133	0.857662	0.725081	30223	1.274e+06	248171	26383.9

## Sheet: 1g
organism	value	treatment	phenotype			deformed, Mesotaenium
Mesotaenium	0.125	At0	deformed			data: value by treatment					At0	BC24	Ccold	Dheat	EHL
Mesotaenium	0.3	At0	deformed			chi-squared = 13.391, df = 5, p-value = 0.01998				BC24	0.399022	NA	NA	NA	NA
Mesotaenium	0.25	At0	deformed							Ccold	0.673255	0.205852	NA	NA	NA
Mesotaenium	0.2	BC24	deformed							Dheat	0.0552698	0.00577803	0.134898	NA	NA
Mesotaenium	0.05	BC24	deformed							EHL	0.0318124	0.0027886	0.0845141	0.818084	NA
Mesotaenium	0.075	BC24	deformed							Frec	0.788434	0.266261	0.87813	0.0992697	0.0603245
Mesotaenium	0.2	Ccold	deformed
Mesotaenium	0.35	Ccold	deformed
Mesotaenium	0.275	Ccold	deformed			LD, Mesotaenium
Mesotaenium	0.55	Dheat	deformed			data: value by treatment					Gt0	HC24	Icold	Jheat	KHL
Mesotaenium	0.45	Dheat	deformed			chi-squared = 11.503, df = 5, p-value = 0.04226				HC24	0.466852	NA	NA	NA	NA
Mesotaenium	0.425	Dheat	deformed							Icold	0.0073475	0.0508126	NA	NA	NA
Mesotaenium	0.425	EHL	deformed							Jheat	0.0718799	0.2836	0.378431	NA	NA
Mesotaenium	0.775	EHL	deformed							KHL	0.0128033	0.0781398	0.848152	0.490625	NA
Mesotaenium	0.55	EHL	deformed							Lrec	0.421281	0.938949	0.0605909	0.319407	0.09199
Mesotaenium	0.325	Frec	deformed
Mesotaenium	0.325	Frec	deformed			Plasmolysis, Mesotaenium
Mesotaenium	0.075	Frec	deformed			data: value by treatment					Mt0	NC24	Ocold	Pheat	QHL
Mesotaenium	0.225	Gt0	lipid droplet			chi-squared = 4.2549, df = 5, p-value = 0.5133				NC24	1	NA	NA	NA	NA
Mesotaenium	0.3	Gt0	lipid droplet							Ocold	1	1	NA	NA	NA
Mesotaenium	0.575	Gt0	lipid droplet							Pheat	0.233953	0.233953	0.233953	NA	NA
Mesotaenium	0.725	HC24	lipid droplet							QHL	0.183431	0.183431	0.183431	0.888638	NA
Mesotaenium	0.475	HC24	lipid droplet							Rrec	1	1	1	0.233953	0.183431
Mesotaenium	0.775	HC24	lipid droplet
Mesotaenium	0.925	Icold	lipid droplet
Mesotaenium	0.975	Icold	lipid droplet			elongated cells, Mesotaenium
Mesotaenium	0.85	Icold	lipid droplet			data: value by treatment					St0	UC24	Vcold	Wheat	XHL
Mesotaenium	0.75	Jheat	lipid droplet			chi-squared = 3.4689, df = 5, p-value = 0.6281				UC24	1	NA	NA	NA	NA
Mesotaenium	0.85	Jheat	lipid droplet							Vcold	0.699975	0.699975	NA	NA	NA
Mesotaenium	0.9	Jheat	lipid droplet							Wheat	0.938567	0.938567	0.757867	NA	NA
Mesotaenium	0.925	KHL	lipid droplet							XHL	0.123216	0.123216	0.247656	0.1431	NA
Mesotaenium	0.8	KHL	lipid droplet							Yrec	0.757867	0.757867	0.938567	0.81715	0.217527
Mesotaenium	0.95	KHL	lipid droplet
Mesotaenium	0.2	Lrec	lipid droplet
Mesotaenium	0.725	Lrec	lipid droplet
Mesotaenium	0.875	Lrec	lipid droplet			Pigment, Mesotaenium
Mesotaenium	0	Mt0	plasmolysis			data: value by treatment					ZAt0	ZBC24	ZCcold	ZDheat	ZEHL
Mesotaenium	0	Mt0	plasmolysis			chi-squared = 1.4448, df = 5, p-value = 0.9193				ZBC24	0.467562	NA	NA	NA	NA
Mesotaenium	0	Mt0	plasmolysis							ZCcold	0.467562	1	NA	NA	NA
Mesotaenium	0	NC24	plasmolysis							ZDheat	0.332744	0.808663	0.808663	NA	NA
Mesotaenium	0	NC24	plasmolysis							ZEHL	0.383349	0.884482	0.884482	0.922837	NA
Mesotaenium	0	NC24	plasmolysis							ZFrec	0.286667	0.734602	0.734602	0.922837	0.846395
Mesotaenium	0	Ocold	plasmolysis
Mesotaenium	0	Ocold	plasmolysis
Mesotaenium	0	Ocold	plasmolysis			deformed, Zygnema
Mesotaenium	0	Pheat	plasmolysis			data: value by treatment					At0	BC24	Ccold	Dheat	EHL
Mesotaenium	0.025	Pheat	plasmolysis			chi-squared = 13.434, df = 5, p-value = 0.01964				BC24	0.936222	NA	NA	NA	NA
Mesotaenium	0	Pheat	plasmolysis							Ccold	0.0548008	0.0657047	NA	NA	NA
Mesotaenium	0	QHL	plasmolysis							Dheat	0.0117157	0.0146639	0.548412	NA	NA
Mesotaenium	0	QHL	plasmolysis							EHL	0.0117157	0.0146639	0.548412	1	NA
Mesotaenium	0.05	QHL	plasmolysis							Frec	0.378747	0.423602	0.298226	0.100925	0.100925
Mesotaenium	0	Rrec	plasmolysis
Mesotaenium	0	Rrec	plasmolysis
Mesotaenium	0	Rrec	plasmolysis			LD, Zygnema
Mesotaenium	0.125	St0	elongated			data: value by treatment					Gt0	HC24	Icold	Jheat	KHL
Mesotaenium	0.1	St0	elongated			chi-squared = 9.726, df = 5, p-value = 0.08338				HC24	0.730352	NA	NA	NA	NA
Mesotaenium	0.025	St0	elongated							Icold	0.00921215	0.0238572	NA	NA	NA
Mesotaenium	0.15	UC24	elongated							Jheat	0.878255	0.848152	0.01425	NA	NA
Mesotaenium	0.025	UC24	elongated							KHL	0.443732	0.673574	0.0660368	0.540058	NA
Mesotaenium	0.075	UC24	elongated							Lrec	0.156505	0.2836	0.235167	0.206322	0.515034
Mesotaenium	0.075	Vcold	elongated
Mesotaenium	0.1	Vcold	elongated
Mesotaenium	0.125	Vcold	elongated			Plasmolysis, Zygnema					Mt0	NC24	Ocold	Pheat	QHL
Mesotaenium	0.25	Wheat	elongated			data: value by treatment				NC24	1	NA	NA	NA	NA
Mesotaenium	0.025	Wheat	elongated			chi-squared = 14.507, df = 5, p-value = 0.01269				Ocold	0.567172	0.567172	NA	NA	NA
Mesotaenium	0.05	Wheat	elongated							Pheat	0.00422166	0.00422166	0.022086	NA	NA
Mesotaenium	0.225	XHL	elongated							QHL	0.022086	0.022086	0.0860406	0.567172	NA
Mesotaenium	0.125	XHL	elongated							Rrec	0.368544	0.368544	0.74368	0.049774	0.164626
Mesotaenium	0.15	XHL	elongated
Mesotaenium	0.175	Yrec	elongated
Mesotaenium	0.05	Yrec	elongated
Mesotaenium	0.075	Yrec	elongated			redbrown, Zygnema					St0	UC24	Vcold	Wheat	XHL
Mesotaenium	0	ZAt0	Pigment_accumulation			data: value by treatment				UC24	0.752533	NA	NA	NA	NA
Mesotaenium	0	ZAt0	Pigment_accumulation			chi-squared = 15.428, df = 5, p-value = 0.008682				Vcold	0.937171	0.693487	NA	NA	NA
Mesotaenium	0	ZAt0	Pigment_accumulation							Wheat	0.00928876	0.00353936	0.0116552	NA	NA
Mesotaenium	0.025	ZBC24	Pigment_accumulation							XHL	0.0273062	0.0116552	0.0333133	0.693487	NA
Mesotaenium	0	ZBC24	Pigment_accumulation							Yrec	0.180235	0.0978567	0.207234	0.207234	0.385898
Mesotaenium	0	ZBC24	Pigment_accumulation
Mesotaenium	0.025	ZCcold	Pigment_accumulation
Mesotaenium	0	ZCcold	Pigment_accumulation
Mesotaenium	0	ZCcold	Pigment_accumulation			DPN, Zygnema					ZAt0	ZBC24	ZCcold	ZDheat	ZEHL
Mesotaenium	0.1	ZDheat	Pigment_accumulation			data: value by treatment				ZBC24	0.337057	NA	NA	NA	NA
Mesotaenium	0	ZDheat	Pigment_accumulation			chi-squared = 12.849, df = 5, p-value = 0.02484				ZCcold	0.337057	0.0548586	NA	NA	NA
Mesotaenium	0	ZDheat	Pigment_accumulation							ZDheat	0.337057	0.0548586	1	NA	NA
Mesotaenium	0.075	ZEHL	Pigment_accumulation							ZEHL	0.337057	0.0548586	1	1	NA
Mesotaenium	0	ZEHL	Pigment_accumulation							ZFrec	0.0972817	0.485065	0.00884015	0.00884015	0.00884015
Mesotaenium	0	ZEHL	Pigment_accumulation
Mesotaenium	0.125	ZFrec	Pigment_accumulation
Mesotaenium	0	ZFrec	Pigment_accumulation
Mesotaenium	0	ZFrec	Pigment_accumulation
Zygnema	0.375	At0	Deformed
Zygnema	0.625	At0	Deformed
Zygnema	0.125	At0	Deformed
Zygnema	0.275	BC24	Deformed
Zygnema	0.075	BC24	Deformed
Zygnema	0.85	BC24	Deformed
Zygnema	0.775	Ccold	Deformed
Zygnema	1	Ccold	Deformed
Zygnema	1	Ccold	Deformed
Zygnema	1	Dheat	Deformed
Zygnema	1	Dheat	Deformed
Zygnema	1	Dheat	Deformed
Zygnema	1	EHL	Deformed
Zygnema	1	EHL	Deformed
Zygnema	1	EHL	Deformed
Zygnema	0.6	Frec	Deformed
Zygnema	0.825	Frec	Deformed
Zygnema	0.875	Frec	Deformed
Zygnema	0.15	Gt0	lipid droplet
Zygnema	0.65	Gt0	lipid droplet
Zygnema	0.075	Gt0	lipid droplet
Zygnema	0.1	HC24	lipid droplet
Zygnema	0.15	HC24	lipid droplet
Zygnema	0.9	HC24	lipid droplet
Zygnema	1	Icold	lipid droplet
Zygnema	0.925	Icold	lipid droplet
Zygnema	0.95	Icold	lipid droplet
Zygnema	0.125	Jheat	lipid droplet
Zygnema	0.2	Jheat	lipid droplet
Zygnema	0.625	Jheat	lipid droplet
Zygnema	0.6	KHL	lipid droplet
Zygnema	0.65	KHL	lipid droplet
Zygnema	0.425	KHL	lipid droplet
Zygnema	0.6	Lrec	lipid droplet
Zygnema	0.675	Lrec	lipid droplet
Zygnema	0.8	Lrec	lipid droplet
Zygnema	0	Mt0	plasmolysis
Zygnema	0	Mt0	plasmolysis
Zygnema	0	Mt0	plasmolysis
Zygnema	0	NC24	plasmolysis
Zygnema	0	NC24	plasmolysis
Zygnema	0	NC24	plasmolysis
Zygnema	0	Ocold	plasmolysis
Zygnema	0	Ocold	plasmolysis
Zygnema	0.05	Ocold	plasmolysis
Zygnema	0.85	Pheat	plasmolysis
Zygnema	0.8	Pheat	plasmolysis
Zygnema	0.3	Pheat	plasmolysis
Zygnema	0.125	QHL	plasmolysis
Zygnema	0.225	QHL	plasmolysis
Zygnema	0.475	QHL	plasmolysis
Zygnema	0	Rrec	plasmolysis
Zygnema	0.025	Rrec	plasmolysis
Zygnema	0.025	Rrec	plasmolysis
Zygnema	0	St0	red-brown PA
Zygnema	0.025	St0	red-brown PA
Zygnema	0	St0	red-brown PA
Zygnema	0	UC24	red-brown PA
Zygnema	0	UC24	red-brown PA
Zygnema	0	UC24	red-brown PA
Zygnema	0	Vcold	red-brown PA
Zygnema	0.05	Vcold	red-brown PA
Zygnema	0	Vcold	red-brown PA
Zygnema	0.6	Wheat	red-brown PA
Zygnema	0.7	Wheat	red-brown PA
Zygnema	0.4	Wheat	red-brown PA
Zygnema	0.3	XHL	red-brown PA
Zygnema	0.425	XHL	red-brown PA
Zygnema	0.5	XHL	red-brown PA
Zygnema	0.2	Yrec	red-brown PA
Zygnema	0.225	Yrec	red-brown PA
Zygnema	0.225	Yrec	red-brown PA
Zygnema	0	ZAt0	DPN
Zygnema	0	ZAt0	DPN
Zygnema	0.375	ZAt0	DPN
Zygnema	0.05	ZBC24	DPN
Zygnema	0.175	ZBC24	DPN
Zygnema	0.05	ZBC24	DPN
Zygnema	0	ZCcold	DPN
Zygnema	0	ZCcold	DPN
Zygnema	0	ZCcold	DPN
Zygnema	0	ZDheat	DPN
Zygnema	0	ZDheat	DPN
Zygnema	0	ZDheat	DPN
Zygnema	0	ZEHL	DPN
Zygnema	0	ZEHL	DPN
Zygnema	0	ZEHL	DPN
Zygnema	0.4	ZFrec	DPN
Zygnema	0.175	ZFrec	DPN
Zygnema	0.175	ZFrec	DPN

## Sheet: 6a
InDegree
HubSpecies	boxplot_min	boxplot_1st_Q	boxplot_median	boxplot_mean	boxplot_3rd_Q	boxplot_max	lower_whisker	upper_whisker
M. endlicherianum - Hub	1	1	1	1	1	1	1	1
M. endlicherianum - NotHub	0.897035	0.91598	0.91598	0.921746	0.934789	0.931631	0.873558	1
P. patens - Hub	1	1	1	1	1	1	1	1
P. patens - NotHub	0.825893	0.852679	0.852679	0.958333	0.926562	0.988839	0.621652	1
Z. circumcarinatum - Hub	1	1	1	1	1	1	1	1
Z. circumcarinatum - NotHub	0.949313	0.963058	0.963058	0.966495	0.969974	0.97079	0.937715	1
Authority
HubSpecies	boxplot_min	boxplot_1st_Q	boxplot_median	boxplot_mean	boxplot_3rd_Q	boxplot_max	lower_whisker	upper_whisker
M. endlicherianum - Hub	0.580488	0.638836	0.638836	0.675123	0.697696	0.739484	0.429516	1
M. endlicherianum - NotHub	0.381509	0.396713	0.396713	0.401227	0.428676	0.408434	0.363929	0.658414
P. patens - Hub	0.701442	0.74769	0.74769	0.777867	0.785686	0.814736	0.600873	1
P. patens - NotHub	0.4109	0.429014	0.429014	0.54722	0.533977	0.613986	0.133442	1
Z. circumcarinatum - Hub	0.52617	0.592832	0.592832	0.634706	0.651984	0.689719	0.38084	1
Z. circumcarinatum - NotHub	0.399057	0.411179	0.411179	0.415611	0.431858	0.420577	0.38496	0.752775
